# Supplementary material for: Dissolution and uniformity of content of tablets developed with extract of Ximenia americana L
Source: PLoS One. 2018 May 24;13(5):e0197323. doi: 10.1371/journal.pone.0197323 (PMC5993115; doi:10.1371/journal.pone.0197323)
Supplement: S3 File — (XLSX) [file pone.0197323.s003.xlsx]

## Sheet: Specificity
	AMCA		AG		AG spectrum				Mat + Ext + AG		Tablet		Matrix
0	-11282	0	-14585		190	0.237		0	-27695	0	-77252	0	-51867
0.00167	-11282	0.00167	-14585		191	0.218		0.00167	-27695	0.00167	-77252	0.00167	-51867
0.00333	-11284	0.00333	-14593		192	0.201		0.00333	-27709	0.00333	-77275	0.00333	-51882
0.005	-11285	0.005	-14601		193	0.197		0.005	-27724	0.005	-77297	0.005	-51896
0.00667	-11286	0.00667	-14608		194	0.201		0.00667	-3	0.00667	-77320	0.00667	-51910
0.00833	-11287	0.00833	-14616		195	0.21		0.00833	-19	0.00833	-9	0.00833	-51923
0.01	-1	0.01	-14625		196	0.221		0.01	-36	0.01	-33	0.01	-5
0.01167	-2	0.01167	-2		197	0.233		0.01167	-53	0.01167	-57	0.01167	-18
0.01333	-4	0.01333	-11		198	0.247		0.01333	-71	0.01333	-82	0.01333	-30
0.015	-5	0.015	-20		199	0.262		0.015	-90	0.015	-107	0.015	-42
0.01667	-7	0.01667	-29		200	0.279		0.01667	-111	0.01667	-132	0.01667	-53
0.01833	-9	0.01833	-39		201	0.297		0.01833	-132	0.01833	-158	0.01833	-65
0.02	-11	0.02	-48		202	0.316		0.02	-154	0.02	-184	0.02	-76
0.02167	-14	0.02167	-58		203	0.336		0.02167	-176	0.02167	-209	0.02167	-87
0.02333	-16	0.02333	-67		204	0.356		0.02333	-198	0.02333	-235	0.02333	-98
0.025	-19	0.025	-76		205	0.377		0.025	-221	0.025	-260	0.025	-109
0.02667	-23	0.02667	-86		206	0.397		0.02667	-243	0.02667	-285	0.02667	-119
0.02833	-27	0.02833	-95		207	0.417		0.02833	-264	0.02833	-310	0.02833	-130
0.03	-31	0.03	-104		208	0.437		0.03	-286	0.03	-335	0.03	-141
0.03167	-36	0.03167	-113		209	0.455		0.03167	-307	0.03167	-360	0.03167	-152
0.03333	-41	0.03333	-123		210	0.471		0.03333	-328	0.03333	-386	0.03333	-163
0.035	-47	0.035	-132		211	0.485		0.035	-350	0.035	-412	0.035	-175
0.03667	-53	0.03667	-142		212	0.497		0.03667	-371	0.03667	-437	0.03667	-186
0.03833	-59	0.03833	-151		213	0.505		0.03833	-392	0.03833	-463	0.03833	-198
0.04	-66	0.04	-161		214	0.509		0.04	-413	0.04	-488	0.04	-209
0.04167	-74	0.04167	-170		215	0.508		0.04167	-433	0.04167	-512	0.04167	-219
0.04333	-81	0.04333	-180		216	0.503		0.04333	-453	0.04333	-536	0.04333	-229
0.045	-90	0.045	-189		217	0.492		0.045	-472	0.045	-559	0.045	-239
0.04667	-98	0.04667	-198		218	0.477		0.04667	-491	0.04667	-582	0.04667	-249
0.04833	-107	0.04833	-207		219	0.456		0.04833	-508	0.04833	-604	0.04833	-258
0.05	-117	0.05	-216		220	0.431		0.05	-525	0.05	-626	0.05	-267
0.05167	-127	0.05167	-226		221	0.402		0.05167	-542	0.05167	-647	0.05167	-275
0.05333	-138	0.05333	-235		222	0.369		0.05333	-557	0.05333	-668	0.05333	-283
0.055	-150	0.055	-245		223	0.334		0.055	-572	0.055	-689	0.055	-291
0.05667	-162	0.05667	-255		224	0.299		0.05667	-587	0.05667	-710	0.05667	-299
0.05833	-174	0.05833	-264		225	0.263		0.05833	-601	0.05833	-730	0.05833	-306
0.06	-186	0.06	-274		226	0.23		0.06	-614	0.06	-749	0.06	-313
0.06167	-199	0.06167	-283		227	0.198		0.06167	-627	0.06167	-767	0.06167	-319
0.06333	-211	0.06333	-292		228	0.169		0.06333	-640	0.06333	-784	0.06333	-325
0.065	-223	0.065	-302		229	0.144		0.065	-652	0.065	-801	0.065	-330
0.06667	-235	0.06667	-311		230	0.122		0.06667	-663	0.06667	-816	0.06667	-335
0.06833	-247	0.06833	-320		231	0.104		0.06833	-674	0.06833	-831	0.06833	-340
0.07	-259	0.07	-330		232	0.089		0.07	-685	0.07	-845	0.07	-344
0.07167	-271	0.07167	-339		233	0.077		0.07167	-696	0.07167	-858	0.07167	-347
0.07333	-284	0.07333	-349		234	0.068		0.07333	-706	0.07333	-871	0.07333	-351
0.075	-296	0.075	-358		235	0.061		0.075	-716	0.075	-882	0.075	-354
0.07667	-308	0.07667	-368		236	0.056		0.07667	-726	0.07667	-893	0.07667	-357
0.07833	-320	0.07833	-377		237	0.053		0.07833	-736	0.07833	-904	0.07833	-359
0.08	-331	0.08	-387		238	0.051		0.08	-746	0.08	-914	0.08	-362
0.08167	-342	0.08167	-395		239	0.05		0.08167	-756	0.08167	-923	0.08167	-364
0.08333	-353	0.08333	-404		240	0.05		0.08333	-766	0.08333	-932	0.08333	-366
0.085	-363	0.085	-412		241	0.051		0.085	-776	0.085	-940	0.085	-369
0.08667	-372	0.08667	-420		242	0.053		0.08667	-785	0.08667	-947	0.08667	-371
0.08833	-381	0.08833	-427		243	0.056		0.08833	-795	0.08833	-954	0.08833	-374
0.09	-389	0.09	-434		244	0.059		0.09	-804	0.09	-961	0.09	-376
0.09167	-397	0.09167	-441		245	0.062		0.09167	-814	0.09167	-967	0.09167	-379
0.09333	-404	0.09333	-447		246	0.066		0.09333	-823	0.09333	-973	0.09333	-382
0.095	-411	0.095	-453		247	0.07		0.095	-833	0.095	-979	0.095	-385
0.09667	-418	0.09667	-459		248	0.075		0.09667	-843	0.09667	-984	0.09667	-389
0.09833	-424	0.09833	-464		249	0.08		0.09833	-853	0.09833	-990	0.09833	-392
0.1	-429	0.1	-468		250	0.085		0.1	-863	0.1	-995	0.1	-396
0.10167	-434	0.10167	-473		251	0.091		0.10167	-873	0.10167	-1000	0.10167	-399
0.10333	-439	0.10333	-476		252	0.097		0.10333	-883	0.10333	-1005	0.10333	-403
0.105	-444	0.105	-479		253	0.103		0.105	-892	0.105	-1009	0.105	-407
0.10667	-448	0.10667	-482		254	0.109		0.10667	-901	0.10667	-1014	0.10667	-412
0.10833	-453	0.10833	-484		255	0.115		0.10833	-910	0.10833	-1019	0.10833	-416
0.11	-457	0.11	-485		256	0.121		0.11	-918	0.11	-1025	0.11	-421
0.11167	-461	0.11167	-486		257	0.128		0.11167	-926	0.11167	-1030	0.11167	-426
0.11333	-465	0.11333	-486		258	0.134		0.11333	-933	0.11333	-1035	0.11333	-431
0.115	-468	0.115	-486		259	0.14		0.115	-940	0.115	-1041	0.115	-436
0.11667	-472	0.11667	-486		260	0.146		0.11667	-946	0.11667	-1047	0.11667	-442
0.11833	-475	0.11833	-485		261	0.152		0.11833	-953	0.11833	-1053	0.11833	-448
0.12	-479	0.12	-484		262	0.157		0.12	-958	0.12	-1059	0.12	-453
0.12167	-482	0.12167	-482		263	0.162		0.12167	-964	0.12167	-1065	0.12167	-459
0.12333	-485	0.12333	-481		264	0.166		0.12333	-968	0.12333	-1071	0.12333	-465
0.125	-488	0.125	-479		265	0.17		0.125	-973	0.125	-1077	0.125	-471
0.12667	-491	0.12667	-477		266	0.174		0.12667	-977	0.12667	-1083	0.12667	-477
0.12833	-493	0.12833	-475		267	0.176		0.12833	-980	0.12833	-1089	0.12833	-483
0.13	-496	0.13	-472		268	0.178		0.13	-983	0.13	-1096	0.13	-489
0.13167	-498	0.13167	-470		269	0.18		0.13167	-986	0.13167	-1102	0.13167	-496
0.13333	-500	0.13333	-467		270	0.18		0.13333	-988	0.13333	-1109	0.13333	-502
0.135	-503	0.135	-465		271	0.18		0.135	-989	0.135	-1116	0.135	-509
0.13667	-505	0.13667	-462		272	0.18		0.13667	-991	0.13667	-1123	0.13667	-516
0.13833	-507	0.13833	-460		273	0.179		0.13833	-991	0.13833	-1129	0.13833	-522
0.14	-509	0.14	-457		274	0.177		0.14	-992	0.14	-1136	0.14	-529
0.14167	-510	0.14167	-455		275	0.174		0.14167	-992	0.14167	-1142	0.14167	-536
0.14333	-512	0.14333	-453		276	0.171		0.14333	-992	0.14333	-1148	0.14333	-543
0.145	-513	0.145	-451		277	0.168		0.145	-993	0.145	-1154	0.145	-550
0.14667	-514	0.14667	-449		278	0.164		0.14667	-993	0.14667	-1159	0.14667	-556
0.14833	-515	0.14833	-447		279	0.16		0.14833	-993	0.14833	-1164	0.14833	-563
0.15	-515	0.15	-446		280	0.156		0.15	-994	0.15	-1168	0.15	-570
0.15167	-515	0.15167	-445		281	0.152		0.15167	-995	0.15167	-1172	0.15167	-578
0.15333	-515	0.15333	-444		282	0.147		0.15333	-997	0.15333	-1176	0.15333	-585
0.155	-515	0.155	-443		283	0.143		0.155	-999	0.155	-1179	0.155	-592
0.15667	-515	0.15667	-443		284	0.138		0.15667	-1001	0.15667	-1182	0.15667	-600
0.15833	-514	0.15833	-442		285	0.134		0.15833	-1003	0.15833	-1184	0.15833	-607
0.16	-513	0.16	-442		286	0.129		0.16	-1006	0.16	-1186	0.16	-614
0.16167	-512	0.16167	-442		287	0.125		0.16167	-1009	0.16167	-1188	0.16167	-621
0.16333	-511	0.16333	-441		288	0.12		0.16333	-1013	0.16333	-1189	0.16333	-628
0.165	-510	0.165	-441		289	0.116		0.165	-1016	0.165	-1189	0.165	-635
0.16667	-509	0.16667	-441		290	0.112		0.16667	-1020	0.16667	-1190	0.16667	-642
0.16833	-507	0.16833	-441		291	0.108		0.16833	-1023	0.16833	-1189	0.16833	-648
0.17	-505	0.17	-441		292	0.103		0.17	-1027	0.17	-1188	0.17	-655
0.17167	-503	0.17167	-440		293	0.099		0.17167	-1031	0.17167	-1187	0.17167	-661
0.17333	-501	0.17333	-440		294	0.095		0.17333	-1035	0.17333	-1185	0.17333	-668
0.175	-499	0.175	-440		295	0.091		0.175	-1039	0.175	-1183	0.175	-674
0.17667	-497	0.17667	-439		296	0.086		0.17667	-1044	0.17667	-1180	0.17667	-680
0.17833	-494	0.17833	-439		297	0.082		0.17833	-1048	0.17833	-1177	0.17833	-687
0.18	-492	0.18	-438		298	0.078		0.18	-1052	0.18	-1174	0.18	-693
0.18167	-489	0.18167	-437		299	0.074		0.18167	-1057	0.18167	-1171	0.18167	-698
0.18333	-487	0.18333	-436		300	0.069		0.18333	-1061	0.18333	-1167	0.18333	-704
0.185	-485	0.185	-434		301	0.065		0.185	-1065	0.185	-1164	0.185	-710
0.18667	-482	0.18667	-432		302	0.061		0.18667	-1069	0.18667	-1161	0.18667	-715
0.18833	-480	0.18833	-430		303	0.057		0.18833	-1073	0.18833	-1158	0.18833	-721
0.19	-477	0.19	-427		304	0.053		0.19	-1077	0.19	-1155	0.19	-726
0.19167	-475	0.19167	-424		305	0.049		0.19167	-1081	0.19167	-1152	0.19167	-732
0.19333	-472	0.19333	-421		306	0.045		0.19333	-1084	0.19333	-1149	0.19333	-737
0.195	-470	0.195	-417		307	0.041		0.195	-1088	0.195	-1146	0.195	-743
0.19667	-467	0.19667	-412		308	0.037		0.19667	-1091	0.19667	-1143	0.19667	-748
0.19833	-465	0.19833	-408		309	0.033		0.19833	-1094	0.19833	-1141	0.19833	-753
0.2	-462	0.2	-403		310	0.03		0.2	-1097	0.2	-1138	0.2	-758
0.20167	-460	0.20167	-398		311	0.027		0.20167	-1100	0.20167	-1136	0.20167	-763
0.20333	-458	0.20333	-393		312	0.024		0.20333	-1103	0.20333	-1134	0.20333	-768
0.205	-455	0.205	-388		313	0.021		0.205	-1106	0.205	-1132	0.205	-773
0.20667	-453	0.20667	-382		314	0.018		0.20667	-1108	0.20667	-1130	0.20667	-778
0.20833	-452	0.20833	-377		315	0.016		0.20833	-1111	0.20833	-1128	0.20833	-783
0.21	-450	0.21	-371		316	0.014		0.21	-1114	0.21	-1126	0.21	-788
0.21167	-448	0.21167	-365		317	0.012		0.21167	-1116	0.21167	-1124	0.21167	-793
0.21333	-447	0.21333	-359		318	0.01		0.21333	-1119	0.21333	-1122	0.21333	-798
0.215	-445	0.215	-353		319	0.009		0.215	-1121	0.215	-1121	0.215	-803
0.21667	-444	0.21667	-347		320	0.008		0.21667	-1124	0.21667	-1119	0.21667	-808
0.21833	-443	0.21833	-341		321	0.007		0.21833	-1126	0.21833	-1117	0.21833	-813
0.22	-442	0.22	-335		322	0.006		0.22	-1129	0.22	-1116	0.22	-818
0.22167	-441	0.22167	-329		323	0.005		0.22167	-1131	0.22167	-1114	0.22167	-822
0.22333	-441	0.22333	-324		324	0.004		0.22333	-1134	0.22333	-1113	0.22333	-827
0.225	-440	0.225	-319		325	0.004		0.225	-1136	0.225	-1111	0.225	-832
0.22667	-440	0.22667	-314		326	0.003		0.22667	-1138	0.22667	-1109	0.22667	-837
0.22833	-439	0.22833	-310		327	0.003		0.22833	-1141	0.22833	-1108	0.22833	-841
0.23	-439	0.23	-306		328	0.002		0.23	-1143	0.23	-1106	0.23	-846
0.23167	-439	0.23167	-303		329	0.002		0.23167	-1145	0.23167	-1104	0.23167	-851
0.23333	-439	0.23333	-300		330	0.002		0.23333	-1147	0.23333	-1103	0.23333	-855
0.235	-440	0.235	-298		331	0.001		0.235	-1149	0.235	-1101	0.235	-860
0.23667	-440	0.23667	-296		332	0.001		0.23667	-1151	0.23667	-1099	0.23667	-865
0.23833	-441	0.23833	-294		333	0.001		0.23833	-1153	0.23833	-1098	0.23833	-870
0.24	-442	0.24	-293		334	0.001		0.24	-1155	0.24	-1096	0.24	-874
0.24167	-443	0.24167	-292		335	0.001		0.24167	-1157	0.24167	-1095	0.24167	-879
0.24333	-444	0.24333	-292		336	0		0.24333	-1159	0.24333	-1093	0.24333	-883
0.245	-445	0.245	-292		337	0		0.245	-1161	0.245	-1092	0.245	-887
0.24667	-446	0.24667	-292		338	0		0.24667	-1163	0.24667	-1091	0.24667	-891
0.24833	-447	0.24833	-293		339	0		0.24833	-1165	0.24833	-1089	0.24833	-896
0.25	-448	0.25	-294		340	0		0.25	-1167	0.25	-1088	0.25	-900
0.25167	-450	0.25167	-296		341	0		0.25167	-1169	0.25167	-1087	0.25167	-904
0.25333	-451	0.25333	-298		342	0		0.25333	-1171	0.25333	-1086	0.25333	-908
0.255	-452	0.255	-300		343	0		0.255	-1173	0.255	-1086	0.255	-912
0.25667	-453	0.25667	-303		344	0		0.25667	-1175	0.25667	-1085	0.25667	-916
0.25833	-455	0.25833	-305		345	0		0.25833	-1177	0.25833	-1085	0.25833	-919
0.26	-456	0.26	-308		346	0		0.26	-1179	0.26	-1084	0.26	-923
0.26167	-457	0.26167	-311		347	0		0.26167	-1182	0.26167	-1084	0.26167	-927
0.26333	-458	0.26333	-314		348	0		0.26333	-1184	0.26333	-1083	0.26333	-930
0.265	-459	0.265	-316		349	0		0.265	-1186	0.265	-1083	0.265	-934
0.26667	-460	0.26667	-319		350	0		0.26667	-1189	0.26667	-1083	0.26667	-937
0.26833	-461	0.26833	-322		351	0		0.26833	-1192	0.26833	-1083	0.26833	-940
0.27	-462	0.27	-324		352	0		0.27	-1194	0.27	-1082	0.27	-943
0.27167	-462	0.27167	-327		353	0		0.27167	-1197	0.27167	-1082	0.27167	-946
0.27333	-463	0.27333	-329		354	0		0.27333	-1200	0.27333	-1082	0.27333	-949
0.275	-463	0.275	-331		355	0		0.275	-1203	0.275	-1082	0.275	-952
0.27667	-464	0.27667	-333		356	0		0.27667	-1207	0.27667	-1082	0.27667	-955
0.27833	-465	0.27833	-335		357	0		0.27833	-1210	0.27833	-1083	0.27833	-958
0.28	-465	0.28	-337		358	0		0.28	-1214	0.28	-1083	0.28	-960
0.28167	-465	0.28167	-339		359	0		0.28167	-1217	0.28167	-1084	0.28167	-963
0.28333	-466	0.28333	-341		360	0		0.28333	-1221	0.28333	-1085	0.28333	-966
0.285	-466	0.285	-343		361	0		0.285	-1225	0.285	-1086	0.285	-968
0.28667	-467	0.28667	-344		362	0		0.28667	-1229	0.28667	-1088	0.28667	-971
0.28833	-467	0.28833	-346		363	0		0.28833	-1233	0.28833	-1090	0.28833	-973
0.29	-467	0.29	-347		364	0		0.29	-1238	0.29	-1092	0.29	-976
0.29167	-468	0.29167	-348		365	0		0.29167	-1242	0.29167	-1095	0.29167	-979
0.29333	-468	0.29333	-349		366	0		0.29333	-1246	0.29333	-1099	0.29333	-981
0.295	-469	0.295	-350		367	0		0.295	-1251	0.295	-1102	0.295	-984
0.29667	-469	0.29667	-352		368	0		0.29667	-1256	0.29667	-1106	0.29667	-987
0.29833	-470	0.29833	-353		369	0		0.29833	-1261	0.29833	-1111	0.29833	-990
0.3	-470	0.3	-354		370	0		0.3	-1266	0.3	-1115	0.3	-993
0.30167	-471	0.30167	-355		371	0		0.30167	-1271	0.30167	-1120	0.30167	-996
0.30333	-471	0.30333	-356		372	0		0.30333	-1275	0.30333	-1125	0.30333	-999
0.305	-472	0.305	-357		373	0		0.305	-1280	0.305	-1130	0.305	-1002
0.30667	-473	0.30667	-358		374	0		0.30667	-1285	0.30667	-1135	0.30667	-1005
0.30833	-473	0.30833	-359		375	0		0.30833	-1289	0.30833	-1140	0.30833	-1008
0.31	-474	0.31	-360		376	0		0.31	-1293	0.31	-1146	0.31	-1012
0.31167	-475	0.31167	-361		377	0		0.31167	-1297	0.31167	-1152	0.31167	-1015
0.31333	-476	0.31333	-362		378	0		0.31333	-1301	0.31333	-1158	0.31333	-1019
0.315	-477	0.315	-363		379	0		0.315	-1305	0.315	-1164	0.315	-1022
0.31667	-478	0.31667	-363		380	0		0.31667	-1308	0.31667	-1170	0.31667	-1026
0.31833	-479	0.31833	-364		381	0		0.31833	-1312	0.31833	-1176	0.31833	-1029
0.32	-480	0.32	-365		382	0		0.32	-1315	0.32	-1182	0.32	-1033
0.32167	-481	0.32167	-366		383	0		0.32167	-1318	0.32167	-1188	0.32167	-1037
0.32333	-482	0.32333	-367		384	0		0.32333	-1321	0.32333	-1193	0.32333	-1041
0.325	-483	0.325	-367		385	0		0.325	-1324	0.325	-1198	0.325	-1044
0.32667	-483	0.32667	-368		386	0		0.32667	-1326	0.32667	-1203	0.32667	-1048
0.32833	-484	0.32833	-368		387	0		0.32833	-1329	0.32833	-1207	0.32833	-1052
0.33	-485	0.33	-369		388	0		0.33	-1331	0.33	-1210	0.33	-1056
0.33167	-485	0.33167	-369		389	0		0.33167	-1333	0.33167	-1213	0.33167	-1060
0.33333	-486	0.33333	-369		390	0		0.33333	-1336	0.33333	-1216	0.33333	-1065
0.335	-486	0.335	-369		391	0		0.335	-1338	0.335	-1218	0.335	-1069
0.33667	-487	0.33667	-369		392	0		0.33667	-1340	0.33667	-1220	0.33667	-1073
0.33833	-487	0.33833	-369		393	0		0.33833	-1342	0.33833	-1222	0.33833	-1077
0.34	-487	0.34	-369		394	0		0.34	-1344	0.34	-1223	0.34	-1082
0.34167	-487	0.34167	-368		395	0		0.34167	-1345	0.34167	-1224	0.34167	-1086
0.34333	-487	0.34333	-368		396	0		0.34333	-1347	0.34333	-1225	0.34333	-1090
0.345	-486	0.345	-367		397	0		0.345	-1349	0.345	-1225	0.345	-1094
0.34667	-486	0.34667	-367		398	0		0.34667	-1351	0.34667	-1225	0.34667	-1098
0.34833	-485	0.34833	-366		399	0		0.34833	-1353	0.34833	-1225	0.34833	-1102
0.35	-485	0.35	-366					0.35	-1355	0.35	-1225	0.35	-1106
0.35167	-484	0.35167	-365					0.35167	-1356	0.35167	-1225	0.35167	-1110
0.35333	-483	0.35333	-365					0.35333	-1358	0.35333	-1224	0.35333	-1114
0.355	-482	0.355	-365					0.355	-1360	0.355	-1223	0.355	-1118
0.35667	-481	0.35667	-364					0.35667	-1362	0.35667	-1223	0.35667	-1122
0.35833	-480	0.35833	-364					0.35833	-1364	0.35833	-1222	0.35833	-1126
0.36	-479	0.36	-363					0.36	-1366	0.36	-1221	0.36	-1130
0.36167	-479	0.36167	-363					0.36167	-1368	0.36167	-1220	0.36167	-1134
0.36333	-478	0.36333	-363					0.36333	-1370	0.36333	-1219	0.36333	-1137
0.365	-477	0.365	-363					0.365	-1372	0.365	-1218	0.365	-1141
0.36667	-476	0.36667	-363					0.36667	-1373	0.36667	-1217	0.36667	-1145
0.36833	-476	0.36833	-363					0.36833	-1375	0.36833	-1216	0.36833	-1149
0.37	-475	0.37	-364					0.37	-1377	0.37	-1215	0.37	-1153
0.37167	-475	0.37167	-365					0.37167	-1379	0.37167	-1214	0.37167	-1156
0.37333	-474	0.37333	-365					0.37333	-1381	0.37333	-1213	0.37333	-1160
0.375	-474	0.375	-367					0.375	-1382	0.375	-1213	0.375	-1164
0.37667	-474	0.37667	-368					0.37667	-1384	0.37667	-1212	0.37667	-1168
0.37833	-475	0.37833	-370					0.37833	-1386	0.37833	-1211	0.37833	-1172
0.38	-475	0.38	-371					0.38	-1387	0.38	-1211	0.38	-1176
0.38167	-476	0.38167	-373					0.38167	-1389	0.38167	-1210	0.38167	-1180
0.38333	-477	0.38333	-375					0.38333	-1389	0.38333	-1210	0.38333	-1184
0.385	-478	0.385	-377					0.385	-1390	0.385	-1209	0.385	-1187
0.38667	-480	0.38667	-379					0.38667	-1390	0.38667	-1209	0.38667	-1191
0.38833	-482	0.38833	-381					0.38833	-1389	0.38833	-1208	0.38833	-1195
0.39	-484	0.39	-383					0.39	-1388	0.39	-1208	0.39	-1198
0.39167	-487	0.39167	-386					0.39167	-1386	0.39167	-1208	0.39167	-1202
0.39333	-490	0.39333	-388					0.39333	-1383	0.39333	-1207	0.39333	-1206
0.395	-494	0.395	-391					0.395	-1380	0.395	-1207	0.395	-1209
0.39667	-498	0.39667	-393					0.39667	-1376	0.39667	-1207	0.39667	-1213
0.39833	-502	0.39833	-396					0.39833	-1371	0.39833	-1207	0.39833	-1216
0.4	-506	0.4	-398					0.4	-1366	0.4	-1207	0.4	-1220
0.40167	-510	0.40167	-400					0.40167	-1360	0.40167	-1207	0.40167	-1223
0.40333	-513	0.40333	-401					0.40333	-1354	0.40333	-1208	0.40333	-1227
0.405	-517	0.405	-403					0.405	-1347	0.405	-1208	0.405	-1230
0.40667	-520	0.40667	-404					0.40667	-1341	0.40667	-1209	0.40667	-1234
0.40833	-523	0.40833	-404					0.40833	-1334	0.40833	-1209	0.40833	-1237
0.41	-525	0.41	-405					0.41	-1326	0.41	-1210	0.41	-1240
0.41167	-527	0.41167	-404					0.41167	-1319	0.41167	-1211	0.41167	-1244
0.41333	-528	0.41333	-404					0.41333	-1311	0.41333	-1212	0.41333	-1247
0.415	-529	0.415	-402					0.415	-1303	0.415	-1213	0.415	-1251
0.41667	-530	0.41667	-399					0.41667	-1295	0.41667	-1214	0.41667	-1254
0.41833	-530	0.41833	-391					0.41833	-1287	0.41833	-1215	0.41833	-1257
0.42	-529	0.42	-377					0.42	-1278	0.42	-1216	0.42	-1261
0.42167	-528	0.42167	-358					0.42167	-1270	0.42167	-1218	0.42167	-1264
0.42333	-527	0.42333	-330					0.42333	-1261	0.42333	-1219	0.42333	-1267
0.425	-525	0.425	-294					0.425	-1254	0.425	-1221	0.425	-1271
0.42667	-522	0.42667	-248					0.42667	-1246	0.42667	-1222	0.42667	-1274
0.42833	-519	0.42833	-192					0.42833	-1239	0.42833	-1224	0.42833	-1277
0.43	-516	0.43	-124					0.43	-1233	0.43	-1226	0.43	-1280
0.43167	-512	0.43167	-46					0.43167	-1227	0.43167	-1228	0.43167	-1283
0.43333	-507	0.43333	45					0.43333	-1222	0.43333	-1229	0.43333	-1287
0.435	-502	0.435	148					0.435	-1218	0.435	-1231	0.435	-1290
0.43667	-497	0.43667	260					0.43667	-1214	0.43667	-1233	0.43667	-1293
0.43833	-491	0.43833	380					0.43833	-1211	0.43833	-1235	0.43833	-1296
0.44	-485	0.44	506					0.44	-1208	0.44	-1238	0.44	-1299
0.44167	-479	0.44167	637					0.44167	-1205	0.44167	-1240	0.44167	-1301
0.44333	-473	0.44333	774					0.44333	-1204	0.44333	-1241	0.44333	-1304
0.445	-468	0.445	915					0.445	-1202	0.445	-1243	0.445	-1306
0.44667	-462	0.44667	1061					0.44667	-1201	0.44667	-1245	0.44667	-1307
0.44833	-457	0.44833	1213					0.44833	-1200	0.44833	-1247	0.44833	-1309
0.45	-452	0.45	1371					0.45	-1199	0.45	-1248	0.45	-1310
0.45167	-447	0.45167	1535					0.45167	-1198	0.45167	-1250	0.45167	-1311
0.45333	-442	0.45333	1706					0.45333	-1198	0.45333	-1251	0.45333	-1312
0.455	-438	0.455	1883					0.455	-1198	0.455	-1252	0.455	-1312
0.45667	-434	0.45667	2062					0.45667	-1198	0.45667	-1253	0.45667	-1313
0.45833	-430	0.45833	2241					0.45833	-1198	0.45833	-1254	0.45833	-1313
0.46	-427	0.46	2415					0.46	-1199	0.46	-1254	0.46	-1313
0.46167	-424	0.46167	2584					0.46167	-1199	0.46167	-1255	0.46167	-1312
0.46333	-421	0.46333	2747					0.46333	-1200	0.46333	-1256	0.46333	-1312
0.465	-419	0.465	2902					0.465	-1200	0.465	-1256	0.465	-1311
0.46667	-418	0.46667	3050					0.46667	-1201	0.46667	-1257	0.46667	-1310
0.46833	-418	0.46833	3189					0.46833	-1202	0.46833	-1257	0.46833	-1309
0.47	-418	0.47	3321					0.47	-1202	0.47	-1257	0.47	-1308
0.47167	-418	0.47167	3445					0.47167	-1203	0.47167	-1258	0.47167	-1307
0.47333	-420	0.47333	3562					0.47333	-1204	0.47333	-1258	0.47333	-1306
0.475	-422	0.475	3671					0.475	-1204	0.475	-1258	0.475	-1305
0.47667	-424	0.47667	3774					0.47667	-1205	0.47667	-1259	0.47667	-1303
0.47833	-427	0.47833	3870					0.47833	-1205	0.47833	-1259	0.47833	-1302
0.48	-430	0.48	3959					0.48	-1206	0.48	-1259	0.48	-1300
0.48167	-434	0.48167	4042					0.48167	-1206	0.48167	-1260	0.48167	-1299
0.48333	-438	0.48333	4118					0.48333	-1207	0.48333	-1260	0.48333	-1298
0.485	-442	0.485	4189					0.485	-1207	0.485	-1261	0.485	-1297
0.48667	-446	0.48667	4255					0.48667	-1208	0.48667	-1261	0.48667	-1296
0.48833	-451	0.48833	4316					0.48833	-1208	0.48833	-1262	0.48833	-1295
0.49	-455	0.49	4373					0.49	-1208	0.49	-1262	0.49	-1294
0.49167	-460	0.49167	4425					0.49167	-1209	0.49167	-1263	0.49167	-1293
0.49333	-465	0.49333	4474					0.49333	-1209	0.49333	-1264	0.49333	-1293
0.495	-469	0.495	4520					0.495	-1209	0.495	-1264	0.495	-1292
0.49667	-474	0.49667	4563					0.49667	-1209	0.49667	-1265	0.49667	-1292
0.49833	-479	0.49833	4603					0.49833	-1209	0.49833	-1266	0.49833	-1292
0.5	-484	0.5	4640					0.5	-1209	0.5	-1267	0.5	-1292
0.50167	-488	0.50167	4674					0.50167	-1209	0.50167	-1267	0.50167	-1292
0.50333	-492	0.50333	4706					0.50333	-1209	0.50333	-1268	0.50333	-1292
0.505	-495	0.505	4735					0.505	-1209	0.505	-1269	0.505	-1292
0.50667	-498	0.50667	4763					0.50667	-1209	0.50667	-1270	0.50667	-1292
0.50833	-500	0.50833	4788					0.50833	-1208	0.50833	-1272	0.50833	-1292
0.51	-502	0.51	4811					0.51	-1208	0.51	-1273	0.51	-1293
0.51167	-502	0.51167	4833					0.51167	-1207	0.51167	-1274	0.51167	-1293
0.51333	-503	0.51333	4854					0.51333	-1206	0.51333	-1276	0.51333	-1293
0.515	-502	0.515	4874					0.515	-1205	0.515	-1277	0.515	-1294
0.51667	-502	0.51667	4892					0.51667	-1204	0.51667	-1279	0.51667	-1294
0.51833	-500	0.51833	4909					0.51833	-1203	0.51833	-1281	0.51833	-1294
0.52	-499	0.52	4925					0.52	-1202	0.52	-1283	0.52	-1295
0.52167	-497	0.52167	4940					0.52167	-1201	0.52167	-1285	0.52167	-1295
0.52333	-494	0.52333	4954					0.52333	-1199	0.52333	-1287	0.52333	-1295
0.525	-492	0.525	4967					0.525	-1198	0.525	-1290	0.525	-1296
0.52667	-489	0.52667	4980					0.52667	-1196	0.52667	-1292	0.52667	-1296
0.52833	-486	0.52833	4992					0.52833	-1194	0.52833	-1294	0.52833	-1297
0.53	-483	0.53	5003					0.53	-1192	0.53	-1297	0.53	-1297
0.53167	-479	0.53167	5013					0.53167	-1190	0.53167	-1299	0.53167	-1298
0.53333	-476	0.53333	5024					0.53333	-1188	0.53333	-1302	0.53333	-1298
0.535	-472	0.535	5033					0.535	-1186	0.535	-1305	0.535	-1299
0.53667	-468	0.53667	5043					0.53667	-1183	0.53667	-1307	0.53667	-1299
0.53833	-464	0.53833	5052					0.53833	-1180	0.53833	-1310	0.53833	-1299
0.54	-460	0.54	5061					0.54	-1177	0.54	-1312	0.54	-1299
0.54167	-456	0.54167	5069					0.54167	-1174	0.54167	-1315	0.54167	-1298
0.54333	-452	0.54333	5078					0.54333	-1171	0.54333	-1316	0.54333	-1298
0.545	-448	0.545	5086					0.545	-1167	0.545	-1318	0.545	-1296
0.54667	-444	0.54667	5093					0.54667	-1164	0.54667	-1319	0.54667	-1295
0.54833	-440	0.54833	5101					0.54833	-1160	0.54833	-1319	0.54833	-1292
0.55	-435	0.55	5108					0.55	-1155	0.55	-1320	0.55	-1290
0.55167	-431	0.55167	5116					0.55167	-1151	0.55167	-1319	0.55167	-1287
0.55333	-427	0.55333	5123					0.55333	-1147	0.55333	-1318	0.55333	-1283
0.555	-422	0.555	5131					0.555	-1142	0.555	-1317	0.555	-1278
0.55667	-417	0.55667	5138					0.55667	-1136	0.55667	-1315	0.55667	-1273
0.55833	-413	0.55833	5146					0.55833	-1131	0.55833	-1312	0.55833	-1266
0.56	-408	0.56	5153					0.56	-1125	0.56	-1310	0.56	-1259
0.56167	-403	0.56167	5161					0.56167	-1119	0.56167	-1306	0.56167	-1250
0.56333	-399	0.56333	5169					0.56333	-1113	0.56333	-1302	0.56333	-1240
0.565	-394	0.565	5177					0.565	-1107	0.565	-1298	0.565	-1229
0.56667	-389	0.56667	5185					0.56667	-1100	0.56667	-1293	0.56667	-1216
0.56833	-384	0.56833	5193					0.56833	-1094	0.56833	-1288	0.56833	-1201
0.57	-380	0.57	5202					0.57	-1087	0.57	-1282	0.57	-1184
0.57167	-375	0.57167	5211					0.57167	-1079	0.57167	-1276	0.57167	-1166
0.57333	-370	0.57333	5221					0.57333	-1072	0.57333	-1269	0.57333	-1145
0.575	-365	0.575	5231					0.575	-1064	0.575	-1262	0.575	-1123
0.57667	-359	0.57667	5241					0.57667	-1055	0.57667	-1254	0.57667	-1099
0.57833	-354	0.57833	5251					0.57833	-1047	0.57833	-1246	0.57833	-1074
0.58	-349	0.58	5262					0.58	-1038	0.58	-1237	0.58	-1048
0.58167	-343	0.58167	5272					0.58167	-1029	0.58167	-1228	0.58167	-1021
0.58333	-338	0.58333	5281					0.58333	-1020	0.58333	-1219	0.58333	-993
0.585	-333	0.585	5291					0.585	-1011	0.585	-1209	0.585	-964
0.58667	-328	0.58667	5301					0.58667	-1002	0.58667	-1199	0.58667	-933
0.58833	-323	0.58833	5310					0.58833	-993	0.58833	-1189	0.58833	-902
0.59	-317	0.59	5319					0.59	-984	0.59	-1178	0.59	-868
0.59167	-312	0.59167	5328					0.59167	-976	0.59167	-1167	0.59167	-834
0.59333	-307	0.59333	5336					0.59333	-967	0.59333	-1155	0.59333	-798
0.595	-302	0.595	5345					0.595	-959	0.595	-1143	0.595	-760
0.59667	-296	0.59667	5353					0.59667	-950	0.59667	-1130	0.59667	-722
0.59833	-291	0.59833	5361					0.59833	-942	0.59833	-1117	0.59833	-684
0.6	-286	0.6	5368					0.6	-933	0.6	-1103	0.6	-647
0.60167	-280	0.60167	5374					0.60167	-925	0.60167	-1089	0.60167	-610
0.60333	-275	0.60333	5380					0.60333	-917	0.60333	-1075	0.60333	-575
0.605	-269	0.605	5385					0.605	-910	0.605	-1061	0.605	-540
0.60667	-263	0.60667	5389					0.60667	-902	0.60667	-1046	0.60667	-507
0.60833	-257	0.60833	5392					0.60833	-895	0.60833	-1031	0.60833	-475
0.61	-251	0.61	5394					0.61	-889	0.61	-1015	0.61	-443
0.61167	-245	0.61167	5396					0.61167	-883	0.61167	-999	0.61167	-413
0.61333	-238	0.61333	5396					0.61333	-877	0.61333	-982	0.61333	-383
0.615	-231	0.615	5396					0.615	-871	0.615	-964	0.615	-355
0.61667	-224	0.61667	5394					0.61667	-866	0.61667	-946	0.61667	-328
0.61833	-217	0.61833	5392					0.61833	-861	0.61833	-928	0.61833	-302
0.62	-210	0.62	5389					0.62	-856	0.62	-910	0.62	-278
0.62167	-203	0.62167	5385					0.62167	-851	0.62167	-892	0.62167	-256
0.62333	-197	0.62333	5381					0.62333	-847	0.62333	-875	0.62333	-236
0.625	-190	0.625	5376					0.625	-844	0.625	-857	0.625	-218
0.62667	-184	0.62667	5370					0.62667	-840	0.62667	-840	0.62667	-202
0.62833	-178	0.62833	5363					0.62833	-837	0.62833	-824	0.62833	-188
0.63	-172	0.63	5355					0.63	-834	0.63	-807	0.63	-177
0.63167	-166	0.63167	5347					0.63167	-832	0.63167	-791	0.63167	-167
0.63333	-161	0.63333	5338					0.63333	-830	0.63333	-775	0.63333	-158
0.635	-155	0.635	5328					0.635	-828	0.635	-759	0.635	-152
0.63667	-150	0.63667	5318					0.63667	-827	0.63667	-743	0.63667	-148
0.63833	-145	0.63833	5308					0.63833	-826	0.63833	-728	0.63833	-144
0.64	-141	0.64	5297					0.64	-825	0.64	-713	0.64	-143
0.64167	-137	0.64167	5286					0.64167	-824	0.64167	-699	0.64167	-143
0.64333	-133	0.64333	5276					0.64333	-824	0.64333	-686	0.64333	-144
0.645	-129	0.645	5265					0.645	-824	0.645	-674	0.645	-147
0.64667	-126	0.64667	5255					0.64667	-825	0.64667	-662	0.64667	-150
0.64833	-123	0.64833	5245					0.64833	-826	0.64833	-651	0.64833	-156
0.65	-121	0.65	5235					0.65	-827	0.65	-641	0.65	-162
0.65167	-119	0.65167	5225					0.65167	-828	0.65167	-632	0.65167	-170
0.65333	-118	0.65333	5216					0.65333	-830	0.65333	-624	0.65333	-179
0.655	-116	0.655	5206					0.655	-832	0.655	-616	0.655	-189
0.65667	-116	0.65667	5197					0.65667	-834	0.65667	-608	0.65667	-200
0.65833	-115	0.65833	5189					0.65833	-836	0.65833	-602	0.65833	-211
0.66	-115	0.66	5180					0.66	-839	0.66	-596	0.66	-223
0.66167	-114	0.66167	5173					0.66167	-842	0.66167	-590	0.66167	-235
0.66333	-114	0.66333	5166					0.66333	-845	0.66333	-586	0.66333	-248
0.665	-114	0.665	5160					0.665	-848	0.665	-581	0.665	-261
0.66667	-114	0.66667	5155					0.66667	-851	0.66667	-577	0.66667	-275
0.66833	-114	0.66833	5151					0.66833	-855	0.66833	-574	0.66833	-288
0.67	-113	0.67	5147					0.67	-858	0.67	-571	0.67	-302
0.67167	-113	0.67167	5144					0.67167	-862	0.67167	-569	0.67167	-317
0.67333	-113	0.67333	5142					0.67333	-865	0.67333	-568	0.67333	-331
0.675	-112	0.675	5140					0.675	-869	0.675	-566	0.675	-346
0.67667	-112	0.67667	5139					0.67667	-872	0.67667	-565	0.67667	-362
0.67833	-111	0.67833	5139					0.67833	-876	0.67833	-565	0.67833	-377
0.68	-111	0.68	5139					0.68	-880	0.68	-564	0.68	-392
0.68167	-110	0.68167	5140					0.68167	-884	0.68167	-565	0.68167	-407
0.68333	-109	0.68333	5141					0.68333	-888	0.68333	-565	0.68333	-421
0.685	-109	0.685	5142					0.685	-892	0.685	-565	0.685	-436
0.68667	-108	0.68667	5143					0.68667	-896	0.68667	-566	0.68667	-450
0.68833	-107	0.68833	5144					0.68833	-900	0.68833	-567	0.68833	-464
0.69	-107	0.69	5146					0.69	-904	0.69	-569	0.69	-478
0.69167	-106	0.69167	5147					0.69167	-907	0.69167	-570	0.69167	-492
0.69333	-106	0.69333	5149					0.69333	-911	0.69333	-572	0.69333	-506
0.695	-106	0.695	5151					0.695	-915	0.695	-574	0.695	-520
0.69667	-105	0.69667	5152					0.69667	-918	0.69667	-576	0.69667	-534
0.69833	-105	0.69833	5154					0.69833	-922	0.69833	-578	0.69833	-547
0.7	-105	0.7	5156					0.7	-926	0.7	-581	0.7	-560
0.70167	-105	0.70167	5158					0.70167	-929	0.70167	-583	0.70167	-573
0.70333	-105	0.70333	5160					0.70333	-933	0.70333	-585	0.70333	-586
0.705	-105	0.705	5162					0.705	-936	0.705	-588	0.705	-598
0.70667	-106	0.70667	5165					0.70667	-939	0.70667	-590	0.70667	-611
0.70833	-106	0.70833	5167					0.70833	-942	0.70833	-593	0.70833	-623
0.71	-106	0.71	5169					0.71	-946	0.71	-595	0.71	-635
0.71167	-107	0.71167	5172					0.71167	-949	0.71167	-598	0.71167	-647
0.71333	-108	0.71333	5174					0.71333	-951	0.71333	-601	0.71333	-659
0.715	-108	0.715	5177					0.715	-954	0.715	-603	0.715	-671
0.71667	-109	0.71667	5180					0.71667	-957	0.71667	-606	0.71667	-682
0.71833	-110	0.71833	5183					0.71833	-960	0.71833	-609	0.71833	-694
0.72	-111	0.72	5186					0.72	-962	0.72	-611	0.72	-705
0.72167	-113	0.72167	5189					0.72167	-965	0.72167	-614	0.72167	-716
0.72333	-114	0.72333	5192					0.72333	-968	0.72333	-617	0.72333	-727
0.725	-115	0.725	5196					0.725	-970	0.725	-619	0.725	-737
0.72667	-117	0.72667	5199					0.72667	-973	0.72667	-622	0.72667	-748
0.72833	-118	0.72833	5203					0.72833	-975	0.72833	-625	0.72833	-758
0.73	-120	0.73	5207					0.73	-978	0.73	-628	0.73	-768
0.73167	-121	0.73167	5211					0.73167	-980	0.73167	-631	0.73167	-777
0.73333	-123	0.73333	5215					0.73333	-982	0.73333	-634	0.73333	-787
0.735	-125	0.735	5219					0.735	-985	0.735	-637	0.735	-797
0.73667	-127	0.73667	5224					0.73667	-987	0.73667	-640	0.73667	-806
0.73833	-129	0.73833	5229					0.73833	-990	0.73833	-643	0.73833	-816
0.74	-131	0.74	5233					0.74	-992	0.74	-646	0.74	-825
0.74167	-133	0.74167	5237					0.74167	-995	0.74167	-650	0.74167	-834
0.74333	-135	0.74333	5241					0.74333	-997	0.74333	-653	0.74333	-842
0.745	-137	0.745	5245					0.745	-1000	0.745	-657	0.745	-851
0.74667	-139	0.74667	5249					0.74667	-1002	0.74667	-660	0.74667	-859
0.74833	-141	0.74833	5252					0.74833	-1005	0.74833	-664	0.74833	-867
0.75	-143	0.75	5255					0.75	-1007	0.75	-668	0.75	-875
0.75167	-145	0.75167	5258					0.75167	-1010	0.75167	-672	0.75167	-883
0.75333	-147	0.75333	5261					0.75333	-1012	0.75333	-677	0.75333	-891
0.755	-149	0.755	5263					0.755	-1015	0.755	-681	0.755	-899
0.75667	-150	0.75667	5265					0.75667	-1017	0.75667	-685	0.75667	-907
0.75833	-152	0.75833	5267					0.75833	-1020	0.75833	-690	0.75833	-914
0.76	-154	0.76	5268					0.76	-1023	0.76	-695	0.76	-922
0.76167	-155	0.76167	5270					0.76167	-1026	0.76167	-699	0.76167	-929
0.76333	-157	0.76333	5271					0.76333	-1029	0.76333	-703	0.76333	-936
0.765	-158	0.765	5272					0.765	-1031	0.765	-708	0.765	-943
0.76667	-159	0.76667	5273					0.76667	-1034	0.76667	-712	0.76667	-950
0.76833	-160	0.76833	5274					0.76833	-1036	0.76833	-716	0.76833	-957
0.77	-160	0.77	5275					0.77	-1039	0.77	-720	0.77	-964
0.77167	-161	0.77167	5275					0.77167	-1041	0.77167	-724	0.77167	-970
0.77333	-161	0.77333	5276					0.77333	-1043	0.77333	-728	0.77333	-977
0.775	-161	0.775	5276					0.775	-1046	0.775	-732	0.775	-984
0.77667	-160	0.77667	5277					0.77667	-1048	0.77667	-735	0.77667	-991
0.77833	-160	0.77833	5277					0.77833	-1050	0.77833	-739	0.77833	-997
0.78	-159	0.78	5277					0.78	-1051	0.78	-742	0.78	-1004
0.78167	-159	0.78167	5278					0.78167	-1053	0.78167	-746	0.78167	-1010
0.78333	-158	0.78333	5278					0.78333	-1055	0.78333	-749	0.78333	-1016
0.785	-157	0.785	5278					0.785	-1056	0.785	-752	0.785	-1022
0.78667	-156	0.78667	5278					0.78667	-1058	0.78667	-755	0.78667	-1028
0.78833	-154	0.78833	5278					0.78833	-1059	0.78833	-757	0.78833	-1034
0.79	-153	0.79	5278					0.79	-1061	0.79	-760	0.79	-1039
0.79167	-152	0.79167	5278					0.79167	-1062	0.79167	-762	0.79167	-1045
0.79333	-151	0.79333	5278					0.79333	-1064	0.79333	-764	0.79333	-1050
0.795	-149	0.795	5279					0.795	-1065	0.795	-767	0.795	-1056
0.79667	-148	0.79667	5279					0.79667	-1066	0.79667	-769	0.79667	-1061
0.79833	-147	0.79833	5279					0.79833	-1068	0.79833	-771	0.79833	-1067
0.8	-145	0.8	5280					0.8	-1069	0.8	-772	0.8	-1072
0.80167	-144	0.80167	5280					0.80167	-1070	0.80167	-774	0.80167	-1077
0.80333	-143	0.80333	5281					0.80333	-1072	0.80333	-776	0.80333	-1082
0.805	-141	0.805	5282					0.805	-1073	0.805	-778	0.805	-1086
0.80667	-140	0.80667	5283					0.80667	-1074	0.80667	-780	0.80667	-1091
0.80833	-139	0.80833	5284					0.80833	-1076	0.80833	-782	0.80833	-1096
0.81	-138	0.81	5286					0.81	-1077	0.81	-784	0.81	-1100
0.81167	-137	0.81167	5288					0.81167	-1078	0.81167	-786	0.81167	-1105
0.81333	-136	0.81333	5289					0.81333	-1079	0.81333	-789	0.81333	-1109
0.815	-136	0.815	5292					0.815	-1081	0.815	-791	0.815	-1114
0.81667	-135	0.81667	5294					0.81667	-1082	0.81667	-793	0.81667	-1118
0.81833	-134	0.81833	5296					0.81833	-1083	0.81833	-796	0.81833	-1122
0.82	-134	0.82	5299					0.82	-1085	0.82	-799	0.82	-1127
0.82167	-133	0.82167	5302					0.82167	-1086	0.82167	-801	0.82167	-1131
0.82333	-132	0.82333	5305					0.82333	-1088	0.82333	-804	0.82333	-1135
0.825	-132	0.825	5308					0.825	-1089	0.825	-807	0.825	-1139
0.82667	-131	0.82667	5312					0.82667	-1091	0.82667	-809	0.82667	-1143
0.82833	-131	0.82833	5316					0.82833	-1092	0.82833	-812	0.82833	-1147
0.83	-131	0.83	5320					0.83	-1093	0.83	-815	0.83	-1151
0.83167	-131	0.83167	5324					0.83167	-1095	0.83167	-818	0.83167	-1155
0.83333	-131	0.83333	5329					0.83333	-1096	0.83333	-821	0.83333	-1159
0.835	-131	0.835	5334					0.835	-1098	0.835	-823	0.835	-1163
0.83667	-131	0.83667	5339					0.83667	-1099	0.83667	-826	0.83667	-1167
0.83833	-131	0.83833	5345					0.83833	-1100	0.83833	-829	0.83833	-1171
0.84	-131	0.84	5350					0.84	-1102	0.84	-832	0.84	-1174
0.84167	-132	0.84167	5356					0.84167	-1103	0.84167	-835	0.84167	-1177
0.84333	-132	0.84333	5362					0.84333	-1104	0.84333	-838	0.84333	-1180
0.845	-133	0.845	5367					0.845	-1106	0.845	-840	0.845	-1182
0.84667	-133	0.84667	5373					0.84667	-1107	0.84667	-843	0.84667	-1184
0.84833	-133	0.84833	5378					0.84833	-1109	0.84833	-845	0.84833	-1186
0.85	-134	0.85	5384					0.85	-1110	0.85	-847	0.85	-1187
0.85167	-134	0.85167	5389					0.85167	-1111	0.85167	-849	0.85167	-1188
0.85333	-134	0.85333	5395					0.85333	-1112	0.85333	-851	0.85333	-1188
0.855	-134	0.855	5400					0.855	-1114	0.855	-852	0.855	-1188
0.85667	-135	0.85667	5405					0.85667	-1115	0.85667	-854	0.85667	-1187
0.85833	-135	0.85833	5411					0.85833	-1116	0.85833	-855	0.85833	-1186
0.86	-135	0.86	5416					0.86	-1118	0.86	-857	0.86	-1185
0.86167	-134	0.86167	5421					0.86167	-1119	0.86167	-858	0.86167	-1184
0.86333	-134	0.86333	5425					0.86333	-1120	0.86333	-859	0.86333	-1182
0.865	-134	0.865	5430					0.865	-1122	0.865	-860	0.865	-1181
0.86667	-133	0.86667	5434					0.86667	-1123	0.86667	-861	0.86667	-1178
0.86833	-132	0.86833	5438					0.86833	-1124	0.86833	-861	0.86833	-1176
0.87	-131	0.87	5442					0.87	-1125	0.87	-862	0.87	-1173
0.87167	-130	0.87167	5446					0.87167	-1126	0.87167	-862	0.87167	-1170
0.87333	-129	0.87333	5450					0.87333	-1127	0.87333	-862	0.87333	-1167
0.875	-127	0.875	5453					0.875	-1127	0.875	-862	0.875	-1164
0.87667	-125	0.87667	5456					0.87667	-1128	0.87667	-862	0.87667	-1160
0.87833	-123	0.87833	5460					0.87833	-1129	0.87833	-862	0.87833	-1157
0.88	-121	0.88	5463					0.88	-1129	0.88	-862	0.88	-1153
0.88167	-119	0.88167	5466					0.88167	-1129	0.88167	-861	0.88167	-1150
0.88333	-117	0.88333	5468					0.88333	-1130	0.88333	-861	0.88333	-1147
0.885	-115	0.885	5471					0.885	-1130	0.885	-860	0.885	-1144
0.88667	-113	0.88667	5473					0.88667	-1130	0.88667	-860	0.88667	-1142
0.88833	-111	0.88833	5476					0.88833	-1131	0.88833	-859	0.88833	-1139
0.89	-108	0.89	5478					0.89	-1131	0.89	-858	0.89	-1137
0.89167	-106	0.89167	5480					0.89167	-1131	0.89167	-857	0.89167	-1135
0.89333	-104	0.89333	5482					0.89333	-1131	0.89333	-856	0.89333	-1134
0.895	-102	0.895	5484					0.895	-1132	0.895	-855	0.895	-1132
0.89667	-99	0.89667	5486					0.89667	-1132	0.89667	-854	0.89667	-1132
0.89833	-97	0.89833	5488					0.89833	-1133	0.89833	-853	0.89833	-1131
0.9	-95	0.9	5490					0.9	-1133	0.9	-852	0.9	-1131
0.90167	-93	0.90167	5492					0.90167	-1134	0.90167	-852	0.90167	-1132
0.90333	-90	0.90333	5494					0.90333	-1134	0.90333	-851	0.90333	-1133
0.905	-88	0.905	5496					0.905	-1135	0.905	-851	0.905	-1134
0.90667	-86	0.90667	5497					0.90667	-1135	0.90667	-851	0.90667	-1136
0.90833	-84	0.90833	5499					0.90833	-1136	0.90833	-851	0.90833	-1139
0.91	-82	0.91	5501					0.91	-1136	0.91	-851	0.91	-1143
0.91167	-79	0.91167	5503					0.91167	-1136	0.91167	-851	0.91167	-1147
0.91333	-77	0.91333	5504					0.91333	-1137	0.91333	-852	0.91333	-1152
0.915	-75	0.915	5506					0.915	-1137	0.915	-853	0.915	-1158
0.91667	-73	0.91667	5509					0.91667	-1137	0.91667	-854	0.91667	-1166
0.91833	-71	0.91833	5511					0.91833	-1137	0.91833	-856	0.91833	-1175
0.92	-69	0.92	5515					0.92	-1137	0.92	-857	0.92	-1188
0.92167	-67	0.92167	5520					0.92167	-1137	0.92167	-859	0.92167	-1203
0.92333	-65	0.92333	5525					0.92333	-1136	0.92333	-860	0.92333	-1222
0.925	-63	0.925	5533					0.925	-1136	0.925	-862	0.925	-1245
0.92667	-61	0.92667	5541					0.92667	-1135	0.92667	-864	0.92667	-1272
0.92833	-59	0.92833	5552					0.92833	-1134	0.92833	-866	0.92833	-1304
0.93	-58	0.93	5564					0.93	-1133	0.93	-868	0.93	-1340
0.93167	-56	0.93167	5578					0.93167	-1132	0.93167	-871	0.93167	-1381
0.93333	-54	0.93333	5594					0.93333	-1130	0.93333	-873	0.93333	-1428
0.935	-53	0.935	5611					0.935	-1129	0.935	-875	0.935	-1479
0.93667	-51	0.93667	5631					0.93667	-1127	0.93667	-878	0.93667	-1534
0.93833	-50	0.93833	5651					0.93833	-1124	0.93833	-880	0.93833	-1590
0.94	-48	0.94	5673					0.94	-1122	0.94	-883	0.94	-1648
0.94167	-47	0.94167	5696					0.94167	-1120	0.94167	-885	0.94167	-1707
0.94333	-45	0.94333	5719					0.94333	-1117	0.94333	-887	0.94333	-1767
0.945	-44	0.945	5744					0.945	-1114	0.945	-889	0.945	-1827
0.94667	-43	0.94667	5770					0.94667	-1112	0.94667	-890	0.94667	-1888
0.94833	-42	0.94833	5796					0.94833	-1109	0.94833	-892	0.94833	-1950
0.95	-41	0.95	5824					0.95	-1106	0.95	-893	0.95	-2012
0.95167	-40	0.95167	5853					0.95167	-1103	0.95167	-894	0.95167	-2076
0.95333	-39	0.95333	5883					0.95333	-1100	0.95333	-895	0.95333	-2141
0.955	-38	0.955	5915					0.955	-1097	0.955	-895	0.955	-2205
0.95667	-37	0.95667	5947					0.95667	-1094	0.95667	-896	0.95667	-2269
0.95833	-36	0.95833	5980					0.95833	-1091	0.95833	-896	0.95833	-2331
0.96	-36	0.96	6011					0.96	-1088	0.96	-896	0.96	-2390
0.96167	-35	0.96167	6042					0.96167	-1085	0.96167	-896	0.96167	-2445
0.96333	-34	0.96333	6072					0.96333	-1082	0.96333	-895	0.96333	-2497
0.965	-33	0.965	6101					0.965	-1079	0.965	-895	0.965	-2545
0.96667	-33	0.96667	6129					0.96667	-1076	0.96667	-894	0.96667	-2589
0.96833	-32	0.96833	6156					0.96833	-1073	0.96833	-894	0.96833	-2629
0.97	-31	0.97	6182					0.97	-1071	0.97	-893	0.97	-2665
0.97167	-31	0.97167	6207					0.97167	-1069	0.97167	-892	0.97167	-2696
0.97333	-30	0.97333	6230					0.97333	-1066	0.97333	-891	0.97333	-2724
0.975	-30	0.975	6253					0.975	-1064	0.975	-890	0.975	-2748
0.97667	-29	0.97667	6275					0.97667	-1062	0.97667	-889	0.97667	-2769
0.97833	-28	0.97833	6296					0.97833	-1060	0.97833	-888	0.97833	-2787
0.98	-28	0.98	6316					0.98	-1058	0.98	-887	0.98	-2804
0.98167	-27	0.98167	6334					0.98167	-1057	0.98167	-885	0.98167	-2818
0.98333	-26	0.98333	6352					0.98333	-1055	0.98333	-884	0.98333	-2831
0.985	-25	0.985	6368					0.985	-1054	0.985	-883	0.985	-2842
0.98667	-24	0.98667	6384					0.98667	-1052	0.98667	-882	0.98667	-2853
0.98833	-23	0.98833	6398					0.98833	-1052	0.98833	-881	0.98833	-2863
0.99	-22	0.99	6412					0.99	-1051	0.99	-880	0.99	-2872
0.99167	-21	0.99167	6425					0.99167	-1050	0.99167	-879	0.99167	-2881
0.99333	-19	0.99333	6437					0.99333	-1050	0.99333	-878	0.99333	-2889
0.995	-18	0.995	6449					0.995	-1050	0.995	-877	0.995	-2898
0.99667	-17	0.99667	6460					0.99667	-1050	0.99667	-876	0.99667	-2906
0.99833	-15	0.99833	6471					0.99833	-1050	0.99833	-875	0.99833	-2914
1	-13	1	6480					1	-1050	1	-875	1	-2922
1.00167	-12	1.00167	6490					1.00167	-1051	1.00167	-874	1.00167	-2929
1.00333	-10	1.00333	6498					1.00333	-1052	1.00333	-873	1.00333	-2936
1.005	-8	1.005	6507					1.005	-1053	1.005	-873	1.005	-2944
1.00667	-6	1.00667	6514					1.00667	-1054	1.00667	-873	1.00667	-2951
1.00833	-4	1.00833	6522					1.00833	-1055	1.00833	-873	1.00833	-2958
1.01	-2	1.01	6529					1.01	-1056	1.01	-873	1.01	-2965
1.01167	0	1.01167	6536					1.01167	-1057	1.01167	-873	1.01167	-2973
1.01333	2	1.01333	6542					1.01333	-1058	1.01333	-873	1.01333	-2980
1.015	4	1.015	6548					1.015	-1060	1.015	-874	1.015	-2987
1.01667	7	1.01667	6554					1.01667	-1061	1.01667	-874	1.01667	-2995
1.01833	9	1.01833	6560					1.01833	-1062	1.01833	-875	1.01833	-3002
1.02	11	1.02	6565					1.02	-1064	1.02	-876	1.02	-3009
1.02167	14	1.02167	6571					1.02167	-1065	1.02167	-877	1.02167	-3016
1.02333	16	1.02333	6576					1.02333	-1067	1.02333	-878	1.02333	-3023
1.025	18	1.025	6581					1.025	-1069	1.025	-880	1.025	-3030
1.02667	20	1.02667	6585					1.02667	-1070	1.02667	-881	1.02667	-3036
1.02833	21	1.02833	6590					1.02833	-1072	1.02833	-883	1.02833	-3043
1.03	23	1.03	6594					1.03	-1073	1.03	-884	1.03	-3049
1.03167	24	1.03167	6599					1.03167	-1075	1.03167	-886	1.03167	-3056
1.03333	25	1.03333	6603					1.03333	-1076	1.03333	-887	1.03333	-3062
1.035	26	1.035	6608					1.035	-1077	1.035	-889	1.035	-3069
1.03667	27	1.03667	6612					1.03667	-1078	1.03667	-890	1.03667	-3075
1.03833	28	1.03833	6616					1.03833	-1080	1.03833	-892	1.03833	-3081
1.04	29	1.04	6620					1.04	-1081	1.04	-893	1.04	-3087
1.04167	29	1.04167	6624					1.04167	-1081	1.04167	-895	1.04167	-3093
1.04333	29	1.04333	6628					1.04333	-1082	1.04333	-896	1.04333	-3099
1.045	30	1.045	6631					1.045	-1083	1.045	-898	1.045	-3104
1.04667	30	1.04667	6635					1.04667	-1083	1.04667	-899	1.04667	-3109
1.04833	30	1.04833	6638					1.04833	-1084	1.04833	-900	1.04833	-3115
1.05	30	1.05	6641					1.05	-1084	1.05	-901	1.05	-3120
1.05167	31	1.05167	6644					1.05167	-1084	1.05167	-902	1.05167	-3125
1.05333	31	1.05333	6648					1.05333	-1084	1.05333	-903	1.05333	-3130
1.055	31	1.055	6651					1.055	-1083	1.055	-904	1.055	-3134
1.05667	31	1.05667	6653					1.05667	-1083	1.05667	-906	1.05667	-3139
1.05833	31	1.05833	6656					1.05833	-1082	1.05833	-907	1.05833	-3144
1.06	31	1.06	6659					1.06	-1081	1.06	-908	1.06	-3148
1.06167	32	1.06167	6662					1.06167	-1080	1.06167	-909	1.06167	-3153
1.06333	33	1.06333	6665					1.06333	-1079	1.06333	-910	1.06333	-3157
1.065	33	1.065	6667					1.065	-1077	1.065	-911	1.065	-3161
1.06667	34	1.06667	6670					1.06667	-1076	1.06667	-912	1.06667	-3165
1.06833	36	1.06833	6673					1.06833	-1075	1.06833	-913	1.06833	-3168
1.07	37	1.07	6675					1.07	-1074	1.07	-914	1.07	-3172
1.07167	39	1.07167	6678					1.07167	-1072	1.07167	-914	1.07167	-3175
1.07333	40	1.07333	6681					1.07333	-1071	1.07333	-915	1.07333	-3179
1.075	42	1.075	6683					1.075	-1070	1.075	-916	1.075	-3183
1.07667	44	1.07667	6686					1.07667	-1069	1.07667	-917	1.07667	-3186
1.07833	47	1.07833	6689					1.07833	-1067	1.07833	-917	1.07833	-3189
1.08	49	1.08	6691					1.08	-1066	1.08	-918	1.08	-3192
1.08167	52	1.08167	6694					1.08167	-1065	1.08167	-919	1.08167	-3195
1.08333	54	1.08333	6696					1.08333	-1063	1.08333	-919	1.08333	-3198
1.085	57	1.085	6699					1.085	-1060	1.085	-920	1.085	-3201
1.08667	60	1.08667	6701					1.08667	-1058	1.08667	-920	1.08667	-3204
1.08833	62	1.08833	6703					1.08833	-1055	1.08833	-921	1.08833	-3207
1.09	65	1.09	6705					1.09	-1051	1.09	-921	1.09	-3209
1.09167	68	1.09167	6707					1.09167	-1046	1.09167	-922	1.09167	-3212
1.09333	71	1.09333	6709					1.09333	-1041	1.09333	-922	1.09333	-3214
1.095	74	1.095	6711					1.095	-1035	1.095	-923	1.095	-3217
1.09667	77	1.09667	6713					1.09667	-1029	1.09667	-923	1.09667	-3219
1.09833	77	1.09833	6714					1.09833	-1021	1.09833	-924	1.09833	-3221
1.1	76	1.1	6716					1.1	-1013	1.1	-924	1.1	-3223
1.10167	71	1.10167	6718					1.10167	-1005	1.10167	-925	1.10167	-3225
1.10333	62	1.10333	6719					1.10333	-996	1.10333	-925	1.10333	-3227
1.105	49	1.105	6720					1.105	-988	1.105	-926	1.105	-3229
1.10667	31	1.10667	6722					1.10667	-979	1.10667	-926	1.10667	-3231
1.10833	8	1.10833	6723					1.10833	-970	1.10833	-927	1.10833	-3233
1.11	-21	1.11	6724					1.11	-961	1.11	-927	1.11	-3235
1.11167	-56	1.11167	6725					1.11167	-952	1.11167	-928	1.11167	-3237
1.11333	-97	1.11333	6726					1.11333	-943	1.11333	-928	1.11333	-3239
1.115	-145	1.115	6726					1.115	-934	1.115	-929	1.115	-3240
1.11667	-201	1.11667	6727					1.11667	-925	1.11667	-929	1.11667	-3242
1.11833	-265	1.11833	6728					1.11833	-916	1.11833	-929	1.11833	-3244
1.12	-339	1.12	6729					1.12	-907	1.12	-930	1.12	-3246
1.12167	-424	1.12167	6729					1.12167	-898	1.12167	-930	1.12167	-3248
1.12333	-521	1.12333	6730					1.12333	-890	1.12333	-930	1.12333	-3250
1.125	-632	1.125	6731					1.125	-883	1.125	-930	1.125	-3252
1.12667	-758	1.12667	6732					1.12667	-876	1.12667	-930	1.12667	-3254
1.12833	-899	1.12833	6733					1.12833	-870	1.12833	-930	1.12833	-3256
1.13	-1058	1.13	6734					1.13	-864	1.13	-929	1.13	-3258
1.13167	-1235	1.13167	6735					1.13167	-859	1.13167	-929	1.13167	-3261
1.13333	-1432	1.13333	6737					1.13333	-856	1.13333	-928	1.13333	-3263
1.135	-1648	1.135	6738					1.135	-853	1.135	-927	1.135	-3266
1.13667	-1879	1.13667	6740					1.13667	-851	1.13667	-926	1.13667	-3269
1.13833	-2120	1.13833	6742					1.13833	-849	1.13833	-925	1.13833	-3271
1.14	-2367	1.14	6744					1.14	-848	1.14	-924	1.14	-3274
1.14167	-2616	1.14167	6746					1.14167	-848	1.14167	-923	1.14167	-3277
1.14333	-2866	1.14333	6748					1.14333	-848	1.14333	-922	1.14333	-3280
1.145	-3116	1.145	6751					1.145	-849	1.145	-920	1.145	-3282
1.14667	-3365	1.14667	6753					1.14667	-849	1.14667	-919	1.14667	-3285
1.14833	-3612	1.14833	6756					1.14833	-849	1.14833	-918	1.14833	-3288
1.15	-3859	1.15	6759					1.15	-850	1.15	-916	1.15	-3291
1.15167	-4105	1.15167	6762					1.15167	-850	1.15167	-915	1.15167	-3293
1.15333	-4351	1.15333	6765					1.15333	-850	1.15333	-913	1.15333	-3296
1.155	-4598	1.155	6769					1.155	-850	1.155	-912	1.155	-3299
1.15667	-4842	1.15667	6773					1.15667	-850	1.15667	-910	1.15667	-3301
1.15833	-5079	1.15833	6776					1.15833	-850	1.15833	-909	1.15833	-3304
1.16	-5304	1.16	6780					1.16	-849	1.16	-907	1.16	-3306
1.16167	-5517	1.16167	6784					1.16167	-849	1.16167	-906	1.16167	-3309
1.16333	-5715	1.16333	6788					1.16333	-848	1.16333	-905	1.16333	-3311
1.165	-5896	1.165	6792					1.165	-847	1.165	-905	1.165	-3313
1.16667	-6062	1.16667	6796					1.16667	-846	1.16667	-905	1.16667	-3315
1.16833	-6210	1.16833	6800					1.16833	-845	1.16833	-905	1.16833	-3317
1.17	-6341	1.17	6804					1.17	-845	1.17	-905	1.17	-3319
1.17167	-6454	1.17167	6809					1.17167	-844	1.17167	-906	1.17167	-3320
1.17333	-6551	1.17333	6813					1.17333	-843	1.17333	-907	1.17333	-3322
1.175	-6632	1.175	6818					1.175	-843	1.175	-909	1.175	-3324
1.17667	-6698	1.17667	6823					1.17667	-842	1.17667	-911	1.17667	-3325
1.17833	-6752	1.17833	6828					1.17833	-842	1.17833	-913	1.17833	-3327
1.18	-6795	1.18	6832					1.18	-842	1.18	-915	1.18	-3328
1.18167	-6829	1.18167	6837					1.18167	-842	1.18167	-918	1.18167	-3329
1.18333	-6854	1.18333	6842					1.18333	-842	1.18333	-921	1.18333	-3330
1.185	-6872	1.185	6846					1.185	-842	1.185	-924	1.185	-3332
1.18667	-6883	1.18667	6850					1.18667	-842	1.18667	-927	1.18667	-3333
1.18833	-6889	1.18833	6855					1.18833	-842	1.18833	-930	1.18833	-3334
1.19	-6889	1.19	6859					1.19	-843	1.19	-934	1.19	-3335
1.19167	-6885	1.19167	6863					1.19167	-843	1.19167	-937	1.19167	-3337
1.19333	-6877	1.19333	6867					1.19333	-844	1.19333	-941	1.19333	-3338
1.195	-6865	1.195	6871					1.195	-844	1.195	-945	1.195	-3339
1.19667	-6850	1.19667	6874					1.19667	-845	1.19667	-949	1.19667	-3340
1.19833	-6833	1.19833	6878					1.19833	-846	1.19833	-953	1.19833	-3341
1.2	-6814	1.2	6881					1.2	-847	1.2	-956	1.2	-3342
1.20167	-6794	1.20167	6885					1.20167	-848	1.20167	-960	1.20167	-3344
1.20333	-6774	1.20333	6888					1.20333	-848	1.20333	-963	1.20333	-3345
1.205	-6753	1.205	6891					1.205	-849	1.205	-966	1.205	-3346
1.20667	-6732	1.20667	6894					1.20667	-849	1.20667	-969	1.20667	-3347
1.20833	-6710	1.20833	6896					1.20833	-849	1.20833	-971	1.20833	-3348
1.21	-6689	1.21	6899					1.21	-850	1.21	-973	1.21	-3350
1.21167	-6667	1.21167	6901					1.21167	-849	1.21167	-975	1.21167	-3351
1.21333	-6646	1.21333	6904					1.21333	-849	1.21333	-976	1.21333	-3352
1.215	-6624	1.215	6906					1.215	-848	1.215	-977	1.215	-3354
1.21667	-6603	1.21667	6908					1.21667	-848	1.21667	-978	1.21667	-3355
1.21833	-6582	1.21833	6910					1.21833	-846	1.21833	-979	1.21833	-3357
1.22	-6562	1.22	6912					1.22	-845	1.22	-979	1.22	-3358
1.22167	-6543	1.22167	6914					1.22167	-843	1.22167	-979	1.22167	-3360
1.22333	-6523	1.22333	6915					1.22333	-842	1.22333	-979	1.22333	-3361
1.225	-6505	1.225	6917					1.225	-840	1.225	-978	1.225	-3362
1.22667	-6487	1.22667	6919					1.22667	-838	1.22667	-978	1.22667	-3364
1.22833	-6471	1.22833	6921					1.22833	-835	1.22833	-977	1.22833	-3365
1.23	-6454	1.23	6923					1.23	-833	1.23	-976	1.23	-3366
1.23167	-6438	1.23167	6924					1.23167	-831	1.23167	-976	1.23167	-3367
1.23333	-6422	1.23333	6926					1.23333	-828	1.23333	-975	1.23333	-3368
1.235	-6407	1.235	6928					1.235	-826	1.235	-974	1.235	-3369
1.23667	-6392	1.23667	6930					1.23667	-823	1.23667	-973	1.23667	-3370
1.23833	-6378	1.23833	6932					1.23833	-820	1.23833	-971	1.23833	-3371
1.24	-6365	1.24	6933					1.24	-817	1.24	-970	1.24	-3372
1.24167	-6352	1.24167	6935					1.24167	-814	1.24167	-969	1.24167	-3373
1.24333	-6339	1.24333	6937					1.24333	-811	1.24333	-968	1.24333	-3374
1.245	-6328	1.245	6938					1.245	-807	1.245	-967	1.245	-3374
1.24667	-6317	1.24667	6940					1.24667	-804	1.24667	-967	1.24667	-3375
1.24833	-6306	1.24833	6942					1.24833	-800	1.24833	-966	1.24833	-3376
1.25	-6296	1.25	6944					1.25	-797	1.25	-965	1.25	-3377
1.25167	-6287	1.25167	6945					1.25167	-793	1.25167	-965	1.25167	-3378
1.25333	-6278	1.25333	6947					1.25333	-790	1.25333	-964	1.25333	-3379
1.255	-6269	1.255	6949					1.255	-786	1.255	-964	1.255	-3380
1.25667	-6261	1.25667	6951					1.25667	-782	1.25667	-964	1.25667	-3381
1.25833	-6253	1.25833	6953					1.25833	-778	1.25833	-964	1.25833	-3383
1.26	-6246	1.26	6954					1.26	-773	1.26	-964	1.26	-3384
1.26167	-6239	1.26167	6956					1.26167	-769	1.26167	-964	1.26167	-3385
1.26333	-6232	1.26333	6957					1.26333	-765	1.26333	-964	1.26333	-3386
1.265	-6226	1.265	6958					1.265	-761	1.265	-964	1.265	-3388
1.26667	-6220	1.26667	6959					1.26667	-757	1.26667	-964	1.26667	-3389
1.26833	-6214	1.26833	6960					1.26833	-752	1.26833	-965	1.26833	-3391
1.27	-6209	1.27	6960					1.27	-748	1.27	-965	1.27	-3393
1.27167	-6204	1.27167	6960					1.27167	-744	1.27167	-965	1.27167	-3395
1.27333	-6199	1.27333	6960					1.27333	-741	1.27333	-966	1.27333	-3397
1.275	-6194	1.275	6959					1.275	-737	1.275	-966	1.275	-3399
1.27667	-6189	1.27667	6958					1.27667	-733	1.27667	-967	1.27667	-3401
1.27833	-6185	1.27833	6957					1.27833	-729	1.27833	-968	1.27833	-3403
1.28	-6180	1.28	6956					1.28	-726	1.28	-968	1.28	-3406
1.28167	-6176	1.28167	6954					1.28167	-723	1.28167	-969	1.28167	-3408
1.28333	-6172	1.28333	6953					1.28333	-720	1.28333	-970	1.28333	-3410
1.285	-6168	1.285	6951					1.285	-718	1.285	-970	1.285	-3413
1.28667	-6164	1.28667	6949					1.28667	-717	1.28667	-971	1.28667	-3415
1.28833	-6160	1.28833	6947					1.28833	-716	1.28833	-971	1.28833	-3418
1.29	-6156	1.29	6944					1.29	-717	1.29	-972	1.29	-3420
1.29167	-6152	1.29167	6942					1.29167	-718	1.29167	-972	1.29167	-3423
1.29333	-6148	1.29333	6939					1.29333	-719	1.29333	-972	1.29333	-3425
1.295	-6144	1.295	6936					1.295	-722	1.295	-972	1.295	-3428
1.29667	-6140	1.29667	6933					1.29667	-726	1.29667	-972	1.29667	-3430
1.29833	-6136	1.29833	6930					1.29833	-731	1.29833	-972	1.29833	-3433
1.3	-6133	1.3	6928					1.3	-736	1.3	-972	1.3	-3435
1.30167	-6129	1.30167	6925					1.30167	-742	1.30167	-972	1.30167	-3438
1.30333	-6125	1.30333	6923					1.30333	-749	1.30333	-972	1.30333	-3439
1.305	-6122	1.305	6921					1.305	-757	1.305	-971	1.305	-3441
1.30667	-6119	1.30667	6920					1.30667	-765	1.30667	-971	1.30667	-3443
1.30833	-6116	1.30833	6918					1.30833	-773	1.30833	-970	1.30833	-3444
1.31	-6113	1.31	6917					1.31	-783	1.31	-970	1.31	-3445
1.31167	-6111	1.31167	6917					1.31167	-792	1.31167	-969	1.31167	-3446
1.31333	-6108	1.31333	6917					1.31333	-803	1.31333	-968	1.31333	-3446
1.315	-6106	1.315	6917					1.315	-814	1.315	-967	1.315	-3446
1.31667	-6104	1.31667	6917					1.31667	-826	1.31667	-966	1.31667	-3446
1.31833	-6102	1.31833	6918					1.31833	-838	1.31833	-965	1.31833	-3446
1.32	-6100	1.32	6919					1.32	-851	1.32	-964	1.32	-3446
1.32167	-6098	1.32167	6920					1.32167	-863	1.32167	-963	1.32167	-3445
1.32333	-6095	1.32333	6922					1.32333	-876	1.32333	-962	1.32333	-3445
1.325	-6093	1.325	6923					1.325	-889	1.325	-961	1.325	-3444
1.32667	-6090	1.32667	6925					1.32667	-901	1.32667	-961	1.32667	-3443
1.32833	-6088	1.32833	6926					1.32833	-913	1.32833	-960	1.32833	-3442
1.33	-6085	1.33	6928					1.33	-924	1.33	-959	1.33	-3441
1.33167	-6081	1.33167	6930					1.33167	-934	1.33167	-958	1.33167	-3440
1.33333	-6078	1.33333	6931					1.33333	-945	1.33333	-957	1.33333	-3438
1.335	-6074	1.335	6933					1.335	-954	1.335	-957	1.335	-3437
1.33667	-6070	1.33667	6935					1.33667	-964	1.33667	-956	1.33667	-3436
1.33833	-6066	1.33833	6936					1.33833	-973	1.33833	-955	1.33833	-3434
1.34	-6061	1.34	6938					1.34	-981	1.34	-955	1.34	-3433
1.34167	-6057	1.34167	6939					1.34167	-989	1.34167	-954	1.34167	-3432
1.34333	-6052	1.34333	6940					1.34333	-996	1.34333	-953	1.34333	-3431
1.345	-6047	1.345	6941					1.345	-1002	1.345	-953	1.345	-3430
1.34667	-6042	1.34667	6942					1.34667	-1008	1.34667	-952	1.34667	-3429
1.34833	-6037	1.34833	6943					1.34833	-1013	1.34833	-952	1.34833	-3428
1.35	-6031	1.35	6943					1.35	-1017	1.35	-951	1.35	-3428
1.35167	-6026	1.35167	6943					1.35167	-1021	1.35167	-950	1.35167	-3428
1.35333	-6020	1.35333	6943					1.35333	-1024	1.35333	-950	1.35333	-3428
1.355	-6014	1.355	6943					1.355	-1027	1.355	-949	1.355	-3428
1.35667	-6008	1.35667	6943					1.35667	-1029	1.35667	-948	1.35667	-3428
1.35833	-6001	1.35833	6942					1.35833	-1030	1.35833	-947	1.35833	-3429
1.36	-5995	1.36	6941					1.36	-1030	1.36	-947	1.36	-3429
1.36167	-5989	1.36167	6940					1.36167	-1031	1.36167	-946	1.36167	-3430
1.36333	-5982	1.36333	6939					1.36333	-1030	1.36333	-946	1.36333	-3430
1.365	-5976	1.365	6938					1.365	-1030	1.365	-945	1.365	-3431
1.36667	-5970	1.36667	6937					1.36667	-1029	1.36667	-944	1.36667	-3432
1.36833	-5963	1.36833	6936					1.36833	-1028	1.36833	-944	1.36833	-3432
1.37	-5957	1.37	6935					1.37	-1027	1.37	-944	1.37	-3433
1.37167	-5951	1.37167	6933					1.37167	-1026	1.37167	-943	1.37167	-3433
1.37333	-5944	1.37333	6932					1.37333	-1024	1.37333	-943	1.37333	-3434
1.375	-5938	1.375	6931					1.375	-1023	1.375	-942	1.375	-3434
1.37667	-5931	1.37667	6930					1.37667	-1022	1.37667	-942	1.37667	-3435
1.37833	-5924	1.37833	6929					1.37833	-1020	1.37833	-942	1.37833	-3435
1.38	-5918	1.38	6927					1.38	-1018	1.38	-942	1.38	-3436
1.38167	-5911	1.38167	6926					1.38167	-1016	1.38167	-941	1.38167	-3436
1.38333	-5905	1.38333	6925					1.38333	-1015	1.38333	-941	1.38333	-3437
1.385	-5898	1.385	6924					1.385	-1013	1.385	-941	1.385	-3437
1.38667	-5892	1.38667	6922					1.38667	-1012	1.38667	-941	1.38667	-3438
1.38833	-5886	1.38833	6921					1.38833	-1010	1.38833	-942	1.38833	-3438
1.39	-5879	1.39	6920					1.39	-1009	1.39	-942	1.39	-3439
1.39167	-5873	1.39167	6918					1.39167	-1007	1.39167	-942	1.39167	-3440
1.39333	-5866	1.39333	6917					1.39333	-1006	1.39333	-943	1.39333	-3440
1.395	-5860	1.395	6916					1.395	-1005	1.395	-944	1.395	-3441
1.39667	-5853	1.39667	6914					1.39667	-1004	1.39667	-945	1.39667	-3442
1.39833	-5847	1.39833	6913					1.39833	-1003	1.39833	-946	1.39833	-3443
1.4	-5841	1.4	6912					1.4	-1002	1.4	-948	1.4	-3444
1.40167	-5835	1.40167	6910					1.40167	-1001	1.40167	-950	1.40167	-3445
1.40333	-5830	1.40333	6909					1.40333	-1001	1.40333	-952	1.40333	-3446
1.405	-5824	1.405	6907					1.405	-1000	1.405	-955	1.405	-3447
1.40667	-5820	1.40667	6905					1.40667	-999	1.40667	-958	1.40667	-3448
1.40833	-5815	1.40833	6903					1.40833	-999	1.40833	-961	1.40833	-3449
1.41	-5811	1.41	6902					1.41	-998	1.41	-965	1.41	-3451
1.41167	-5808	1.41167	6899					1.41167	-998	1.41167	-970	1.41167	-3452
1.41333	-5805	1.41333	6897					1.41333	-998	1.41333	-975	1.41333	-3453
1.415	-5802	1.415	6895					1.415	-997	1.415	-981	1.415	-3455
1.41667	-5800	1.41667	6893					1.41667	-996	1.41667	-987	1.41667	-3456
1.41833	-5798	1.41833	6891					1.41833	-996	1.41833	-993	1.41833	-3458
1.42	-5797	1.42	6889					1.42	-995	1.42	-1000	1.42	-3459
1.42167	-5795	1.42167	6886					1.42167	-994	1.42167	-1006	1.42167	-3460
1.42333	-5794	1.42333	6884					1.42333	-994	1.42333	-1013	1.42333	-3461
1.425	-5794	1.425	6883					1.425	-993	1.425	-1020	1.425	-3462
1.42667	-5793	1.42667	6881					1.42667	-992	1.42667	-1027	1.42667	-3463
1.42833	-5793	1.42833	6880					1.42833	-991	1.42833	-1034	1.42833	-3464
1.43	-5794	1.43	6878					1.43	-991	1.43	-1041	1.43	-3465
1.43167	-5794	1.43167	6877					1.43167	-990	1.43167	-1048	1.43167	-3465
1.43333	-5794	1.43333	6876					1.43333	-989	1.43333	-1055	1.43333	-3466
1.435	-5795	1.435	6876					1.435	-988	1.435	-1062	1.435	-3466
1.43667	-5796	1.43667	6875					1.43667	-988	1.43667	-1070	1.43667	-3466
1.43833	-5797	1.43833	6875					1.43833	-987	1.43833	-1077	1.43833	-3467
1.44	-5798	1.44	6875					1.44	-986	1.44	-1084	1.44	-3467
1.44167	-5799	1.44167	6875					1.44167	-986	1.44167	-1092	1.44167	-3467
1.44333	-5799	1.44333	6875					1.44333	-985	1.44333	-1099	1.44333	-3467
1.445	-5799	1.445	6876					1.445	-984	1.445	-1106	1.445	-3467
1.44667	-5800	1.44667	6877					1.44667	-983	1.44667	-1114	1.44667	-3466
1.44833	-5799	1.44833	6879					1.44833	-982	1.44833	-1121	1.44833	-3466
1.45	-5799	1.45	6880					1.45	-981	1.45	-1128	1.45	-3466
1.45167	-5798	1.45167	6882					1.45167	-980	1.45167	-1135	1.45167	-3466
1.45333	-5796	1.45333	6884					1.45333	-979	1.45333	-1143	1.45333	-3466
1.455	-5795	1.455	6887					1.455	-978	1.455	-1150	1.455	-3466
1.45667	-5792	1.45667	6890					1.45667	-977	1.45667	-1158	1.45667	-3466
1.45833	-5790	1.45833	6893					1.45833	-976	1.45833	-1165	1.45833	-3466
1.46	-5787	1.46	6896					1.46	-975	1.46	-1173	1.46	-3467
1.46167	-5784	1.46167	6900					1.46167	-974	1.46167	-1180	1.46167	-3467
1.46333	-5780	1.46333	6904					1.46333	-972	1.46333	-1188	1.46333	-3468
1.465	-5776	1.465	6908					1.465	-971	1.465	-1195	1.465	-3468
1.46667	-5772	1.46667	6913					1.46667	-970	1.46667	-1202	1.46667	-3469
1.46833	-5768	1.46833	6918					1.46833	-969	1.46833	-1209	1.46833	-3470
1.47	-5763	1.47	6924					1.47	-967	1.47	-1216	1.47	-3471
1.47167	-5758	1.47167	6930					1.47167	-966	1.47167	-1223	1.47167	-3472
1.47333	-5753	1.47333	6936					1.47333	-965	1.47333	-1230	1.47333	-3473
1.475	-5748	1.475	6943					1.475	-963	1.475	-1236	1.475	-3474
1.47667	-5742	1.47667	6951					1.47667	-962	1.47667	-1243	1.47667	-3476
1.47833	-5736	1.47833	6958					1.47833	-960	1.47833	-1250	1.47833	-3477
1.48	-5730	1.48	6966					1.48	-959	1.48	-1256	1.48	-3479
1.48167	-5723	1.48167	6975					1.48167	-957	1.48167	-1262	1.48167	-3480
1.48333	-5717	1.48333	6983					1.48333	-956	1.48333	-1267	1.48333	-3482
1.485	-5711	1.485	6992					1.485	-954	1.485	-1272	1.485	-3483
1.48667	-5704	1.48667	7001					1.48667	-953	1.48667	-1276	1.48667	-3485
1.48833	-5698	1.48833	7010					1.48833	-952	1.48833	-1279	1.48833	-3487
1.49	-5691	1.49	7020					1.49	-950	1.49	-1282	1.49	-3488
1.49167	-5684	1.49167	7029					1.49167	-949	1.49167	-1284	1.49167	-3490
1.49333	-5677	1.49333	7040					1.49333	-948	1.49333	-1286	1.49333	-3491
1.495	-5670	1.495	7051					1.495	-946	1.495	-1287	1.495	-3493
1.49667	-5663	1.49667	7061					1.49667	-945	1.49667	-1287	1.49667	-3494
1.49833	-5656	1.49833	7073					1.49833	-944	1.49833	-1287	1.49833	-3496
1.5	-5649	1.5	7084					1.5	-943	1.5	-1286	1.5	-3497
1.50167	-5642	1.50167	7095					1.50167	-942	1.50167	-1285	1.50167	-3499
1.50333	-5635	1.50333	7105					1.50333	-941	1.50333	-1284	1.50333	-3500
1.505	-5628	1.505	7116					1.505	-940	1.505	-1283	1.505	-3502
1.50667	-5621	1.50667	7126					1.50667	-939	1.50667	-1281	1.50667	-3504
1.50833	-5615	1.50833	7136					1.50833	-939	1.50833	-1279	1.50833	-3505
1.51	-5608	1.51	7146					1.51	-939	1.51	-1277	1.51	-3507
1.51167	-5601	1.51167	7156					1.51167	-939	1.51167	-1275	1.51167	-3509
1.51333	-5595	1.51333	7165					1.51333	-940	1.51333	-1273	1.51333	-3511
1.515	-5588	1.515	7175					1.515	-941	1.515	-1271	1.515	-3513
1.51667	-5582	1.51667	7184					1.51667	-942	1.51667	-1268	1.51667	-3515
1.51833	-5576	1.51833	7193					1.51833	-943	1.51833	-1265	1.51833	-3517
1.52	-5569	1.52	7202					1.52	-945	1.52	-1263	1.52	-3519
1.52167	-5563	1.52167	7210					1.52167	-947	1.52167	-1260	1.52167	-3521
1.52333	-5558	1.52333	7218					1.52333	-948	1.52333	-1258	1.52333	-3523
1.525	-5552	1.525	7225					1.525	-950	1.525	-1255	1.525	-3525
1.52667	-5547	1.52667	7232					1.52667	-953	1.52667	-1252	1.52667	-3527
1.52833	-5542	1.52833	7239					1.52833	-955	1.52833	-1250	1.52833	-3529
1.53	-5537	1.53	7245					1.53	-957	1.53	-1248	1.53	-3531
1.53167	-5532	1.53167	7251					1.53167	-959	1.53167	-1245	1.53167	-3532
1.53333	-5527	1.53333	7257					1.53333	-961	1.53333	-1243	1.53333	-3534
1.535	-5523	1.535	7262					1.535	-963	1.535	-1240	1.535	-3536
1.53667	-5518	1.53667	7268					1.53667	-965	1.53667	-1238	1.53667	-3537
1.53833	-5514	1.53833	7272					1.53833	-967	1.53833	-1236	1.53833	-3539
1.54	-5510	1.54	7277					1.54	-969	1.54	-1234	1.54	-3540
1.54167	-5506	1.54167	7281					1.54167	-970	1.54167	-1232	1.54167	-3541
1.54333	-5502	1.54333	7285					1.54333	-972	1.54333	-1231	1.54333	-3543
1.545	-5498	1.545	7288					1.545	-973	1.545	-1229	1.545	-3544
1.54667	-5494	1.54667	7292					1.54667	-975	1.54667	-1227	1.54667	-3545
1.54833	-5490	1.54833	7294					1.54833	-976	1.54833	-1226	1.54833	-3546
1.55	-5487	1.55	7297					1.55	-977	1.55	-1225	1.55	-3548
1.55167	-5483	1.55167	7299					1.55167	-977	1.55167	-1224	1.55167	-3549
1.55333	-5480	1.55333	7301					1.55333	-978	1.55333	-1223	1.55333	-3549
1.555	-5476	1.555	7303					1.555	-978	1.555	-1222	1.555	-3550
1.55667	-5473	1.55667	7304					1.55667	-978	1.55667	-1222	1.55667	-3551
1.55833	-5470	1.55833	7306					1.55833	-978	1.55833	-1221	1.55833	-3552
1.56	-5467	1.56	7307					1.56	-977	1.56	-1221	1.56	-3552
1.56167	-5464	1.56167	7307					1.56167	-977	1.56167	-1221	1.56167	-3553
1.56333	-5461	1.56333	7308					1.56333	-976	1.56333	-1221	1.56333	-3554
1.565	-5458	1.565	7309					1.565	-975	1.565	-1221	1.565	-3555
1.56667	-5455	1.56667	7309					1.56667	-974	1.56667	-1221	1.56667	-3556
1.56833	-5453	1.56833	7309					1.56833	-973	1.56833	-1221	1.56833	-3556
1.57	-5450	1.57	7310					1.57	-972	1.57	-1221	1.57	-3557
1.57167	-5448	1.57167	7310					1.57167	-971	1.57167	-1222	1.57167	-3559
1.57333	-5446	1.57333	7310					1.57333	-969	1.57333	-1222	1.57333	-3560
1.575	-5444	1.575	7310					1.575	-968	1.575	-1223	1.575	-3561
1.57667	-5442	1.57667	7310					1.57667	-967	1.57667	-1224	1.57667	-3562
1.57833	-5440	1.57833	7309					1.57833	-965	1.57833	-1224	1.57833	-3564
1.58	-5438	1.58	7309					1.58	-964	1.58	-1225	1.58	-3565
1.58167	-5437	1.58167	7309					1.58167	-963	1.58167	-1226	1.58167	-3567
1.58333	-5435	1.58333	7308					1.58333	-961	1.58333	-1226	1.58333	-3568
1.585	-5434	1.585	7308					1.585	-960	1.585	-1227	1.585	-3570
1.58667	-5432	1.58667	7307					1.58667	-958	1.58667	-1228	1.58667	-3572
1.58833	-5431	1.58833	7306					1.58833	-956	1.58833	-1228	1.58833	-3573
1.59	-5430	1.59	7305					1.59	-955	1.59	-1229	1.59	-3575
1.59167	-5429	1.59167	7304					1.59167	-953	1.59167	-1230	1.59167	-3577
1.59333	-5428	1.59333	7303					1.59333	-951	1.59333	-1230	1.59333	-3579
1.595	-5427	1.595	7302					1.595	-949	1.595	-1231	1.595	-3581
1.59667	-5426	1.59667	7300					1.59667	-946	1.59667	-1231	1.59667	-3583
1.59833	-5426	1.59833	7299					1.59833	-944	1.59833	-1231	1.59833	-3585
1.6	-5425	1.6	7298					1.6	-941	1.6	-1232	1.6	-3587
1.60167	-5424	1.60167	7296					1.60167	-939	1.60167	-1232	1.60167	-3589
1.60333	-5423	1.60333	7294					1.60333	-936	1.60333	-1233	1.60333	-3591
1.605	-5422	1.605	7293					1.605	-934	1.605	-1233	1.605	-3593
1.60667	-5422	1.60667	7291					1.60667	-931	1.60667	-1233	1.60667	-3595
1.60833	-5421	1.60833	7289					1.60833	-928	1.60833	-1233	1.60833	-3597
1.61	-5420	1.61	7288					1.61	-926	1.61	-1233	1.61	-3599
1.61167	-5419	1.61167	7286					1.61167	-923	1.61167	-1233	1.61167	-3602
1.61333	-5418	1.61333	7284					1.61333	-921	1.61333	-1233	1.61333	-3604
1.615	-5417	1.615	7282					1.615	-918	1.615	-1233	1.615	-3606
1.61667	-5417	1.61667	7280					1.61667	-916	1.61667	-1232	1.61667	-3609
1.61833	-5416	1.61833	7278					1.61833	-913	1.61833	-1232	1.61833	-3611
1.62	-5414	1.62	7277					1.62	-911	1.62	-1231	1.62	-3614
1.62167	-5413	1.62167	7275					1.62167	-908	1.62167	-1231	1.62167	-3616
1.62333	-5412	1.62333	7274					1.62333	-906	1.62333	-1230	1.62333	-3618
1.625	-5411	1.625	7272					1.625	-904	1.625	-1229	1.625	-3621
1.62667	-5409	1.62667	7271					1.62667	-901	1.62667	-1229	1.62667	-3623
1.62833	-5408	1.62833	7270					1.62833	-899	1.62833	-1228	1.62833	-3625
1.63	-5406	1.63	7270					1.63	-897	1.63	-1228	1.63	-3626
1.63167	-5404	1.63167	7269					1.63167	-895	1.63167	-1227	1.63167	-3628
1.63333	-5402	1.63333	7269					1.63333	-893	1.63333	-1227	1.63333	-3630
1.635	-5400	1.635	7268					1.635	-891	1.635	-1226	1.635	-3631
1.63667	-5398	1.63667	7268					1.63667	-890	1.63667	-1226	1.63667	-3632
1.63833	-5396	1.63833	7268					1.63833	-888	1.63833	-1226	1.63833	-3633
1.64	-5393	1.64	7269					1.64	-886	1.64	-1225	1.64	-3634
1.64167	-5391	1.64167	7269					1.64167	-885	1.64167	-1225	1.64167	-3635
1.64333	-5388	1.64333	7269					1.64333	-883	1.64333	-1225	1.64333	-3635
1.645	-5385	1.645	7270					1.645	-882	1.645	-1225	1.645	-3636
1.64667	-5381	1.64667	7270					1.64667	-881	1.64667	-1225	1.64667	-3636
1.64833	-5378	1.64833	7271					1.64833	-880	1.64833	-1225	1.64833	-3637
1.65	-5373	1.65	7272					1.65	-879	1.65	-1225	1.65	-3637
1.65167	-5369	1.65167	7273					1.65167	-879	1.65167	-1225	1.65167	-3637
1.65333	-5365	1.65333	7274					1.65333	-878	1.65333	-1226	1.65333	-3637
1.655	-5360	1.655	7275					1.655	-878	1.655	-1226	1.655	-3637
1.65667	-5355	1.65667	7277					1.65667	-878	1.65667	-1227	1.65667	-3637
1.65833	-5349	1.65833	7278					1.65833	-878	1.65833	-1227	1.65833	-3637
1.66	-5343	1.66	7279					1.66	-879	1.66	-1228	1.66	-3637
1.66167	-5337	1.66167	7281					1.66167	-880	1.66167	-1228	1.66167	-3636
1.66333	-5331	1.66333	7282					1.66333	-881	1.66333	-1228	1.66333	-3636
1.665	-5325	1.665	7283					1.665	-883	1.665	-1229	1.665	-3635
1.66667	-5319	1.66667	7284					1.66667	-886	1.66667	-1229	1.66667	-3635
1.66833	-5312	1.66833	7286					1.66833	-889	1.66833	-1229	1.66833	-3634
1.67	-5305	1.67	7287					1.67	-893	1.67	-1229	1.67	-3633
1.67167	-5298	1.67167	7288					1.67167	-897	1.67167	-1229	1.67167	-3632
1.67333	-5290	1.67333	7289					1.67333	-903	1.67333	-1229	1.67333	-3631
1.675	-5282	1.675	7290					1.675	-909	1.675	-1228	1.675	-3630
1.67667	-5274	1.67667	7290					1.67667	-916	1.67667	-1228	1.67667	-3629
1.67833	-5266	1.67833	7291					1.67833	-924	1.67833	-1227	1.67833	-3628
1.68	-5259	1.68	7292					1.68	-933	1.68	-1226	1.68	-3626
1.68167	-5251	1.68167	7292					1.68167	-942	1.68167	-1226	1.68167	-3625
1.68333	-5243	1.68333	7293					1.68333	-951	1.68333	-1225	1.68333	-3623
1.685	-5236	1.685	7293					1.685	-960	1.685	-1224	1.685	-3622
1.68667	-5229	1.68667	7294					1.68667	-970	1.68667	-1223	1.68667	-3620
1.68833	-5222	1.68833	7294					1.68833	-979	1.68833	-1222	1.68833	-3618
1.69	-5216	1.69	7294					1.69	-989	1.69	-1221	1.69	-3616
1.69167	-5210	1.69167	7294					1.69167	-999	1.69167	-1220	1.69167	-3615
1.69333	-5204	1.69333	7294					1.69333	-1008	1.69333	-1219	1.69333	-3613
1.695	-5198	1.695	7293					1.695	-1018	1.695	-1218	1.695	-3611
1.69667	-5193	1.69667	7293					1.69667	-1028	1.69667	-1217	1.69667	-3609
1.69833	-5188	1.69833	7292					1.69833	-1038	1.69833	-1216	1.69833	-3607
1.7	-5183	1.7	7292					1.7	-1047	1.7	-1215	1.7	-3605
1.70167	-5179	1.70167	7291					1.70167	-1057	1.70167	-1214	1.70167	-3603
1.70333	-5175	1.70333	7291					1.70333	-1065	1.70333	-1213	1.70333	-3601
1.705	-5172	1.705	7290					1.705	-1074	1.705	-1212	1.705	-3600
1.70667	-5169	1.70667	7289					1.70667	-1081	1.70667	-1212	1.70667	-3598
1.70833	-5166	1.70833	7289					1.70833	-1088	1.70833	-1211	1.70833	-3597
1.71	-5164	1.71	7288					1.71	-1094	1.71	-1210	1.71	-3596
1.71167	-5162	1.71167	7288					1.71167	-1099	1.71167	-1209	1.71167	-3595
1.71333	-5161	1.71333	7288					1.71333	-1104	1.71333	-1208	1.71333	-3594
1.715	-5160	1.715	7287					1.715	-1107	1.715	-1207	1.715	-3593
1.71667	-5160	1.71667	7287					1.71667	-1110	1.71667	-1206	1.71667	-3592
1.71833	-5160	1.71833	7287					1.71833	-1112	1.71833	-1205	1.71833	-3592
1.72	-5160	1.72	7287					1.72	-1113	1.72	-1204	1.72	-3592
1.72167	-5160	1.72167	7287					1.72167	-1114	1.72167	-1204	1.72167	-3592
1.72333	-5161	1.72333	7287					1.72333	-1114	1.72333	-1203	1.72333	-3592
1.725	-5162	1.725	7288					1.725	-1114	1.725	-1202	1.725	-3592
1.72667	-5162	1.72667	7288					1.72667	-1113	1.72667	-1201	1.72667	-3593
1.72833	-5164	1.72833	7288					1.72833	-1112	1.72833	-1200	1.72833	-3593
1.73	-5165	1.73	7288					1.73	-1110	1.73	-1199	1.73	-3594
1.73167	-5166	1.73167	7289					1.73167	-1108	1.73167	-1198	1.73167	-3595
1.73333	-5167	1.73333	7289					1.73333	-1106	1.73333	-1197	1.73333	-3596
1.735	-5169	1.735	7290					1.735	-1104	1.735	-1196	1.735	-3598
1.73667	-5171	1.73667	7290					1.73667	-1101	1.73667	-1194	1.73667	-3599
1.73833	-5172	1.73833	7291					1.73833	-1098	1.73833	-1193	1.73833	-3600
1.74	-5174	1.74	7292					1.74	-1095	1.74	-1192	1.74	-3600
1.74167	-5175	1.74167	7294					1.74167	-1092	1.74167	-1191	1.74167	-3600
1.74333	-5176	1.74333	7296					1.74333	-1089	1.74333	-1190	1.74333	-3599
1.745	-5177	1.745	7298					1.745	-1085	1.745	-1190	1.745	-3597
1.74667	-5177	1.74667	7301					1.74667	-1082	1.74667	-1189	1.74667	-3595
1.74833	-5178	1.74833	7305					1.74833	-1079	1.74833	-1188	1.74833	-3591
1.75	-5178	1.75	7309					1.75	-1076	1.75	-1188	1.75	-3587
1.75167	-5177	1.75167	7314					1.75167	-1072	1.75167	-1188	1.75167	-3581
1.75333	-5176	1.75333	7320					1.75333	-1069	1.75333	-1188	1.75333	-3574
1.755	-5175	1.755	7326					1.755	-1066	1.755	-1188	1.755	-3567
1.75667	-5174	1.75667	7333					1.75667	-1063	1.75667	-1189	1.75667	-3558
1.75833	-5172	1.75833	7340					1.75833	-1060	1.75833	-1189	1.75833	-3549
1.76	-5170	1.76	7348					1.76	-1057	1.76	-1190	1.76	-3539
1.76167	-5168	1.76167	7356					1.76167	-1054	1.76167	-1191	1.76167	-3529
1.76333	-5165	1.76333	7364					1.76333	-1051	1.76333	-1192	1.76333	-3518
1.765	-5162	1.765	7373					1.765	-1048	1.765	-1193	1.765	-3507
1.76667	-5159	1.76667	7382					1.76667	-1045	1.76667	-1194	1.76667	-3495
1.76833	-5156	1.76833	7391					1.76833	-1043	1.76833	-1195	1.76833	-3483
1.77	-5152	1.77	7401					1.77	-1040	1.77	-1196	1.77	-3470
1.77167	-5148	1.77167	7411					1.77167	-1038	1.77167	-1198	1.77167	-3456
1.77333	-5144	1.77333	7422					1.77333	-1036	1.77333	-1199	1.77333	-3443
1.775	-5139	1.775	7433					1.775	-1034	1.775	-1201	1.775	-3428
1.77667	-5134	1.77667	7444					1.77667	-1032	1.77667	-1203	1.77667	-3413
1.77833	-5129	1.77833	7456					1.77833	-1030	1.77833	-1204	1.77833	-3399
1.78	-5124	1.78	7467					1.78	-1028	1.78	-1206	1.78	-3384
1.78167	-5119	1.78167	7477					1.78167	-1027	1.78167	-1207	1.78167	-3371
1.78333	-5114	1.78333	7487					1.78333	-1025	1.78333	-1208	1.78333	-3357
1.785	-5109	1.785	7497					1.785	-1024	1.785	-1208	1.785	-3345
1.78667	-5104	1.78667	7506					1.78667	-1022	1.78667	-1209	1.78667	-3333
1.78833	-5100	1.78833	7514					1.78833	-1021	1.78833	-1208	1.78833	-3321
1.79	-5095	1.79	7522					1.79	-1019	1.79	-1208	1.79	-3311
1.79167	-5090	1.79167	7529					1.79167	-1018	1.79167	-1207	1.79167	-3301
1.79333	-5086	1.79333	7535					1.79333	-1017	1.79333	-1205	1.79333	-3291
1.795	-5082	1.795	7541					1.795	-1016	1.795	-1203	1.795	-3282
1.79667	-5077	1.79667	7546					1.79667	-1015	1.79667	-1200	1.79667	-3274
1.79833	-5073	1.79833	7550					1.79833	-1014	1.79833	-1197	1.79833	-3266
1.8	-5069	1.8	7554					1.8	-1013	1.8	-1194	1.8	-3258
1.80167	-5066	1.80167	7558					1.80167	-1012	1.80167	-1190	1.80167	-3252
1.80333	-5062	1.80333	7561					1.80333	-1012	1.80333	-1186	1.80333	-3245
1.805	-5059	1.805	7563					1.805	-1012	1.805	-1181	1.805	-3239
1.80667	-5056	1.80667	7565					1.80667	-1013	1.80667	-1176	1.80667	-3234
1.80833	-5053	1.80833	7566					1.80833	-1015	1.80833	-1171	1.80833	-3228
1.81	-5050	1.81	7568					1.81	-1017	1.81	-1165	1.81	-3223
1.81167	-5048	1.81167	7568					1.81167	-1020	1.81167	-1159	1.81167	-3219
1.81333	-5046	1.81333	7569					1.81333	-1025	1.81333	-1152	1.81333	-3214
1.815	-5044	1.815	7569					1.815	-1030	1.815	-1145	1.815	-3210
1.81667	-5042	1.81667	7569					1.81667	-1036	1.81667	-1138	1.81667	-3206
1.81833	-5040	1.81833	7568					1.81833	-1043	1.81833	-1131	1.81833	-3202
1.82	-5038	1.82	7568					1.82	-1051	1.82	-1124	1.82	-3199
1.82167	-5037	1.82167	7568					1.82167	-1060	1.82167	-1117	1.82167	-3196
1.82333	-5036	1.82333	7567					1.82333	-1069	1.82333	-1110	1.82333	-3193
1.825	-5035	1.825	7566					1.825	-1079	1.825	-1104	1.825	-3191
1.82667	-5034	1.82667	7566					1.82667	-1088	1.82667	-1099	1.82667	-3189
1.82833	-5033	1.82833	7565					1.82833	-1098	1.82833	-1094	1.82833	-3188
1.83	-5032	1.83	7565					1.83	-1109	1.83	-1090	1.83	-3186
1.83167	-5032	1.83167	7564					1.83167	-1119	1.83167	-1087	1.83167	-3186
1.83333	-5032	1.83333	7564					1.83333	-1130	1.83333	-1084	1.83333	-3185
1.835	-5032	1.835	7564					1.835	-1141	1.835	-1082	1.835	-3185
1.83667	-5032	1.83667	7564					1.83667	-1152	1.83667	-1081	1.83667	-3185
1.83833	-5032	1.83833	7564					1.83833	-1163	1.83833	-1080	1.83833	-3185
1.84	-5032	1.84	7564					1.84	-1175	1.84	-1080	1.84	-3186
1.84167	-5032	1.84167	7565					1.84167	-1186	1.84167	-1080	1.84167	-3186
1.84333	-5033	1.84333	7565					1.84333	-1197	1.84333	-1081	1.84333	-3187
1.845	-5033	1.845	7566					1.845	-1207	1.845	-1082	1.845	-3188
1.84667	-5034	1.84667	7567					1.84667	-1217	1.84667	-1084	1.84667	-3190
1.84833	-5034	1.84833	7568					1.84833	-1225	1.84833	-1086	1.84833	-3191
1.85	-5035	1.85	7568					1.85	-1233	1.85	-1088	1.85	-3193
1.85167	-5035	1.85167	7570					1.85167	-1241	1.85167	-1091	1.85167	-3195
1.85333	-5036	1.85333	7571					1.85333	-1247	1.85333	-1094	1.85333	-3197
1.855	-5037	1.855	7573					1.855	-1253	1.855	-1098	1.855	-3199
1.85667	-5037	1.85667	7574					1.85667	-1257	1.85667	-1102	1.85667	-3202
1.85833	-5038	1.85833	7576					1.85833	-1261	1.85833	-1106	1.85833	-3204
1.86	-5039	1.86	7578					1.86	-1264	1.86	-1110	1.86	-3207
1.86167	-5039	1.86167	7579					1.86167	-1266	1.86167	-1114	1.86167	-3209
1.86333	-5040	1.86333	7581					1.86333	-1268	1.86333	-1118	1.86333	-3212
1.865	-5040	1.865	7583					1.865	-1269	1.865	-1121	1.865	-3215
1.86667	-5040	1.86667	7586					1.86667	-1270	1.86667	-1124	1.86667	-3218
1.86833	-5040	1.86833	7588					1.86833	-1270	1.86833	-1127	1.86833	-3220
1.87	-5041	1.87	7590					1.87	-1270	1.87	-1130	1.87	-3223
1.87167	-5040	1.87167	7592					1.87167	-1269	1.87167	-1132	1.87167	-3226
1.87333	-5040	1.87333	7595					1.87333	-1268	1.87333	-1134	1.87333	-3229
1.875	-5040	1.875	7597					1.875	-1266	1.875	-1136	1.875	-3232
1.87667	-5039	1.87667	7600					1.87667	-1264	1.87667	-1137	1.87667	-3236
1.87833	-5038	1.87833	7602					1.87833	-1262	1.87833	-1137	1.87833	-3239
1.88	-5037	1.88	7605					1.88	-1260	1.88	-1138	1.88	-3242
1.88167	-5036	1.88167	7607					1.88167	-1257	1.88167	-1138	1.88167	-3245
1.88333	-5034	1.88333	7610					1.88333	-1255	1.88333	-1138	1.88333	-3249
1.885	-5032	1.885	7613					1.885	-1252	1.885	-1138	1.885	-3252
1.88667	-5030	1.88667	7615					1.88667	-1249	1.88667	-1138	1.88667	-3255
1.88833	-5027	1.88833	7617					1.88833	-1246	1.88833	-1137	1.88833	-3259
1.89	-5024	1.89	7620					1.89	-1243	1.89	-1137	1.89	-3263
1.89167	-5020	1.89167	7622					1.89167	-1239	1.89167	-1136	1.89167	-3266
1.89333	-5016	1.89333	7625					1.89333	-1236	1.89333	-1135	1.89333	-3270
1.895	-5012	1.895	7627					1.895	-1233	1.895	-1134	1.895	-3274
1.89667	-5007	1.89667	7630					1.89667	-1230	1.89667	-1132	1.89667	-3277
1.89833	-5002	1.89833	7632					1.89833	-1226	1.89833	-1131	1.89833	-3281
1.9	-4997	1.9	7635					1.9	-1223	1.9	-1130	1.9	-3285
1.90167	-4991	1.90167	7637					1.90167	-1220	1.90167	-1128	1.90167	-3289
1.90333	-4985	1.90333	7640					1.90333	-1217	1.90333	-1127	1.90333	-3293
1.905	-4979	1.905	7643					1.905	-1215	1.905	-1125	1.905	-3298
1.90667	-4972	1.90667	7645					1.90667	-1213	1.90667	-1124	1.90667	-3302
1.90833	-4966	1.90833	7648					1.90833	-1211	1.90833	-1122	1.90833	-3306
1.91	-4959	1.91	7651					1.91	-1209	1.91	-1121	1.91	-3310
1.91167	-4951	1.91167	7654					1.91167	-1208	1.91167	-1120	1.91167	-3315
1.91333	-4944	1.91333	7657					1.91333	-1208	1.91333	-1118	1.91333	-3319
1.915	-4936	1.915	7661					1.915	-1207	1.915	-1117	1.915	-3324
1.91667	-4927	1.91667	7664					1.91667	-1208	1.91667	-1116	1.91667	-3329
1.91833	-4919	1.91833	7668					1.91833	-1208	1.91833	-1114	1.91833	-3334
1.92	-4911	1.92	7672					1.92	-1209	1.92	-1113	1.92	-3338
1.92167	-4903	1.92167	7675					1.92167	-1211	1.92167	-1112	1.92167	-3343
1.92333	-4895	1.92333	7679					1.92333	-1213	1.92333	-1110	1.92333	-3347
1.925	-4888	1.925	7683					1.925	-1215	1.925	-1109	1.925	-3352
1.92667	-4881	1.92667	7687					1.92667	-1217	1.92667	-1108	1.92667	-3356
1.92833	-4874	1.92833	7692					1.92833	-1220	1.92833	-1106	1.92833	-3360
1.93	-4868	1.93	7696					1.93	-1222	1.93	-1105	1.93	-3365
1.93167	-4862	1.93167	7701					1.93167	-1225	1.93167	-1103	1.93167	-3369
1.93333	-4856	1.93333	7705					1.93333	-1228	1.93333	-1102	1.93333	-3373
1.935	-4850	1.935	7710					1.935	-1232	1.935	-1101	1.935	-3377
1.93667	-4845	1.93667	7716					1.93667	-1235	1.93667	-1099	1.93667	-3381
1.93833	-4840	1.93833	7721					1.93833	-1239	1.93833	-1098	1.93833	-3385
1.94	-4835	1.94	7726					1.94	-1243	1.94	-1097	1.94	-3389
1.94167	-4831	1.94167	7731					1.94167	-1246	1.94167	-1096	1.94167	-3393
1.94333	-4827	1.94333	7736					1.94333	-1250	1.94333	-1095	1.94333	-3397
1.945	-4823	1.945	7742					1.945	-1254	1.945	-1094	1.945	-3401
1.94667	-4820	1.94667	7747					1.94667	-1257	1.94667	-1094	1.94667	-3404
1.94833	-4817	1.94833	7752					1.94833	-1260	1.94833	-1094	1.94833	-3408
1.95	-4814	1.95	7756					1.95	-1263	1.95	-1093	1.95	-3412
1.95167	-4812	1.95167	7761					1.95167	-1266	1.95167	-1093	1.95167	-3415
1.95333	-4809	1.95333	7766					1.95333	-1269	1.95333	-1094	1.95333	-3419
1.955	-4807	1.955	7771					1.955	-1271	1.955	-1094	1.955	-3422
1.95667	-4805	1.95667	7776					1.95667	-1273	1.95667	-1095	1.95667	-3426
1.95833	-4804	1.95833	7780					1.95833	-1274	1.95833	-1096	1.95833	-3429
1.96	-4802	1.96	7785					1.96	-1276	1.96	-1097	1.96	-3433
1.96167	-4800	1.96167	7789					1.96167	-1277	1.96167	-1098	1.96167	-3436
1.96333	-4799	1.96333	7793					1.96333	-1278	1.96333	-1099	1.96333	-3440
1.965	-4797	1.965	7797					1.965	-1279	1.965	-1101	1.965	-3443
1.96667	-4796	1.96667	7801					1.96667	-1280	1.96667	-1102	1.96667	-3446
1.96833	-4794	1.96833	7805					1.96833	-1280	1.96833	-1104	1.96833	-3450
1.97	-4792	1.97	7808					1.97	-1280	1.97	-1105	1.97	-3453
1.97167	-4790	1.97167	7811					1.97167	-1281	1.97167	-1107	1.97167	-3457
1.97333	-4788	1.97333	7814					1.97333	-1281	1.97333	-1109	1.97333	-3460
1.975	-4786	1.975	7817					1.975	-1281	1.975	-1110	1.975	-3464
1.97667	-4783	1.97667	7820					1.97667	-1281	1.97667	-1112	1.97667	-3468
1.97833	-4781	1.97833	7823					1.97833	-1281	1.97833	-1114	1.97833	-3471
1.98	-4778	1.98	7825					1.98	-1280	1.98	-1115	1.98	-3475
1.98167	-4775	1.98167	7827					1.98167	-1280	1.98167	-1116	1.98167	-3479
1.98333	-4772	1.98333	7829					1.98333	-1280	1.98333	-1117	1.98333	-3482
1.985	-4769	1.985	7831					1.985	-1279	1.985	-1118	1.985	-3485
1.98667	-4766	1.98667	7832					1.98667	-1279	1.98667	-1118	1.98667	-3488
1.98833	-4763	1.98833	7833					1.98833	-1279	1.98833	-1118	1.98833	-3491
1.99	-4760	1.99	7834					1.99	-1278	1.99	-1117	1.99	-3494
1.99167	-4756	1.99167	7835					1.99167	-1278	1.99167	-1116	1.99167	-3497
1.99333	-4753	1.99333	7835					1.99333	-1278	1.99333	-1115	1.99333	-3500
1.995	-4750	1.995	7836					1.995	-1278	1.995	-1113	1.995	-3502
1.99667	-4746	1.99667	7836					1.99667	-1278	1.99667	-1111	1.99667	-3504
1.99833	-4742	1.99833	7835					1.99833	-1278	1.99833	-1109	1.99833	-3507
2	-4738	2	7835					2	-1278	2	-1106	2	-3509
2.00167	-4734	2.00167	7834					2.00167	-1279	2.00167	-1104	2.00167	-3510
2.00333	-4730	2.00333	7833					2.00333	-1279	2.00333	-1101	2.00333	-3512
2.005	-4726	2.005	7832					2.005	-1279	2.005	-1098	2.005	-3513
2.00667	-4722	2.00667	7831					2.00667	-1280	2.00667	-1095	2.00667	-3514
2.00833	-4717	2.00833	7830					2.00833	-1280	2.00833	-1092	2.00833	-3515
2.01	-4712	2.01	7828					2.01	-1280	2.01	-1089	2.01	-3516
2.01167	-4707	2.01167	7827					2.01167	-1281	2.01167	-1086	2.01167	-3516
2.01333	-4702	2.01333	7825					2.01333	-1281	2.01333	-1082	2.01333	-3516
2.015	-4696	2.015	7823					2.015	-1282	2.015	-1079	2.015	-3515
2.01667	-4691	2.01667	7820					2.01667	-1282	2.01667	-1076	2.01667	-3515
2.01833	-4685	2.01833	7818					2.01833	-1282	2.01833	-1072	2.01833	-3514
2.02	-4679	2.02	7816					2.02	-1283	2.02	-1069	2.02	-3513
2.02167	-4673	2.02167	7814					2.02167	-1283	2.02167	-1066	2.02167	-3512
2.02333	-4666	2.02333	7811					2.02333	-1284	2.02333	-1063	2.02333	-3511
2.025	-4660	2.025	7809					2.025	-1284	2.025	-1061	2.025	-3510
2.02667	-4653	2.02667	7807					2.02667	-1284	2.02667	-1058	2.02667	-3509
2.02833	-4647	2.02833	7805					2.02833	-1285	2.02833	-1056	2.02833	-3509
2.03	-4640	2.03	7803					2.03	-1285	2.03	-1054	2.03	-3508
2.03167	-4632	2.03167	7802					2.03167	-1286	2.03167	-1052	2.03167	-3507
2.03333	-4625	2.03333	7800					2.03333	-1286	2.03333	-1051	2.03333	-3507
2.035	-4617	2.035	7798					2.035	-1287	2.035	-1049	2.035	-3506
2.03667	-4609	2.03667	7797					2.03667	-1287	2.03667	-1048	2.03667	-3506
2.03833	-4601	2.03833	7795					2.03833	-1287	2.03833	-1047	2.03833	-3506
2.04	-4593	2.04	7794					2.04	-1288	2.04	-1047	2.04	-3506
2.04167	-4585	2.04167	7793					2.04167	-1288	2.04167	-1046	2.04167	-3506
2.04333	-4577	2.04333	7792					2.04333	-1289	2.04333	-1046	2.04333	-3506
2.045	-4569	2.045	7791					2.045	-1289	2.045	-1046	2.045	-3506
2.04667	-4561	2.04667	7790					2.04667	-1289	2.04667	-1046	2.04667	-3507
2.04833	-4553	2.04833	7789					2.04833	-1289	2.04833	-1047	2.04833	-3507
2.05	-4545	2.05	7789					2.05	-1289	2.05	-1047	2.05	-3508
2.05167	-4538	2.05167	7788					2.05167	-1289	2.05167	-1048	2.05167	-3509
2.05333	-4530	2.05333	7788					2.05333	-1289	2.05333	-1049	2.05333	-3510
2.055	-4522	2.055	7787					2.055	-1289	2.055	-1050	2.055	-3511
2.05667	-4514	2.05667	7787					2.05667	-1288	2.05667	-1051	2.05667	-3512
2.05833	-4505	2.05833	7787					2.05833	-1288	2.05833	-1052	2.05833	-3513
2.06	-4497	2.06	7786					2.06	-1287	2.06	-1054	2.06	-3513
2.06167	-4489	2.06167	7786					2.06167	-1286	2.06167	-1055	2.06167	-3512
2.06333	-4482	2.06333	7786					2.06333	-1285	2.06333	-1057	2.06333	-3510
2.065	-4475	2.065	7786					2.065	-1284	2.065	-1058	2.065	-3506
2.06667	-4468	2.06667	7786					2.06667	-1283	2.06667	-1060	2.06667	-3502
2.06833	-4463	2.06833	7786					2.06833	-1281	2.06833	-1061	2.06833	-3496
2.07	-4458	2.07	7786					2.07	-1280	2.07	-1063	2.07	-3489
2.07167	-4453	2.07167	7786					2.07167	-1278	2.07167	-1064	2.07167	-3480
2.07333	-4450	2.07333	7786					2.07333	-1276	2.07333	-1066	2.07333	-3469
2.075	-4448	2.075	7786					2.075	-1275	2.075	-1068	2.075	-3457
2.07667	-4446	2.07667	7786					2.07667	-1273	2.07667	-1069	2.07667	-3444
2.07833	-4446	2.07833	7785					2.07833	-1271	2.07833	-1071	2.07833	-3430
2.08	-4446	2.08	7785					2.08	-1269	2.08	-1073	2.08	-3415
2.08167	-4446	2.08167	7785					2.08167	-1267	2.08167	-1074	2.08167	-3399
2.08333	-4447	2.08333	7785					2.08333	-1265	2.08333	-1076	2.08333	-3383
2.085	-4449	2.085	7784					2.085	-1263	2.085	-1078	2.085	-3366
2.08667	-4451	2.08667	7784					2.08667	-1261	2.08667	-1079	2.08667	-3349
2.08833	-4454	2.08833	7784					2.08833	-1259	2.08833	-1081	2.08833	-3331
2.09	-4457	2.09	7783					2.09	-1258	2.09	-1082	2.09	-3312
2.09167	-4460	2.09167	7783					2.09167	-1256	2.09167	-1083	2.09167	-3293
2.09333	-4464	2.09333	7782					2.09333	-1255	2.09333	-1084	2.09333	-3273
2.095	-4468	2.095	7782					2.095	-1254	2.095	-1085	2.095	-3252
2.09667	-4473	2.09667	7781					2.09667	-1253	2.09667	-1086	2.09667	-3232
2.09833	-4477	2.09833	7780					2.09833	-1252	2.09833	-1086	2.09833	-3211
2.1	-4482	2.1	7780					2.1	-1252	2.1	-1087	2.1	-3192
2.10167	-4486	2.10167	7779					2.10167	-1251	2.10167	-1088	2.10167	-3173
2.10333	-4490	2.10333	7778					2.10333	-1251	2.10333	-1088	2.10333	-3155
2.105	-4494	2.105	7778					2.105	-1251	2.105	-1088	2.105	-3138
2.10667	-4498	2.10667	7777					2.10667	-1250	2.10667	-1089	2.10667	-3122
2.10833	-4501	2.10833	7776					2.10833	-1250	2.10833	-1089	2.10833	-3108
2.11	-4503	2.11	7776					2.11	-1249	2.11	-1089	2.11	-3095
2.11167	-4505	2.11167	7776					2.11167	-1249	2.11167	-1089	2.11167	-3082
2.11333	-4507	2.11333	7775					2.11333	-1248	2.11333	-1089	2.11333	-3071
2.115	-4508	2.115	7775					2.115	-1248	2.115	-1089	2.115	-3062
2.11667	-4509	2.11667	7775					2.11667	-1247	2.11667	-1089	2.11667	-3053
2.11833	-4509	2.11833	7774					2.11833	-1246	2.11833	-1089	2.11833	-3045
2.12	-4509	2.12	7774					2.12	-1245	2.12	-1089	2.12	-3038
2.12167	-4508	2.12167	7774					2.12167	-1245	2.12167	-1089	2.12167	-3032
2.12333	-4508	2.12333	7775					2.12333	-1243	2.12333	-1089	2.12333	-3026
2.125	-4506	2.125	7775					2.125	-1242	2.125	-1089	2.125	-3022
2.12667	-4505	2.12667	7776					2.12667	-1241	2.12667	-1090	2.12667	-3018
2.12833	-4503	2.12833	7776					2.12833	-1240	2.12833	-1090	2.12833	-3014
2.13	-4501	2.13	7777					2.13	-1238	2.13	-1090	2.13	-3011
2.13167	-4499	2.13167	7778					2.13167	-1237	2.13167	-1090	2.13167	-3009
2.13333	-4496	2.13333	7779					2.13333	-1235	2.13333	-1090	2.13333	-3007
2.135	-4493	2.135	7781					2.135	-1233	2.135	-1090	2.135	-3005
2.13667	-4490	2.13667	7782					2.13667	-1231	2.13667	-1091	2.13667	-3004
2.13833	-4487	2.13833	7784					2.13833	-1229	2.13833	-1091	2.13833	-3003
2.14	-4483	2.14	7785					2.14	-1226	2.14	-1091	2.14	-3002
2.14167	-4479	2.14167	7787					2.14167	-1224	2.14167	-1091	2.14167	-3002
2.14333	-4476	2.14333	7788					2.14333	-1222	2.14333	-1092	2.14333	-3002
2.145	-4472	2.145	7790					2.145	-1219	2.145	-1092	2.145	-3002
2.14667	-4468	2.14667	7792					2.14667	-1217	2.14667	-1092	2.14667	-3003
2.14833	-4463	2.14833	7793					2.14833	-1215	2.14833	-1092	2.14833	-3003
2.15	-4459	2.15	7794					2.15	-1212	2.15	-1092	2.15	-3004
2.15167	-4455	2.15167	7795					2.15167	-1210	2.15167	-1092	2.15167	-3005
2.15333	-4450	2.15333	7797					2.15333	-1207	2.15333	-1093	2.15333	-3006
2.155	-4445	2.155	7798					2.155	-1205	2.155	-1093	2.155	-3007
2.15667	-4440	2.15667	7799					2.15667	-1203	2.15667	-1093	2.15667	-3009
2.15833	-4435	2.15833	7800					2.15833	-1200	2.15833	-1093	2.15833	-3010
2.16	-4430	2.16	7801					2.16	-1198	2.16	-1093	2.16	-3012
2.16167	-4425	2.16167	7802					2.16167	-1196	2.16167	-1093	2.16167	-3013
2.16333	-4420	2.16333	7802					2.16333	-1193	2.16333	-1092	2.16333	-3015
2.165	-4414	2.165	7803					2.165	-1191	2.165	-1092	2.165	-3017
2.16667	-4409	2.16667	7804					2.16667	-1189	2.16667	-1092	2.16667	-3019
2.16833	-4403	2.16833	7804					2.16833	-1186	2.16833	-1092	2.16833	-3021
2.17	-4398	2.17	7805					2.17	-1184	2.17	-1091	2.17	-3023
2.17167	-4392	2.17167	7805					2.17167	-1181	2.17167	-1091	2.17167	-3025
2.17333	-4386	2.17333	7806					2.17333	-1179	2.17333	-1091	2.17333	-3028
2.175	-4380	2.175	7806					2.175	-1176	2.175	-1090	2.175	-3030
2.17667	-4374	2.17667	7806					2.17667	-1174	2.17667	-1090	2.17667	-3032
2.17833	-4367	2.17833	7806					2.17833	-1171	2.17833	-1089	2.17833	-3034
2.18	-4361	2.18	7806					2.18	-1169	2.18	-1089	2.18	-3037
2.18167	-4355	2.18167	7807					2.18167	-1166	2.18167	-1089	2.18167	-3039
2.18333	-4350	2.18333	7807					2.18333	-1164	2.18333	-1089	2.18333	-3042
2.185	-4344	2.185	7808					2.185	-1161	2.185	-1088	2.185	-3044
2.18667	-4339	2.18667	7809					2.18667	-1159	2.18667	-1088	2.18667	-3047
2.18833	-4334	2.18833	7810					2.18833	-1156	2.18833	-1088	2.18833	-3049
2.19	-4329	2.19	7811					2.19	-1154	2.19	-1088	2.19	-3051
2.19167	-4324	2.19167	7813					2.19167	-1152	2.19167	-1088	2.19167	-3054
2.19333	-4320	2.19333	7815					2.19333	-1150	2.19333	-1089	2.19333	-3056
2.195	-4316	2.195	7817					2.195	-1147	2.195	-1089	2.195	-3059
2.19667	-4312	2.19667	7819					2.19667	-1145	2.19667	-1089	2.19667	-3061
2.19833	-4309	2.19833	7822					2.19833	-1143	2.19833	-1090	2.19833	-3064
2.2	-4305	2.2	7825					2.2	-1141	2.2	-1091	2.2	-3066
2.20167	-4302	2.20167	7828					2.20167	-1139	2.20167	-1091	2.20167	-3069
2.20333	-4299	2.20333	7831					2.20333	-1137	2.20333	-1092	2.20333	-3071
2.205	-4296	2.205	7835					2.205	-1136	2.205	-1093	2.205	-3074
2.20667	-4294	2.20667	7838					2.20667	-1134	2.20667	-1094	2.20667	-3076
2.20833	-4292	2.20833	7842					2.20833	-1133	2.20833	-1095	2.20833	-3078
2.21	-4289	2.21	7846					2.21	-1131	2.21	-1096	2.21	-3081
2.21167	-4287	2.21167	7850					2.21167	-1130	2.21167	-1098	2.21167	-3083
2.21333	-4285	2.21333	7855					2.21333	-1129	2.21333	-1099	2.21333	-3085
2.215	-4284	2.215	7859					2.215	-1128	2.215	-1101	2.215	-3088
2.21667	-4282	2.21667	7864					2.21667	-1128	2.21667	-1102	2.21667	-3090
2.21833	-4280	2.21833	7869					2.21833	-1127	2.21833	-1104	2.21833	-3093
2.22	-4279	2.22	7873					2.22	-1126	2.22	-1106	2.22	-3095
2.22167	-4277	2.22167	7877					2.22167	-1124	2.22167	-1107	2.22167	-3097
2.22333	-4275	2.22333	7882					2.22333	-1121	2.22333	-1109	2.22333	-3099
2.225	-4273	2.225	7885					2.225	-1116	2.225	-1111	2.225	-3100
2.22667	-4271	2.22667	7889					2.22667	-1110	2.22667	-1112	2.22667	-3102
2.22833	-4268	2.22833	7892					2.22833	-1101	2.22833	-1114	2.22833	-3103
2.23	-4265	2.23	7895					2.23	-1089	2.23	-1116	2.23	-3105
2.23167	-4262	2.23167	7897					2.23167	-1075	2.23167	-1117	2.23167	-3106
2.23333	-4258	2.23333	7900					2.23333	-1058	2.23333	-1119	2.23333	-3106
2.235	-4254	2.235	7902					2.235	-1037	2.235	-1121	2.235	-3107
2.23667	-4249	2.23667	7903					2.23667	-1013	2.23667	-1123	2.23667	-3107
2.23833	-4245	2.23833	7905					2.23833	-986	2.23833	-1124	2.23833	-3108
2.24	-4240	2.24	7906					2.24	-957	2.24	-1126	2.24	-3108
2.24167	-4236	2.24167	7906					2.24167	-925	2.24167	-1127	2.24167	-3108
2.24333	-4231	2.24333	7907					2.24333	-891	2.24333	-1129	2.24333	-3109
2.245	-4226	2.245	7907					2.245	-855	2.245	-1130	2.245	-3109
2.24667	-4221	2.24667	7908					2.24667	-818	2.24667	-1131	2.24667	-3109
2.24833	-4217	2.24833	7907					2.24833	-780	2.24833	-1132	2.24833	-3109
2.25	-4212	2.25	7907					2.25	-740	2.25	-1133	2.25	-3109
2.25167	-4208	2.25167	7907					2.25167	-699	2.25167	-1134	2.25167	-3110
2.25333	-4203	2.25333	7906					2.25333	-655	2.25333	-1135	2.25333	-3110
2.255	-4199	2.255	7906					2.255	-610	2.255	-1136	2.255	-3111
2.25667	-4195	2.25667	7905					2.25667	-563	2.25667	-1136	2.25667	-3111
2.25833	-4191	2.25833	7904					2.25833	-514	2.25833	-1137	2.25833	-3112
2.26	-4187	2.26	7904					2.26	-464	2.26	-1137	2.26	-3113
2.26167	-4183	2.26167	7903					2.26167	-415	2.26167	-1137	2.26167	-3114
2.26333	-4179	2.26333	7902					2.26333	-366	2.26333	-1137	2.26333	-3116
2.265	-4175	2.265	7902					2.265	-319	2.265	-1137	2.265	-3117
2.26667	-4171	2.26667	7901					2.26667	-273	2.26667	-1137	2.26667	-3119
2.26833	-4168	2.26833	7901					2.26833	-230	2.26833	-1136	2.26833	-3120
2.27	-4165	2.27	7900					2.27	-189	2.27	-1136	2.27	-3122
2.27167	-4162	2.27167	7900					2.27167	-150	2.27167	-1135	2.27167	-3124
2.27333	-4158	2.27333	7900					2.27333	-114	2.27333	-1135	2.27333	-3127
2.275	-4155	2.275	7900					2.275	-80	2.275	-1134	2.275	-3129
2.27667	-4152	2.27667	7901					2.27667	-48	2.27667	-1133	2.27667	-3132
2.27833	-4150	2.27833	7901					2.27833	-18	2.27833	-1132	2.27833	-3134
2.28	-4148	2.28	7901					2.28	10	2.28	-1131	2.28	-3137
2.28167	-4146	2.28167	7902					2.28167	36	2.28167	-1130	2.28167	-3140
2.28333	-4145	2.28333	7902					2.28333	59	2.28333	-1129	2.28333	-3142
2.285	-4145	2.285	7903					2.285	82	2.285	-1128	2.285	-3145
2.28667	-4146	2.28667	7903					2.28667	102	2.28667	-1126	2.28667	-3148
2.28833	-4148	2.28833	7904					2.28833	121	2.28833	-1125	2.28833	-3151
2.29	-4150	2.29	7904					2.29	138	2.29	-1124	2.29	-3153
2.29167	-4153	2.29167	7904					2.29167	154	2.29167	-1123	2.29167	-3156
2.29333	-4158	2.29333	7905					2.29333	169	2.29333	-1122	2.29333	-3159
2.295	-4164	2.295	7905					2.295	183	2.295	-1121	2.295	-3162
2.29667	-4170	2.29667	7905					2.29667	195	2.29667	-1120	2.29667	-3164
2.29833	-4177	2.29833	7905					2.29833	207	2.29833	-1119	2.29833	-3166
2.3	-4185	2.3	7905					2.3	218	2.3	-1117	2.3	-3167
2.30167	-4193	2.30167	7906					2.30167	228	2.30167	-1116	2.30167	-3168
2.30333	-4202	2.30333	7906					2.30333	238	2.30333	-1115	2.30333	-3168
2.305	-4211	2.305	7906					2.305	246	2.305	-1114	2.305	-3167
2.30667	-4220	2.30667	7906					2.30667	254	2.30667	-1112	2.30667	-3164
2.30833	-4229	2.30833	7906					2.30833	261	2.30833	-1111	2.30833	-3161
2.31	-4239	2.31	7906					2.31	267	2.31	-1110	2.31	-3157
2.31167	-4249	2.31167	7906					2.31167	273	2.31167	-1108	2.31167	-3151
2.31333	-4259	2.31333	7906					2.31333	277	2.31333	-1107	2.31333	-3144
2.315	-4270	2.315	7906					2.315	282	2.315	-1105	2.315	-3136
2.31667	-4281	2.31667	7906					2.31667	285	2.31667	-1104	2.31667	-3127
2.31833	-4292	2.31833	7906					2.31833	289	2.31833	-1102	2.31833	-3117
2.32	-4302	2.32	7906					2.32	291	2.32	-1100	2.32	-3107
2.32167	-4312	2.32167	7907					2.32167	294	2.32167	-1099	2.32167	-3096
2.32333	-4321	2.32333	7907					2.32333	296	2.32333	-1097	2.32333	-3084
2.325	-4329	2.325	7907					2.325	298	2.325	-1095	2.325	-3072
2.32667	-4337	2.32667	7908					2.32667	299	2.32667	-1094	2.32667	-3060
2.32833	-4344	2.32833	7908					2.32833	301	2.32833	-1092	2.32833	-3047
2.33	-4349	2.33	7908					2.33	302	2.33	-1090	2.33	-3034
2.33167	-4354	2.33167	7909					2.33167	303	2.33167	-1088	2.33167	-3020
2.33333	-4358	2.33333	7909					2.33333	304	2.33333	-1086	2.33333	-3005
2.335	-4361	2.335	7909					2.335	305	2.335	-1085	2.335	-2990
2.33667	-4363	2.33667	7909					2.33667	306	2.33667	-1083	2.33667	-2975
2.33833	-4364	2.33833	7910					2.33833	307	2.33833	-1081	2.33833	-2960
2.34	-4365	2.34	7910					2.34	308	2.34	-1079	2.34	-2946
2.34167	-4366	2.34167	7910					2.34167	309	2.34167	-1077	2.34167	-2933
2.34333	-4366	2.34333	7911					2.34333	311	2.34333	-1076	2.34333	-2920
2.345	-4367	2.345	7911					2.345	313	2.345	-1074	2.345	-2908
2.34667	-4367	2.34667	7911					2.34667	315	2.34667	-1073	2.34667	-2897
2.34833	-4367	2.34833	7911					2.34833	318	2.34833	-1071	2.34833	-2887
2.35	-4368	2.35	7911					2.35	322	2.35	-1070	2.35	-2878
2.35167	-4369	2.35167	7912					2.35167	326	2.35167	-1069	2.35167	-2870
2.35333	-4369	2.35333	7912					2.35333	331	2.35333	-1068	2.35333	-2863
2.355	-4371	2.355	7912					2.355	336	2.355	-1068	2.355	-2857
2.35667	-4372	2.35667	7912					2.35667	343	2.35667	-1067	2.35667	-2852
2.35833	-4373	2.35833	7912					2.35833	350	2.35833	-1066	2.35833	-2848
2.36	-4375	2.36	7912					2.36	358	2.36	-1066	2.36	-2844
2.36167	-4376	2.36167	7912					2.36167	366	2.36167	-1066	2.36167	-2841
2.36333	-4378	2.36333	7911					2.36333	374	2.36333	-1065	2.36333	-2839
2.365	-4379	2.365	7911					2.365	383	2.365	-1065	2.365	-2837
2.36667	-4380	2.36667	7911					2.36667	391	2.36667	-1066	2.36667	-2836
2.36833	-4381	2.36833	7911					2.36833	400	2.36833	-1066	2.36833	-2835
2.37	-4381	2.37	7911					2.37	408	2.37	-1066	2.37	-2835
2.37167	-4382	2.37167	7911					2.37167	416	2.37167	-1066	2.37167	-2835
2.37333	-4382	2.37333	7911					2.37333	425	2.37333	-1067	2.37333	-2835
2.375	-4382	2.375	7910					2.375	433	2.375	-1068	2.375	-2835
2.37667	-4382	2.37667	7910					2.37667	441	2.37667	-1068	2.37667	-2836
2.37833	-4381	2.37833	7910					2.37833	449	2.37833	-1069	2.37833	-2837
2.38	-4381	2.38	7910					2.38	457	2.38	-1070	2.38	-2839
2.38167	-4381	2.38167	7909					2.38167	464	2.38167	-1070	2.38167	-2840
2.38333	-4380	2.38333	7909					2.38333	471	2.38333	-1071	2.38333	-2842
2.385	-4380	2.385	7908					2.385	478	2.385	-1072	2.385	-2844
2.38667	-4380	2.38667	7907					2.38667	484	2.38667	-1072	2.38667	-2845
2.38833	-4381	2.38833	7906					2.38833	489	2.38833	-1073	2.38833	-2847
2.39	-4382	2.39	7905					2.39	494	2.39	-1073	2.39	-2849
2.39167	-4383	2.39167	7904					2.39167	499	2.39167	-1074	2.39167	-2851
2.39333	-4384	2.39333	7903					2.39333	503	2.39333	-1074	2.39333	-2854
2.395	-4386	2.395	7902					2.395	506	2.395	-1074	2.395	-2856
2.39667	-4388	2.39667	7900					2.39667	508	2.39667	-1074	2.39667	-2858
2.39833	-4390	2.39833	7899					2.39833	510	2.39833	-1074	2.39833	-2861
2.4	-4394	2.4	7897					2.4	512	2.4	-1074	2.4	-2863
2.40167	-4397	2.40167	7896					2.40167	513	2.40167	-1074	2.40167	-2866
2.40333	-4401	2.40333	7894					2.40333	514	2.40333	-1074	2.40333	-2868
2.405	-4406	2.405	7892					2.405	514	2.405	-1075	2.405	-2871
2.40667	-4411	2.40667	7891					2.40667	514	2.40667	-1076	2.40667	-2873
2.40833	-4417	2.40833	7889					2.40833	514	2.40833	-1076	2.40833	-2876
2.41	-4424	2.41	7887					2.41	514	2.41	-1078	2.41	-2879
2.41167	-4431	2.41167	7886					2.41167	514	2.41167	-1079	2.41167	-2881
2.41333	-4440	2.41333	7884					2.41333	513	2.41333	-1081	2.41333	-2884
2.415	-4449	2.415	7882					2.415	513	2.415	-1083	2.415	-2887
2.41667	-4458	2.41667	7880					2.41667	512	2.41667	-1085	2.41667	-2890
2.41833	-4469	2.41833	7878					2.41833	512	2.41833	-1087	2.41833	-2893
2.42	-4479	2.42	7876					2.42	511	2.42	-1090	2.42	-2897
2.42167	-4489	2.42167	7875					2.42167	510	2.42167	-1093	2.42167	-2900
2.42333	-4499	2.42333	7873					2.42333	510	2.42333	-1096	2.42333	-2904
2.425	-4508	2.425	7871					2.425	509	2.425	-1100	2.425	-2908
2.42667	-4518	2.42667	7869					2.42667	508	2.42667	-1103	2.42667	-2912
2.42833	-4526	2.42833	7868					2.42833	508	2.42833	-1107	2.42833	-2916
2.43	-4535	2.43	7866					2.43	507	2.43	-1111	2.43	-2921
2.43167	-4543	2.43167	7864					2.43167	507	2.43167	-1115	2.43167	-2927
2.43333	-4551	2.43333	7863					2.43333	506	2.43333	-1119	2.43333	-2932
2.435	-4558	2.435	7861					2.435	505	2.435	-1124	2.435	-2939
2.43667	-4565	2.43667	7860					2.43667	505	2.43667	-1129	2.43667	-2945
2.43833	-4571	2.43833	7858					2.43833	504	2.43833	-1134	2.43833	-2952
2.44	-4577	2.44	7856					2.44	504	2.44	-1139	2.44	-2958
2.44167	-4583	2.44167	7855					2.44167	503	2.44167	-1144	2.44167	-2965
2.44333	-4588	2.44333	7854					2.44333	503	2.44333	-1148	2.44333	-2972
2.445	-4592	2.445	7852					2.445	502	2.445	-1153	2.445	-2979
2.44667	-4596	2.44667	7851					2.44667	502	2.44667	-1157	2.44667	-2986
2.44833	-4599	2.44833	7849					2.44833	502	2.44833	-1161	2.44833	-2993
2.45	-4602	2.45	7848					2.45	501	2.45	-1164	2.45	-3000
2.45167	-4604	2.45167	7847					2.45167	501	2.45167	-1168	2.45167	-3007
2.45333	-4606	2.45333	7845					2.45333	500	2.45333	-1171	2.45333	-3015
2.455	-4607	2.455	7844					2.455	500	2.455	-1174	2.455	-3022
2.45667	-4607	2.45667	7843					2.45667	499	2.45667	-1177	2.45667	-3030
2.45833	-4608	2.45833	7842					2.45833	499	2.45833	-1179	2.45833	-3037
2.46	-4607	2.46	7841					2.46	499	2.46	-1181	2.46	-3044
2.46167	-4607	2.46167	7840					2.46167	498	2.46167	-1183	2.46167	-3051
2.46333	-4606	2.46333	7839					2.46333	498	2.46333	-1185	2.46333	-3058
2.465	-4604	2.465	7838					2.465	498	2.465	-1187	2.465	-3064
2.46667	-4603	2.46667	7837					2.46667	497	2.46667	-1188	2.46667	-3070
2.46833	-4600	2.46833	7836					2.46833	497	2.46833	-1189	2.46833	-3076
2.47	-4598	2.47	7836					2.47	497	2.47	-1191	2.47	-3082
2.47167	-4595	2.47167	7835					2.47167	497	2.47167	-1191	2.47167	-3087
2.47333	-4592	2.47333	7834					2.47333	497	2.47333	-1192	2.47333	-3093
2.475	-4588	2.475	7834					2.475	497	2.475	-1193	2.475	-3098
2.47667	-4584	2.47667	7833					2.47667	497	2.47667	-1194	2.47667	-3102
2.47833	-4580	2.47833	7833					2.47833	497	2.47833	-1194	2.47833	-3107
2.48	-4575	2.48	7833					2.48	498	2.48	-1194	2.48	-3111
2.48167	-4570	2.48167	7833					2.48167	498	2.48167	-1194	2.48167	-3115
2.48333	-4565	2.48333	7833					2.48333	498	2.48333	-1195	2.48333	-3119
2.485	-4560	2.485	7833					2.485	498	2.485	-1195	2.485	-3122
2.48667	-4555	2.48667	7834					2.48667	499	2.48667	-1195	2.48667	-3126
2.48833	-4549	2.48833	7836					2.48833	499	2.48833	-1195	2.48833	-3129
2.49	-4544	2.49	7837					2.49	499	2.49	-1195	2.49	-3132
2.49167	-4538	2.49167	7839					2.49167	499	2.49167	-1195	2.49167	-3135
2.49333	-4532	2.49333	7842					2.49333	499	2.49333	-1195	2.49333	-3138
2.495	-4525	2.495	7845					2.495	499	2.495	-1195	2.495	-3141
2.49667	-4519	2.49667	7848					2.49667	500	2.49667	-1195	2.49667	-3143
2.49833	-4512	2.49833	7851					2.49833	500	2.49833	-1195	2.49833	-3146
2.5	-4505	2.5	7855					2.5	500	2.5	-1195	2.5	-3148
2.50167	-4499	2.50167	7859					2.50167	499	2.50167	-1196	2.50167	-3150
2.50333	-4492	2.50333	7864					2.50333	499	2.50333	-1196	2.50333	-3152
2.505	-4486	2.505	7868					2.505	499	2.505	-1197	2.505	-3154
2.50667	-4479	2.50667	7873					2.50667	499	2.50667	-1198	2.50667	-3156
2.50833	-4473	2.50833	7878					2.50833	499	2.50833	-1200	2.50833	-3158
2.51	-4467	2.51	7883					2.51	498	2.51	-1202	2.51	-3159
2.51167	-4460	2.51167	7888					2.51167	498	2.51167	-1204	2.51167	-3161
2.51333	-4454	2.51333	7894					2.51333	497	2.51333	-1206	2.51333	-3162
2.515	-4448	2.515	7900					2.515	497	2.515	-1209	2.515	-3163
2.51667	-4441	2.51667	7906					2.51667	496	2.51667	-1213	2.51667	-3164
2.51833	-4435	2.51833	7912					2.51833	496	2.51833	-1216	2.51833	-3165
2.52	-4429	2.52	7918					2.52	495	2.52	-1220	2.52	-3167
2.52167	-4423	2.52167	7924					2.52167	494	2.52167	-1224	2.52167	-3168
2.52333	-4418	2.52333	7930					2.52333	494	2.52333	-1228	2.52333	-3169
2.525	-4413	2.525	7935					2.525	493	2.525	-1232	2.525	-3170
2.52667	-4408	2.52667	7941					2.52667	492	2.52667	-1235	2.52667	-3171
2.52833	-4403	2.52833	7946					2.52833	492	2.52833	-1239	2.52833	-3172
2.53	-4398	2.53	7951					2.53	491	2.53	-1243	2.53	-3173
2.53167	-4394	2.53167	7956					2.53167	490	2.53167	-1247	2.53167	-3174
2.53333	-4390	2.53333	7961					2.53333	489	2.53333	-1251	2.53333	-3176
2.535	-4386	2.535	7965					2.535	489	2.535	-1255	2.535	-3177
2.53667	-4382	2.53667	7970					2.53667	488	2.53667	-1259	2.53667	-3178
2.53833	-4378	2.53833	7974					2.53833	487	2.53833	-1262	2.53833	-3180
2.54	-4375	2.54	7978					2.54	486	2.54	-1266	2.54	-3181
2.54167	-4372	2.54167	7982					2.54167	486	2.54167	-1268	2.54167	-3183
2.54333	-4369	2.54333	7986					2.54333	485	2.54333	-1271	2.54333	-3184
2.545	-4367	2.545	7990					2.545	484	2.545	-1273	2.545	-3186
2.54667	-4364	2.54667	7993					2.54667	483	2.54667	-1275	2.54667	-3188
2.54833	-4362	2.54833	7997					2.54833	483	2.54833	-1276	2.54833	-3190
2.55	-4360	2.55	8000					2.55	482	2.55	-1277	2.55	-3192
2.55167	-4358	2.55167	8003					2.55167	481	2.55167	-1277	2.55167	-3195
2.55333	-4356	2.55333	8007					2.55333	481	2.55333	-1277	2.55333	-3197
2.555	-4355	2.555	8010					2.555	480	2.555	-1276	2.555	-3200
2.55667	-4353	2.55667	8013					2.55667	480	2.55667	-1275	2.55667	-3202
2.55833	-4352	2.55833	8016					2.55833	479	2.55833	-1273	2.55833	-3205
2.56	-4350	2.56	8020					2.56	479	2.56	-1271	2.56	-3208
2.56167	-4349	2.56167	8024					2.56167	478	2.56167	-1269	2.56167	-3211
2.56333	-4348	2.56333	8028					2.56333	478	2.56333	-1266	2.56333	-3214
2.565	-4346	2.565	8032					2.565	478	2.565	-1264	2.565	-3218
2.56667	-4345	2.56667	8036					2.56667	478	2.56667	-1261	2.56667	-3221
2.56833	-4344	2.56833	8041					2.56833	478	2.56833	-1258	2.56833	-3224
2.57	-4342	2.57	8047					2.57	479	2.57	-1255	2.57	-3228
2.57167	-4341	2.57167	8053					2.57167	479	2.57167	-1251	2.57167	-3232
2.57333	-4339	2.57333	8059					2.57333	480	2.57333	-1248	2.57333	-3236
2.575	-4337	2.575	8066					2.575	481	2.575	-1244	2.575	-3240
2.57667	-4336	2.57667	8074					2.57667	482	2.57667	-1240	2.57667	-3244
2.57833	-4334	2.57833	8081					2.57833	483	2.57833	-1236	2.57833	-3248
2.58	-4332	2.58	8089					2.58	485	2.58	-1232	2.58	-3253
2.58167	-4329	2.58167	8098					2.58167	486	2.58167	-1228	2.58167	-3257
2.58333	-4327	2.58333	8106					2.58333	488	2.58333	-1224	2.58333	-3261
2.585	-4324	2.585	8115					2.585	490	2.585	-1220	2.585	-3265
2.58667	-4321	2.58667	8123					2.58667	492	2.58667	-1216	2.58667	-3269
2.58833	-4317	2.58833	8132					2.58833	494	2.58833	-1212	2.58833	-3273
2.59	-4313	2.59	8142					2.59	497	2.59	-1208	2.59	-3277
2.59167	-4308	2.59167	8151					2.59167	499	2.59167	-1203	2.59167	-3281
2.59333	-4303	2.59333	8161					2.59333	502	2.59333	-1199	2.59333	-3285
2.595	-4297	2.595	8171					2.595	504	2.595	-1195	2.595	-3289
2.59667	-4291	2.59667	8181					2.59667	507	2.59667	-1190	2.59667	-3292
2.59833	-4285	2.59833	8191					2.59833	510	2.59833	-1186	2.59833	-3296
2.6	-4278	2.6	8201					2.6	513	2.6	-1182	2.6	-3300
2.60167	-4271	2.60167	8211					2.60167	516	2.60167	-1177	2.60167	-3303
2.60333	-4264	2.60333	8220					2.60333	519	2.60333	-1173	2.60333	-3307
2.605	-4256	2.605	8228					2.605	522	2.605	-1169	2.605	-3310
2.60667	-4248	2.60667	8237					2.60667	525	2.60667	-1166	2.60667	-3313
2.60833	-4240	2.60833	8244					2.60833	527	2.60833	-1162	2.60833	-3316
2.61	-4232	2.61	8252					2.61	530	2.61	-1159	2.61	-3319
2.61167	-4223	2.61167	8258					2.61167	533	2.61167	-1155	2.61167	-3321
2.61333	-4214	2.61333	8265					2.61333	535	2.61333	-1152	2.61333	-3324
2.615	-4205	2.615	8271					2.615	538	2.615	-1149	2.615	-3327
2.61667	-4195	2.61667	8276					2.61667	540	2.61667	-1146	2.61667	-3329
2.61833	-4185	2.61833	8281					2.61833	543	2.61833	-1143	2.61833	-3331
2.62	-4175	2.62	8286					2.62	545	2.62	-1141	2.62	-3334
2.62167	-4165	2.62167	8290					2.62167	547	2.62167	-1139	2.62167	-3336
2.62333	-4156	2.62333	8294					2.62333	549	2.62333	-1136	2.62333	-3338
2.625	-4146	2.625	8298					2.625	551	2.625	-1135	2.625	-3340
2.62667	-4137	2.62667	8301					2.62667	553	2.62667	-1133	2.62667	-3343
2.62833	-4128	2.62833	8304					2.62833	555	2.62833	-1131	2.62833	-3345
2.63	-4120	2.63	8307					2.63	557	2.63	-1130	2.63	-3347
2.63167	-4112	2.63167	8310					2.63167	558	2.63167	-1129	2.63167	-3349
2.63333	-4103	2.63333	8312					2.63333	560	2.63333	-1128	2.63333	-3352
2.635	-4095	2.635	8314					2.635	561	2.635	-1127	2.635	-3354
2.63667	-4087	2.63667	8317					2.63667	562	2.63667	-1127	2.63667	-3357
2.63833	-4080	2.63833	8319					2.63833	563	2.63833	-1127	2.63833	-3359
2.64	-4072	2.64	8320					2.64	564	2.64	-1126	2.64	-3361
2.64167	-4065	2.64167	8322					2.64167	565	2.64167	-1126	2.64167	-3364
2.64333	-4058	2.64333	8324					2.64333	566	2.64333	-1126	2.64333	-3366
2.645	-4052	2.645	8326					2.645	566	2.645	-1127	2.645	-3369
2.64667	-4045	2.64667	8328					2.64667	567	2.64667	-1127	2.64667	-3371
2.64833	-4039	2.64833	8330					2.64833	567	2.64833	-1127	2.64833	-3373
2.65	-4033	2.65	8332					2.65	568	2.65	-1127	2.65	-3376
2.65167	-4028	2.65167	8334					2.65167	568	2.65167	-1128	2.65167	-3378
2.65333	-4022	2.65333	8336					2.65333	568	2.65333	-1128	2.65333	-3380
2.655	-4017	2.655	8338					2.655	569	2.655	-1129	2.655	-3382
2.65667	-4011	2.65667	8341					2.65667	569	2.65667	-1130	2.65667	-3385
2.65833	-4006	2.65833	8343					2.65833	570	2.65833	-1130	2.65833	-3387
2.66	-4001	2.66	8345					2.66	570	2.66	-1131	2.66	-3389
2.66167	-3997	2.66167	8348					2.66167	570	2.66167	-1132	2.66167	-3391
2.66333	-3994	2.66333	8350					2.66333	571	2.66333	-1132	2.66333	-3393
2.665	-3991	2.665	8352					2.665	571	2.665	-1133	2.665	-3395
2.66667	-3988	2.66667	8355					2.66667	571	2.66667	-1134	2.66667	-3397
2.66833	-3986	2.66833	8357					2.66833	572	2.66833	-1135	2.66833	-3399
2.67	-3985	2.67	8359					2.67	572	2.67	-1135	2.67	-3401
2.67167	-3984	2.67167	8362					2.67167	572	2.67167	-1136	2.67167	-3402
2.67333	-3985	2.67333	8364					2.67333	572	2.67333	-1137	2.67333	-3404
2.675	-3985	2.675	8366					2.675	572	2.675	-1137	2.675	-3405
2.67667	-3987	2.67667	8368					2.67667	572	2.67667	-1138	2.67667	-3407
2.67833	-3989	2.67833	8369					2.67833	572	2.67833	-1138	2.67833	-3409
2.68	-3991	2.68	8369					2.68	572	2.68	-1139	2.68	-3410
2.68167	-3994	2.68167	8367					2.68167	572	2.68167	-1140	2.68167	-3411
2.68333	-3996	2.68333	8364					2.68333	572	2.68333	-1140	2.68333	-3413
2.685	-4000	2.685	8358					2.685	572	2.685	-1141	2.685	-3414
2.68667	-4003	2.68667	8349					2.68667	573	2.68667	-1141	2.68667	-3416
2.68833	-4007	2.68833	8338					2.68833	573	2.68833	-1141	2.68833	-3417
2.69	-4010	2.69	8324					2.69	574	2.69	-1142	2.69	-3418
2.69167	-4014	2.69167	8307					2.69167	576	2.69167	-1142	2.69167	-3420
2.69333	-4018	2.69333	8287					2.69333	577	2.69333	-1143	2.69333	-3422
2.695	-4023	2.695	8264					2.695	580	2.695	-1143	2.695	-3423
2.69667	-4027	2.69667	8238					2.69667	583	2.69667	-1143	2.69667	-3425
2.69833	-4031	2.69833	8210					2.69833	586	2.69833	-1143	2.69833	-3426
2.7	-4035	2.7	8181					2.7	590	2.7	-1143	2.7	-3428
2.70167	-4039	2.70167	8150					2.70167	594	2.70167	-1143	2.70167	-3429
2.70333	-4042	2.70333	8118					2.70333	599	2.70333	-1143	2.70333	-3431
2.705	-4044	2.705	8086					2.705	604	2.705	-1142	2.705	-3432
2.70667	-4046	2.70667	8052					2.70667	610	2.70667	-1140	2.70667	-3433
2.70833	-4046	2.70833	8017					2.70833	616	2.70833	-1139	2.70833	-3434
2.71	-4046	2.71	7981					2.71	622	2.71	-1137	2.71	-3435
2.71167	-4045	2.71167	7944					2.71167	629	2.71167	-1134	2.71167	-3436
2.71333	-4043	2.71333	7906					2.71333	636	2.71333	-1132	2.71333	-3437
2.715	-4040	2.715	7866					2.715	644	2.715	-1128	2.715	-3438
2.71667	-4036	2.71667	7826					2.71667	653	2.71667	-1124	2.71667	-3438
2.71833	-4032	2.71833	7787					2.71833	662	2.71833	-1120	2.71833	-3438
2.72	-4027	2.72	7748					2.72	672	2.72	-1115	2.72	-3439
2.72167	-4023	2.72167	7712					2.72167	682	2.72167	-1109	2.72167	-3439
2.72333	-4019	2.72333	7677					2.72333	693	2.72333	-1104	2.72333	-3438
2.725	-4015	2.725	7645					2.725	705	2.725	-1097	2.725	-3438
2.72667	-4012	2.72667	7615					2.72667	717	2.72667	-1090	2.72667	-3438
2.72833	-4009	2.72833	7587					2.72833	729	2.72833	-1082	2.72833	-3437
2.73	-4006	2.73	7563					2.73	742	2.73	-1074	2.73	-3437
2.73167	-4005	2.73167	7540					2.73167	755	2.73167	-1065	2.73167	-3436
2.73333	-4004	2.73333	7521					2.73333	769	2.73333	-1055	2.73333	-3435
2.735	-4004	2.735	7504					2.735	782	2.735	-1045	2.735	-3434
2.73667	-4005	2.73667	7489					2.73667	796	2.73667	-1033	2.73667	-3433
2.73833	-4006	2.73833	7478					2.73833	810	2.73833	-1021	2.73833	-3432
2.74	-4008	2.74	7470					2.74	824	2.74	-1009	2.74	-3430
2.74167	-4010	2.74167	7465					2.74167	838	2.74167	-997	2.74167	-3429
2.74333	-4013	2.74333	7465					2.74333	852	2.74333	-984	2.74333	-3428
2.745	-4016	2.745	7468					2.745	866	2.745	-971	2.745	-3427
2.74667	-4020	2.74667	7475					2.74667	880	2.74667	-957	2.74667	-3426
2.74833	-4024	2.74833	7486					2.74833	893	2.74833	-944	2.74833	-3425
2.75	-4028	2.75	7501					2.75	906	2.75	-930	2.75	-3425
2.75167	-4033	2.75167	7521					2.75167	920	2.75167	-916	2.75167	-3424
2.75333	-4038	2.75333	7546					2.75333	933	2.75333	-901	2.75333	-3424
2.755	-4044	2.755	7574					2.755	947	2.755	-886	2.755	-3424
2.75667	-4050	2.75667	7607					2.75667	961	2.75667	-871	2.75667	-3423
2.75833	-4056	2.75833	7642					2.75833	975	2.75833	-855	2.75833	-3424
2.76	-4062	2.76	7680					2.76	989	2.76	-840	2.76	-3424
2.76167	-4068	2.76167	7719					2.76167	1003	2.76167	-826	2.76167	-3424
2.76333	-4074	2.76333	7761					2.76333	1016	2.76333	-811	2.76333	-3425
2.765	-4080	2.765	7804					2.765	1029	2.765	-797	2.765	-3425
2.76667	-4086	2.76667	7850					2.76667	1041	2.76667	-784	2.76667	-3426
2.76833	-4091	2.76833	7897					2.76833	1053	2.76833	-772	2.76833	-3427
2.77	-4096	2.77	7946					2.77	1063	2.77	-760	2.77	-3428
2.77167	-4101	2.77167	7997					2.77167	1073	2.77167	-748	2.77167	-3430
2.77333	-4106	2.77333	8050					2.77333	1082	2.77333	-737	2.77333	-3431
2.775	-4110	2.775	8106					2.775	1091	2.775	-727	2.775	-3433
2.77667	-4114	2.77667	8162					2.77667	1098	2.77667	-717	2.77667	-3434
2.77833	-4118	2.77833	8219					2.77833	1105	2.77833	-708	2.77833	-3436
2.78	-4122	2.78	8274					2.78	1111	2.78	-700	2.78	-3438
2.78167	-4125	2.78167	8328					2.78167	1117	2.78167	-693	2.78167	-3440
2.78333	-4129	2.78333	8380					2.78333	1121	2.78333	-686	2.78333	-3442
2.785	-4133	2.785	8430					2.785	1125	2.785	-681	2.785	-3443
2.78667	-4136	2.78667	8477					2.78667	1128	2.78667	-676	2.78667	-3445
2.78833	-4140	2.78833	8522					2.78833	1131	2.78833	-672	2.78833	-3447
2.79	-4143	2.79	8564					2.79	1132	2.79	-669	2.79	-3449
2.79167	-4147	2.79167	8604					2.79167	1133	2.79167	-668	2.79167	-3451
2.79333	-4150	2.79333	8641					2.79333	1134	2.79333	-667	2.79333	-3453
2.795	-4154	2.795	8677					2.795	1134	2.795	-667	2.795	-3455
2.79667	-4158	2.79667	8710					2.79667	1133	2.79667	-668	2.79667	-3457
2.79833	-4162	2.79833	8741					2.79833	1131	2.79833	-670	2.79833	-3458
2.8	-4166	2.8	8770					2.8	1129	2.8	-672	2.8	-3460
2.80167	-4171	2.80167	8797					2.80167	1127	2.80167	-674	2.80167	-3462
2.80333	-4176	2.80333	8822					2.80333	1124	2.80333	-677	2.80333	-3464
2.805	-4182	2.805	8845					2.805	1121	2.805	-681	2.805	-3466
2.80667	-4188	2.80667	8866					2.80667	1118	2.80667	-685	2.80667	-3467
2.80833	-4195	2.80833	8887					2.80833	1114	2.80833	-689	2.80833	-3469
2.81	-4202	2.81	8905					2.81	1111	2.81	-693	2.81	-3471
2.81167	-4210	2.81167	8923					2.81167	1107	2.81167	-698	2.81167	-3472
2.81333	-4219	2.81333	8940					2.81333	1103	2.81333	-702	2.81333	-3474
2.815	-4229	2.815	8955					2.815	1099	2.815	-708	2.815	-3475
2.81667	-4239	2.81667	8970					2.81667	1095	2.81667	-713	2.81667	-3476
2.81833	-4250	2.81833	8984					2.81833	1091	2.81833	-718	2.81833	-3477
2.82	-4262	2.82	8997					2.82	1087	2.82	-724	2.82	-3479
2.82167	-4275	2.82167	9010					2.82167	1082	2.82167	-729	2.82167	-3480
2.82333	-4288	2.82333	9021					2.82333	1078	2.82333	-734	2.82333	-3481
2.825	-4302	2.825	9033					2.825	1073	2.825	-740	2.825	-3482
2.82667	-4317	2.82667	9043					2.82667	1068	2.82667	-745	2.82667	-3483
2.82833	-4333	2.82833	9053					2.82833	1064	2.82833	-750	2.82833	-3484
2.83	-4350	2.83	9063					2.83	1059	2.83	-755	2.83	-3485
2.83167	-4368	2.83167	9073					2.83167	1054	2.83167	-759	2.83167	-3486
2.83333	-4387	2.83333	9082					2.83333	1049	2.83333	-764	2.83333	-3487
2.835	-4408	2.835	9092					2.835	1044	2.835	-769	2.835	-3487
2.83667	-4430	2.83667	9101					2.83667	1039	2.83667	-773	2.83667	-3488
2.83833	-4451	2.83833	9109					2.83833	1035	2.83833	-777	2.83833	-3489
2.84	-4473	2.84	9118					2.84	1030	2.84	-781	2.84	-3490
2.84167	-4494	2.84167	9126					2.84167	1025	2.84167	-785	2.84167	-3491
2.84333	-4515	2.84333	9135					2.84333	1022	2.84333	-789	2.84333	-3492
2.845	-4534	2.845	9143					2.845	1018	2.845	-792	2.845	-3493
2.84667	-4553	2.84667	9150					2.84667	1015	2.84667	-795	2.84667	-3494
2.84833	-4570	2.84833	9158					2.84833	1013	2.84833	-797	2.84833	-3495
2.85	-4586	2.85	9165					2.85	1012	2.85	-799	2.85	-3495
2.85167	-4601	2.85167	9173					2.85167	1011	2.85167	-801	2.85167	-3496
2.85333	-4615	2.85333	9180					2.85333	1011	2.85333	-802	2.85333	-3497
2.855	-4628	2.855	9188					2.855	1013	2.855	-803	2.855	-3498
2.85667	-4640	2.85667	9195					2.85667	1015	2.85667	-803	2.85667	-3499
2.85833	-4650	2.85833	9203					2.85833	1017	2.85833	-803	2.85833	-3500
2.86	-4659	2.86	9210					2.86	1021	2.86	-803	2.86	-3501
2.86167	-4666	2.86167	9217					2.86167	1026	2.86167	-803	2.86167	-3502
2.86333	-4672	2.86333	9225					2.86333	1031	2.86333	-801	2.86333	-3502
2.865	-4677	2.865	9232					2.865	1037	2.865	-800	2.865	-3503
2.86667	-4680	2.86667	9239					2.86667	1044	2.86667	-798	2.86667	-3504
2.86833	-4682	2.86833	9246					2.86833	1051	2.86833	-796	2.86833	-3505
2.87	-4682	2.87	9254					2.87	1059	2.87	-793	2.87	-3506
2.87167	-4681	2.87167	9261					2.87167	1068	2.87167	-790	2.87167	-3507
2.87333	-4678	2.87333	9268					2.87333	1078	2.87333	-786	2.87333	-3508
2.875	-4674	2.875	9276					2.875	1088	2.875	-782	2.875	-3509
2.87667	-4669	2.87667	9284					2.87667	1100	2.87667	-777	2.87667	-3510
2.87833	-4663	2.87833	9292					2.87833	1112	2.87833	-772	2.87833	-3510
2.88	-4656	2.88	9300					2.88	1125	2.88	-767	2.88	-3511
2.88167	-4649	2.88167	9309					2.88167	1139	2.88167	-760	2.88167	-3512
2.88333	-4641	2.88333	9317					2.88333	1152	2.88333	-753	2.88333	-3512
2.885	-4632	2.885	9326					2.885	1166	2.885	-744	2.885	-3513
2.88667	-4624	2.88667	9335					2.88667	1180	2.88667	-735	2.88667	-3513
2.88833	-4615	2.88833	9344					2.88833	1193	2.88833	-725	2.88833	-3513
2.89	-4606	2.89	9352					2.89	1207	2.89	-713	2.89	-3512
2.89167	-4597	2.89167	9361					2.89167	1220	2.89167	-701	2.89167	-3512
2.89333	-4588	2.89333	9370					2.89333	1233	2.89333	-687	2.89333	-3511
2.895	-4578	2.895	9379					2.895	1246	2.895	-671	2.895	-3510
2.89667	-4568	2.89667	9387					2.89667	1259	2.89667	-655	2.89667	-3509
2.89833	-4559	2.89833	9396					2.89833	1272	2.89833	-637	2.89833	-3507
2.9	-4549	2.9	9405					2.9	1285	2.9	-618	2.9	-3505
2.90167	-4540	2.90167	9413					2.90167	1297	2.90167	-599	2.90167	-3503
2.90333	-4531	2.90333	9422					2.90333	1310	2.90333	-578	2.90333	-3501
2.905	-4522	2.905	9430					2.905	1322	2.905	-557	2.905	-3498
2.90667	-4514	2.90667	9439					2.90667	1334	2.90667	-534	2.90667	-3495
2.90833	-4506	2.90833	9448					2.90833	1346	2.90833	-511	2.90833	-3492
2.91	-4499	2.91	9456					2.91	1357	2.91	-486	2.91	-3488
2.91167	-4492	2.91167	9465					2.91167	1369	2.91167	-459	2.91167	-3484
2.91333	-4485	2.91333	9475					2.91333	1380	2.91333	-432	2.91333	-3479
2.915	-4479	2.915	9485					2.915	1392	2.915	-402	2.915	-3474
2.91667	-4473	2.91667	9494					2.91667	1403	2.91667	-372	2.91667	-3468
2.91833	-4468	2.91833	9504					2.91833	1414	2.91833	-341	2.91833	-3463
2.92	-4462	2.92	9514					2.92	1425	2.92	-310	2.92	-3457
2.92167	-4457	2.92167	9524					2.92167	1436	2.92167	-279	2.92167	-3451
2.92333	-4452	2.92333	9534					2.92333	1447	2.92333	-249	2.92333	-3446
2.925	-4448	2.925	9544					2.925	1457	2.925	-221	2.925	-3440
2.92667	-4443	2.92667	9553					2.92667	1467	2.92667	-193	2.92667	-3434
2.92833	-4439	2.92833	9563					2.92833	1476	2.92833	-166	2.92833	-3428
2.93	-4434	2.93	9573					2.93	1485	2.93	-140	2.93	-3422
2.93167	-4430	2.93167	9582					2.93167	1493	2.93167	-116	2.93167	-3416
2.93333	-4425	2.93333	9592					2.93333	1501	2.93333	-92	2.93333	-3409
2.935	-4420	2.935	9601					2.935	1508	2.935	-69	2.935	-3403
2.93667	-4416	2.93667	9611					2.93667	1515	2.93667	-47	2.93667	-3397
2.93833	-4411	2.93833	9621					2.93833	1521	2.93833	-27	2.93833	-3391
2.94	-4406	2.94	9630					2.94	1526	2.94	-8	2.94	-3385
2.94167	-4401	2.94167	9639					2.94167	1532	2.94167	10	2.94167	-3379
2.94333	-4396	2.94333	9647					2.94333	1536	2.94333	25	2.94333	-3373
2.945	-4390	2.945	9655					2.945	1540	2.945	39	2.945	-3368
2.94667	-4385	2.94667	9663					2.94667	1544	2.94667	51	2.94667	-3363
2.94833	-4378	2.94833	9669					2.94833	1546	2.94833	60	2.94833	-3359
2.95	-4372	2.95	9676					2.95	1548	2.95	68	2.95	-3355
2.95167	-4365	2.95167	9682					2.95167	1550	2.95167	74	2.95167	-3351
2.95333	-4358	2.95333	9687					2.95333	1551	2.95333	79	2.95333	-3348
2.955	-4350	2.955	9693					2.955	1551	2.955	81	2.955	-3345
2.95667	-4342	2.95667	9698					2.95667	1550	2.95667	82	2.95667	-3342
2.95833	-4334	2.95833	9703					2.95833	1549	2.95833	81	2.95833	-3340
2.96	-4326	2.96	9709					2.96	1547	2.96	79	2.96	-3340
2.96167	-4317	2.96167	9715					2.96167	1545	2.96167	76	2.96167	-3340
2.96333	-4309	2.96333	9722					2.96333	1543	2.96333	73	2.96333	-3341
2.965	-4301	2.965	9731					2.965	1541	2.965	68	2.965	-3343
2.96667	-4293	2.96667	9741					2.96667	1538	2.96667	64	2.96667	-3347
2.96833	-4286	2.96833	9752					2.96833	1535	2.96833	58	2.96833	-3351
2.97	-4278	2.97	9766					2.97	1532	2.97	52	2.97	-3358
2.97167	-4271	2.97167	9781					2.97167	1530	2.97167	46	2.97167	-3365
2.97333	-4264	2.97333	9798					2.97333	1527	2.97333	39	2.97333	-3374
2.975	-4257	2.975	9817					2.975	1524	2.975	31	2.975	-3385
2.97667	-4250	2.97667	9838					2.97667	1521	2.97667	24	2.97667	-3396
2.97833	-4244	2.97833	9860					2.97833	1518	2.97833	16	2.97833	-3409
2.98	-4238	2.98	9883					2.98	1515	2.98	8	2.98	-3422
2.98167	-4232	2.98167	9907					2.98167	1512	2.98167	0	2.98167	-3435
2.98333	-4226	2.98333	9932					2.98333	1509	2.98333	-7	2.98333	-3449
2.985	-4221	2.985	9958					2.985	1506	2.985	-14	2.985	-3464
2.98667	-4215	2.98667	9985					2.98667	1504	2.98667	-21	2.98667	-3479
2.98833	-4210	2.98833	10013					2.98833	1501	2.98833	-27	2.98833	-3495
2.99	-4205	2.99	10042					2.99	1499	2.99	-33	2.99	-3511
2.99167	-4200	2.99167	10072					2.99167	1497	2.99167	-38	2.99167	-3527
2.99333	-4196	2.99333	10103					2.99333	1495	2.99333	-43	2.99333	-3544
2.995	-4191	2.995	10135					2.995	1494	2.995	-47	2.995	-3562
2.99667	-4187	2.99667	10168					2.99667	1492	2.99667	-51	2.99667	-3579
2.99833	-4182	2.99833	10201					2.99833	1491	2.99833	-54	2.99833	-3596
3	-4177	3	10234					3	1490	3	-56	3	-3613
3.00167	-4173	3.00167	10265					3.00167	1490	3.00167	-58	3.00167	-3629
3.00333	-4168	3.00333	10296					3.00333	1489	3.00333	-59	3.00333	-3644
3.005	-4164	3.005	10324					3.005	1489	3.005	-58	3.005	-3659
3.00667	-4159	3.00667	10351					3.00667	1489	3.00667	-57	3.00667	-3672
3.00833	-4155	3.00833	10377					3.00833	1490	3.00833	-54	3.00833	-3685
3.01	-4150	3.01	10401					3.01	1490	3.01	-51	3.01	-3696
3.01167	-4145	3.01167	10423					3.01167	1491	3.01167	-46	3.01167	-3707
3.01333	-4140	3.01333	10443					3.01333	1492	3.01333	-40	3.01333	-3716
3.015	-4135	3.015	10462					3.015	1493	3.015	-33	3.015	-3725
3.01667	-4129	3.01667	10480					3.01667	1495	3.01667	-24	3.01667	-3733
3.01833	-4124	3.01833	10496					3.01833	1497	3.01833	-15	3.01833	-3741
3.02	-4118	3.02	10511					3.02	1499	3.02	-6	3.02	-3747
3.02167	-4112	3.02167	10524					3.02167	1501	3.02167	4	3.02167	-3753
3.02333	-4107	3.02333	10537					3.02333	1504	3.02333	15	3.02333	-3758
3.025	-4101	3.025	10548					3.025	1507	3.025	26	3.025	-3763
3.02667	-4095	3.02667	10558					3.02667	1509	3.02667	37	3.02667	-3767
3.02833	-4089	3.02833	10568					3.02833	1513	3.02833	48	3.02833	-3771
3.03	-4083	3.03	10576					3.03	1516	3.03	59	3.03	-3775
3.03167	-4077	3.03167	10584					3.03167	1519	3.03167	71	3.03167	-3778
3.03333	-4071	3.03333	10592					3.03333	1523	3.03333	83	3.03333	-3780
3.035	-4065	3.035	10599					3.035	1527	3.035	96	3.035	-3783
3.03667	-4058	3.03667	10605					3.03667	1531	3.03667	108	3.03667	-3785
3.03833	-4052	3.03833	10611					3.03833	1536	3.03833	120	3.03833	-3786
3.04	-4046	3.04	10616					3.04	1541	3.04	132	3.04	-3788
3.04167	-4040	3.04167	10621					3.04167	1545	3.04167	143	3.04167	-3790
3.04333	-4034	3.04333	10625					3.04333	1550	3.04333	153	3.04333	-3791
3.045	-4029	3.045	10630					3.045	1555	3.045	163	3.045	-3792
3.04667	-4024	3.04667	10634					3.04667	1559	3.04667	171	3.04667	-3794
3.04833	-4019	3.04833	10638					3.04833	1564	3.04833	178	3.04833	-3795
3.05	-4015	3.05	10642					3.05	1568	3.05	184	3.05	-3796
3.05167	-4011	3.05167	10645					3.05167	1572	3.05167	189	3.05167	-3798
3.05333	-4007	3.05333	10649					3.05333	1576	3.05333	192	3.05333	-3799
3.055	-4004	3.055	10652					3.055	1580	3.055	195	3.055	-3800
3.05667	-4001	3.05667	10655					3.05667	1583	3.05667	196	3.05667	-3802
3.05833	-3999	3.05833	10658					3.05833	1586	3.05833	196	3.05833	-3803
3.06	-3997	3.06	10661					3.06	1589	3.06	195	3.06	-3805
3.06167	-3995	3.06167	10664					3.06167	1592	3.06167	193	3.06167	-3807
3.06333	-3994	3.06333	10667					3.06333	1594	3.06333	190	3.06333	-3808
3.065	-3994	3.065	10669					3.065	1596	3.065	186	3.065	-3811
3.06667	-3994	3.06667	10672					3.06667	1598	3.06667	182	3.06667	-3813
3.06833	-3995	3.06833	10674					3.06833	1599	3.06833	176	3.06833	-3816
3.07	-3996	3.07	10677					3.07	1599	3.07	169	3.07	-3818
3.07167	-3998	3.07167	10679					3.07167	1600	3.07167	161	3.07167	-3821
3.07333	-4001	3.07333	10681					3.07333	1599	3.07333	152	3.07333	-3825
3.075	-4004	3.075	10683					3.075	1598	3.075	141	3.075	-3828
3.07667	-4008	3.07667	10684					3.07667	1596	3.07667	130	3.07667	-3832
3.07833	-4012	3.07833	10686					3.07833	1594	3.07833	118	3.07833	-3836
3.08	-4017	3.08	10688					3.08	1591	3.08	106	3.08	-3840
3.08167	-4022	3.08167	10689					3.08167	1588	3.08167	94	3.08167	-3844
3.08333	-4028	3.08333	10691					3.08333	1585	3.08333	81	3.08333	-3848
3.085	-4034	3.085	10692					3.085	1581	3.085	69	3.085	-3852
3.08667	-4041	3.08667	10693					3.08667	1577	3.08667	56	3.08667	-3856
3.08833	-4048	3.08833	10694					3.08833	1573	3.08833	44	3.08833	-3860
3.09	-4056	3.09	10695					3.09	1569	3.09	31	3.09	-3865
3.09167	-4065	3.09167	10696					3.09167	1564	3.09167	19	3.09167	-3869
3.09333	-4074	3.09333	10697					3.09333	1559	3.09333	6	3.09333	-3874
3.095	-4084	3.095	10698					3.095	1554	3.095	-6	3.095	-3879
3.09667	-4095	3.09667	10698					3.09667	1549	3.09667	-19	3.09667	-3883
3.09833	-4106	3.09833	10699					3.09833	1544	3.09833	-31	3.09833	-3888
3.1	-4117	3.1	10699					3.1	1538	3.1	-43	3.1	-3892
3.10167	-4128	3.10167	10699					3.10167	1533	3.10167	-54	3.10167	-3897
3.10333	-4139	3.10333	10700					3.10333	1527	3.10333	-65	3.10333	-3901
3.105	-4151	3.105	10700					3.105	1522	3.105	-75	3.105	-3905
3.10667	-4162	3.10667	10700					3.10667	1517	3.10667	-84	3.10667	-3909
3.10833	-4173	3.10833	10700					3.10833	1511	3.10833	-93	3.10833	-3913
3.11	-4184	3.11	10700					3.11	1507	3.11	-100	3.11	-3917
3.11167	-4196	3.11167	10699					3.11167	1502	3.11167	-108	3.11167	-3920
3.11333	-4207	3.11333	10699					3.11333	1498	3.11333	-114	3.11333	-3924
3.115	-4219	3.115	10699					3.115	1493	3.115	-120	3.115	-3927
3.11667	-4230	3.11667	10698					3.11667	1489	3.11667	-125	3.11667	-3930
3.11833	-4242	3.11833	10698					3.11833	1486	3.11833	-130	3.11833	-3933
3.12	-4252	3.12	10698					3.12	1482	3.12	-134	3.12	-3936
3.12167	-4263	3.12167	10697					3.12167	1479	3.12167	-139	3.12167	-3939
3.12333	-4272	3.12333	10697					3.12333	1475	3.12333	-143	3.12333	-3941
3.125	-4282	3.125	10696					3.125	1472	3.125	-147	3.125	-3943
3.12667	-4290	3.12667	10696					3.12667	1468	3.12667	-151	3.12667	-3945
3.12833	-4297	3.12833	10695					3.12833	1465	3.12833	-156	3.12833	-3947
3.13	-4304	3.13	10695					3.13	1462	3.13	-160	3.13	-3949
3.13167	-4310	3.13167	10695					3.13167	1458	3.13167	-165	3.13167	-3950
3.13333	-4315	3.13333	10694					3.13333	1454	3.13333	-170	3.13333	-3951
3.135	-4320	3.135	10694					3.135	1451	3.135	-176	3.135	-3952
3.13667	-4324	3.13667	10693					3.13667	1447	3.13667	-182	3.13667	-3953
3.13833	-4327	3.13833	10693					3.13833	1443	3.13833	-188	3.13833	-3952
3.14	-4330	3.14	10692					3.14	1438	3.14	-194	3.14	-3950
3.14167	-4332	3.14167	10691					3.14167	1434	3.14167	-200	3.14167	-3946
3.14333	-4333	3.14333	10691					3.14333	1429	3.14333	-206	3.14333	-3941
3.145	-4334	3.145	10690					3.145	1425	3.145	-212	3.145	-3934
3.14667	-4335	3.14667	10689					3.14667	1420	3.14667	-218	3.14667	-3924
3.14833	-4334	3.14833	10688					3.14833	1415	3.14833	-224	3.14833	-3913
3.15	-4334	3.15	10687					3.15	1410	3.15	-230	3.15	-3899
3.15167	-4333	3.15167	10686					3.15167	1405	3.15167	-235	3.15167	-3882
3.15333	-4331	3.15333	10684					3.15333	1401	3.15333	-241	3.15333	-3863
3.155	-4329	3.155	10683					3.155	1396	3.155	-246	3.155	-3842
3.15667	-4326	3.15667	10680					3.15667	1390	3.15667	-252	3.15667	-3819
3.15833	-4323	3.15833	10674					3.15833	1385	3.15833	-257	3.15833	-3794
3.16	-4320	3.16	10664					3.16	1380	3.16	-261	3.16	-3768
3.16167	-4316	3.16167	10649					3.16167	1375	3.16167	-266	3.16167	-3741
3.16333	-4312	3.16333	10628					3.16333	1369	3.16333	-269	3.16333	-3713
3.165	-4308	3.165	10599					3.165	1364	3.165	-273	3.165	-3685
3.16667	-4303	3.16667	10562					3.16667	1360	3.16667	-275	3.16667	-3655
3.16833	-4299	3.16833	10517					3.16833	1355	3.16833	-277	3.16833	-3625
3.17	-4293	3.17	10462					3.17	1351	3.17	-278	3.17	-3594
3.17167	-4288	3.17167	10397					3.17167	1347	3.17167	-278	3.17167	-3561
3.17333	-4282	3.17333	10322					3.17333	1344	3.17333	-278	3.17333	-3528
3.175	-4275	3.175	10236					3.175	1341	3.175	-277	3.175	-3494
3.17667	-4269	3.17667	10141					3.17667	1338	3.17667	-275	3.17667	-3459
3.17833	-4263	3.17833	10039					3.17833	1335	3.17833	-273	3.17833	-3425
3.18	-4258	3.18	9932					3.18	1333	3.18	-270	3.18	-3393
3.18167	-4254	3.18167	9820					3.18167	1331	3.18167	-267	3.18167	-3361
3.18333	-4251	3.18333	9705					3.18333	1329	3.18333	-263	3.18333	-3332
3.185	-4250	3.185	9586					3.185	1326	3.185	-260	3.185	-3304
3.18667	-4251	3.18667	9464					3.18667	1324	3.18667	-256	3.18667	-3278
3.18833	-4254	3.18833	9338					3.18833	1322	3.18833	-252	3.18833	-3255
3.19	-4259	3.19	9208					3.19	1320	3.19	-248	3.19	-3233
3.19167	-4266	3.19167	9074					3.19167	1317	3.19167	-244	3.19167	-3213
3.19333	-4276	3.19333	8935					3.19333	1314	3.19333	-240	3.19333	-3195
3.195	-4288	3.195	8792					3.195	1311	3.195	-236	3.195	-3179
3.19667	-4303	3.19667	8646					3.19667	1308	3.19667	-232	3.19667	-3164
3.19833	-4319	3.19833	8501					3.19833	1304	3.19833	-227	3.19833	-3151
3.2	-4337	3.2	8360					3.2	1300	3.2	-223	3.2	-3140
3.20167	-4356	3.20167	8224					3.20167	1296	3.20167	-219	3.20167	-3130
3.20333	-4377	3.20333	8095					3.20333	1291	3.20333	-215	3.20333	-3121
3.205	-4398	3.205	7973					3.205	1287	3.205	-212	3.205	-3113
3.20667	-4421	3.20667	7860					3.20667	1282	3.20667	-208	3.20667	-3106
3.20833	-4444	3.20833	7754					3.20833	1278	3.20833	-205	3.20833	-3100
3.21	-4469	3.21	7658					3.21	1273	3.21	-202	3.21	-3095
3.21167	-4495	3.21167	7570					3.21167	1268	3.21167	-200	3.21167	-3090
3.21333	-4522	3.21333	7490					3.21333	1263	3.21333	-197	3.21333	-3086
3.215	-4550	3.215	7418					3.215	1258	3.215	-195	3.215	-3082
3.21667	-4579	3.21667	7353					3.21667	1253	3.21667	-193	3.21667	-3078
3.21833	-4608	3.21833	7296					3.21833	1248	3.21833	-192	3.21833	-3075
3.22	-4638	3.22	7245					3.22	1243	3.22	-191	3.22	-3072
3.22167	-4666	3.22167	7200					3.22167	1239	3.22167	-190	3.22167	-3069
3.22333	-4694	3.22333	7160					3.22333	1234	3.22333	-190	3.22333	-3067
3.225	-4720	3.225	7126					3.225	1229	3.225	-190	3.225	-3065
3.22667	-4746	3.22667	7096					3.22667	1225	3.22667	-190	3.22667	-3062
3.22833	-4770	3.22833	7069					3.22833	1221	3.22833	-191	3.22833	-3060
3.23	-4793	3.23	7047					3.23	1217	3.23	-192	3.23	-3059
3.23167	-4815	3.23167	7029					3.23167	1213	3.23167	-194	3.23167	-3057
3.23333	-4836	3.23333	7013					3.23333	1210	3.23333	-196	3.23333	-3055
3.235	-4855	3.235	7000					3.235	1207	3.235	-199	3.235	-3053
3.23667	-4874	3.23667	6990					3.23667	1204	3.23667	-202	3.23667	-3052
3.23833	-4891	3.23833	6982					3.23833	1201	3.23833	-205	3.23833	-3050
3.24	-4908	3.24	6976					3.24	1199	3.24	-209	3.24	-3049
3.24167	-4923	3.24167	6972					3.24167	1196	3.24167	-213	3.24167	-3047
3.24333	-4938	3.24333	6968					3.24333	1194	3.24333	-218	3.24333	-3046
3.245	-4953	3.245	6966					3.245	1191	3.245	-222	3.245	-3045
3.24667	-4966	3.24667	6965					3.24667	1189	3.24667	-227	3.24667	-3044
3.24833	-4980	3.24833	6964					3.24833	1186	3.24833	-232	3.24833	-3043
3.25	-4992	3.25	6964					3.25	1183	3.25	-237	3.25	-3043
3.25167	-5005	3.25167	6965					3.25167	1181	3.25167	-243	3.25167	-3042
3.25333	-5018	3.25333	6966					3.25333	1177	3.25333	-248	3.25333	-3042
3.255	-5030	3.255	6968					3.255	1174	3.255	-254	3.255	-3042
3.25667	-5042	3.25667	6970					3.25667	1171	3.25667	-261	3.25667	-3041
3.25833	-5054	3.25833	6972					3.25833	1167	3.25833	-267	3.25833	-3041
3.26	-5066	3.26	6974					3.26	1163	3.26	-273	3.26	-3040
3.26167	-5077	3.26167	6977					3.26167	1159	3.26167	-280	3.26167	-3039
3.26333	-5088	3.26333	6979					3.26333	1155	3.26333	-286	3.26333	-3038
3.265	-5098	3.265	6982					3.265	1150	3.265	-292	3.265	-3037
3.26667	-5108	3.26667	6985					3.26667	1147	3.26667	-298	3.26667	-3034
3.26833	-5118	3.26833	6988					3.26833	1143	3.26833	-304	3.26833	-3032
3.27	-5127	3.27	6991					3.27	1139	3.27	-309	3.27	-3029
3.27167	-5136	3.27167	6994					3.27167	1135	3.27167	-314	3.27167	-3025
3.27333	-5144	3.27333	6997					3.27333	1132	3.27333	-320	3.27333	-3020
3.275	-5152	3.275	7001					3.275	1128	3.275	-325	3.275	-3015
3.27667	-5160	3.27667	7004					3.27667	1125	3.27667	-330	3.27667	-3009
3.27833	-5168	3.27833	7007					3.27833	1122	3.27833	-335	3.27833	-3003
3.28	-5176	3.28	7011					3.28	1120	3.28	-340	3.28	-2997
3.28167	-5183	3.28167	7015					3.28167	1117	3.28167	-344	3.28167	-2991
3.28333	-5190	3.28333	7018					3.28333	1115	3.28333	-348	3.28333	-2984
3.285	-5197	3.285	7022					3.285	1113	3.285	-352	3.285	-2978
3.28667	-5203	3.28667	7026					3.28667	1111	3.28667	-356	3.28667	-2972
3.28833	-5210	3.28833	7030					3.28833	1110	3.28833	-359	3.28833	-2965
3.29	-5216	3.29	7034					3.29	1109	3.29	-362	3.29	-2959
3.29167	-5223	3.29167	7038					3.29167	1109	3.29167	-365	3.29167	-2953
3.29333	-5229	3.29333	7042					3.29333	1108	3.29333	-368	3.29333	-2946
3.295	-5235	3.295	7047					3.295	1109	3.295	-370	3.295	-2940
3.29667	-5242	3.29667	7051					3.29667	1109	3.29667	-373	3.29667	-2934
3.29833	-5248	3.29833	7056					3.29833	1110	3.29833	-375	3.29833	-2927
3.3	-5255	3.3	7061					3.3	1112	3.3	-377	3.3	-2921
3.30167	-5261	3.30167	7065					3.30167	1113	3.30167	-379	3.30167	-2915
3.30333	-5268	3.30333	7070					3.30333	1115	3.30333	-381	3.30333	-2910
3.305	-5275	3.305	7075					3.305	1117	3.305	-382	3.305	-2905
3.30667	-5281	3.30667	7079					3.30667	1120	3.30667	-383	3.30667	-2902
3.30833	-5288	3.30833	7084					3.30833	1122	3.30833	-385	3.30833	-2898
3.31	-5295	3.31	7088					3.31	1124	3.31	-386	3.31	-2896
3.31167	-5301	3.31167	7093					3.31167	1127	3.31167	-386	3.31167	-2895
3.31333	-5308	3.31333	7097					3.31333	1129	3.31333	-387	3.31333	-2894
3.315	-5316	3.315	7102					3.315	1132	3.315	-387	3.315	-2895
3.31667	-5323	3.31667	7106					3.31667	1134	3.31667	-388	3.31667	-2896
3.31833	-5331	3.31833	7111					3.31833	1137	3.31833	-388	3.31833	-2898
3.32	-5340	3.32	7115					3.32	1140	3.32	-388	3.32	-2900
3.32167	-5349	3.32167	7120					3.32167	1143	3.32167	-388	3.32167	-2903
3.32333	-5359	3.32333	7124					3.32333	1145	3.32333	-388	3.32333	-2906
3.325	-5370	3.325	7128					3.325	1148	3.325	-388	3.325	-2910
3.32667	-5382	3.32667	7132					3.32667	1150	3.32667	-387	3.32667	-2913
3.32833	-5395	3.32833	7136					3.32833	1153	3.32833	-387	3.32833	-2917
3.33	-5410	3.33	7140					3.33	1155	3.33	-387	3.33	-2921
[truncated: 10,013 more rows]

## Sheet: Linearity
	Ext 5 AG 30		Ext 5 AG 25		Ext 5 AG 15		Ext 5 AG 10		Ext 5 AG 5,0		Ext 5 AG 2,5		Ext 5 AG 0,0
0	-44128	0	-40154	0	-38189	0	-37386	0	-32416	0	-24946	0	-11282
0.00167	-44128	0.00167	-40154	0.00167	-38189	0.00167	-37386	0.00167	-32416	0.00167	-24946	0.00167	-11282
0.00333	-44147	0.00333	-40165	0.00333	-38203	0.00333	-37398	0.00333	-32425	0.00333	-24947	0.00333	-11284
0.005	-44166	0.005	-40177	0.005	-38217	0.005	-37410	0.005	-32435	0.005	-24949	0.005	-11285
0.00667	-4	0.00667	-40188	0.00667	-38230	0.00667	-37422	0.00667	-32446	0.00667	-24951	0.00667	-11286
0.00833	-21	0.00833	-2	0.00833	-38243	0.00833	-37435	0.00833	0	0.00833	-24954	0.00833	-11287
0.01	-37	0.01	-14	0.01	-38256	0.01	-11	0.01	-12	0.01	-3	0.01	-1
0.01167	-54	0.01167	-26	0.01167	-38269	0.01167	-25	0.01167	-24	0.01167	-7	0.01167	-2
0.01333	-69	0.01333	-38	0.01333	-10	0.01333	-40	0.01333	-38	0.01333	-12	0.01333	-4
0.015	-85	0.015	-51	0.015	-22	0.015	-57	0.015	-52	0.015	-18	0.015	-5
0.01667	-100	0.01667	-64	0.01667	-34	0.01667	-74	0.01667	-67	0.01667	-24	0.01667	-7
0.01833	-115	0.01833	-78	0.01833	-46	0.01833	-92	0.01833	-83	0.01833	-32	0.01833	-9
0.02	-129	0.02	-93	0.02	-57	0.02	-111	0.02	-100	0.02	-40	0.02	-11
0.02167	-144	0.02167	-109	0.02167	-68	0.02167	-130	0.02167	-118	0.02167	-49	0.02167	-14
0.02333	-159	0.02333	-125	0.02333	-79	0.02333	-149	0.02333	-137	0.02333	-59	0.02333	-16
0.025	-174	0.025	-142	0.025	-89	0.025	-169	0.025	-158	0.025	-69	0.025	-19
0.02667	-190	0.02667	-161	0.02667	-98	0.02667	-190	0.02667	-178	0.02667	-80	0.02667	-23
0.02833	-205	0.02833	-179	0.02833	-108	0.02833	-210	0.02833	-199	0.02833	-92	0.02833	-27
0.03	-221	0.03	-199	0.03	-116	0.03	-232	0.03	-220	0.03	-104	0.03	-31
0.03167	-237	0.03167	-218	0.03167	-125	0.03167	-253	0.03167	-242	0.03167	-116	0.03167	-36
0.03333	-254	0.03333	-239	0.03333	-133	0.03333	-276	0.03333	-263	0.03333	-129	0.03333	-41
0.035	-270	0.035	-259	0.035	-142	0.035	-299	0.035	-284	0.035	-143	0.035	-47
0.03667	-287	0.03667	-280	0.03667	-149	0.03667	-323	0.03667	-306	0.03667	-156	0.03667	-53
0.03833	-304	0.03833	-302	0.03833	-157	0.03833	-348	0.03833	-328	0.03833	-170	0.03833	-59
0.04	-321	0.04	-325	0.04	-165	0.04	-373	0.04	-350	0.04	-184	0.04	-66
0.04167	-338	0.04167	-348	0.04167	-172	0.04167	-398	0.04167	-372	0.04167	-198	0.04167	-74
0.04333	-357	0.04333	-372	0.04333	-180	0.04333	-422	0.04333	-395	0.04333	-213	0.04333	-81
0.045	-375	0.045	-397	0.045	-187	0.045	-446	0.045	-418	0.045	-227	0.045	-90
0.04667	-395	0.04667	-423	0.04667	-194	0.04667	-470	0.04667	-441	0.04667	-243	0.04667	-98
0.04833	-415	0.04833	-449	0.04833	-201	0.04833	-493	0.04833	-463	0.04833	-259	0.04833	-107
0.05	-435	0.05	-475	0.05	-209	0.05	-515	0.05	-485	0.05	-276	0.05	-117
0.05167	-456	0.05167	-501	0.05167	-216	0.05167	-538	0.05167	-506	0.05167	-294	0.05167	-127
0.05333	-476	0.05333	-527	0.05333	-224	0.05333	-559	0.05333	-527	0.05333	-312	0.05333	-138
0.055	-497	0.055	-553	0.055	-231	0.055	-581	0.055	-547	0.055	-331	0.055	-150
0.05667	-518	0.05667	-578	0.05667	-239	0.05667	-602	0.05667	-566	0.05667	-351	0.05667	-162
0.05833	-538	0.05833	-603	0.05833	-247	0.05833	-622	0.05833	-585	0.05833	-371	0.05833	-174
0.06	-559	0.06	-628	0.06	-254	0.06	-643	0.06	-603	0.06	-391	0.06	-186
0.06167	-580	0.06167	-653	0.06167	-262	0.06167	-662	0.06167	-621	0.06167	-410	0.06167	-199
0.06333	-601	0.06333	-678	0.06333	-269	0.06333	-681	0.06333	-638	0.06333	-430	0.06333	-211
0.065	-622	0.065	-703	0.065	-277	0.065	-699	0.065	-655	0.065	-450	0.065	-223
0.06667	-643	0.06667	-728	0.06667	-284	0.06667	-716	0.06667	-672	0.06667	-469	0.06667	-235
0.06833	-665	0.06833	-753	0.06833	-291	0.06833	-732	0.06833	-687	0.06833	-487	0.06833	-247
0.07	-687	0.07	-777	0.07	-298	0.07	-748	0.07	-703	0.07	-506	0.07	-259
0.07167	-709	0.07167	-801	0.07167	-306	0.07167	-763	0.07167	-717	0.07167	-523	0.07167	-271
0.07333	-730	0.07333	-824	0.07333	-313	0.07333	-778	0.07333	-731	0.07333	-540	0.07333	-284
0.075	-750	0.075	-846	0.075	-320	0.075	-792	0.075	-745	0.075	-556	0.075	-296
0.07667	-770	0.07667	-868	0.07667	-327	0.07667	-805	0.07667	-757	0.07667	-572	0.07667	-308
0.07833	-790	0.07833	-889	0.07833	-334	0.07833	-818	0.07833	-770	0.07833	-587	0.07833	-320
0.08	-808	0.08	-909	0.08	-341	0.08	-831	0.08	-782	0.08	-601	0.08	-331
0.08167	-826	0.08167	-929	0.08167	-348	0.08167	-843	0.08167	-794	0.08167	-615	0.08167	-342
0.08333	-844	0.08333	-949	0.08333	-354	0.08333	-855	0.08333	-805	0.08333	-629	0.08333	-353
0.085	-861	0.085	-968	0.085	-360	0.085	-867	0.085	-816	0.085	-642	0.085	-363
0.08667	-877	0.08667	-987	0.08667	-365	0.08667	-879	0.08667	-827	0.08667	-655	0.08667	-372
0.08833	-894	0.08833	-1005	0.08833	-370	0.08833	-891	0.08833	-837	0.08833	-667	0.08833	-381
0.09	-909	0.09	-1023	0.09	-375	0.09	-902	0.09	-847	0.09	-680	0.09	-389
0.09167	-924	0.09167	-1041	0.09167	-379	0.09167	-914	0.09167	-857	0.09167	-692	0.09167	-397
0.09333	-939	0.09333	-1057	0.09333	-383	0.09333	-926	0.09333	-867	0.09333	-704	0.09333	-404
0.095	-952	0.095	-1073	0.095	-387	0.095	-939	0.095	-876	0.095	-716	0.095	-411
0.09667	-965	0.09667	-1089	0.09667	-391	0.09667	-951	0.09667	-885	0.09667	-727	0.09667	-418
0.09833	-977	0.09833	-1105	0.09833	-394	0.09833	-964	0.09833	-893	0.09833	-738	0.09833	-424
0.1	-988	0.1	-1120	0.1	-397	0.1	-977	0.1	-902	0.1	-749	0.1	-429
0.10167	-999	0.10167	-1134	0.10167	-399	0.10167	-990	0.10167	-911	0.10167	-760	0.10167	-434
0.10333	-1009	0.10333	-1149	0.10333	-402	0.10333	-1003	0.10333	-919	0.10333	-770	0.10333	-439
0.105	-1019	0.105	-1164	0.105	-404	0.105	-1016	0.105	-927	0.105	-781	0.105	-444
0.10667	-1027	0.10667	-1178	0.10667	-406	0.10667	-1028	0.10667	-936	0.10667	-792	0.10667	-448
0.10833	-1036	0.10833	-1192	0.10833	-408	0.10833	-1040	0.10833	-944	0.10833	-802	0.10833	-453
0.11	-1044	0.11	-1206	0.11	-410	0.11	-1052	0.11	-952	0.11	-813	0.11	-457
0.11167	-1052	0.11167	-1220	0.11167	-412	0.11167	-1063	0.11167	-959	0.11167	-823	0.11167	-461
0.11333	-1059	0.11333	-1233	0.11333	-413	0.11333	-1075	0.11333	-967	0.11333	-833	0.11333	-465
0.115	-1066	0.115	-1246	0.115	-415	0.115	-1086	0.115	-974	0.115	-843	0.115	-468
0.11667	-1073	0.11667	-1258	0.11667	-416	0.11667	-1097	0.11667	-982	0.11667	-852	0.11667	-472
0.11833	-1079	0.11833	-1271	0.11833	-418	0.11833	-1109	0.11833	-989	0.11833	-861	0.11833	-475
0.12	-1086	0.12	-1283	0.12	-419	0.12	-1119	0.12	-996	0.12	-869	0.12	-479
0.12167	-1092	0.12167	-1295	0.12167	-421	0.12167	-1130	0.12167	-1004	0.12167	-877	0.12167	-482
0.12333	-1098	0.12333	-1306	0.12333	-423	0.12333	-1139	0.12333	-1011	0.12333	-884	0.12333	-485
0.125	-1104	0.125	-1318	0.125	-425	0.125	-1148	0.125	-1018	0.125	-891	0.125	-488
0.12667	-1110	0.12667	-1330	0.12667	-427	0.12667	-1157	0.12667	-1026	0.12667	-898	0.12667	-491
0.12833	-1116	0.12833	-1342	0.12833	-430	0.12833	-1164	0.12833	-1033	0.12833	-904	0.12833	-493
0.13	-1122	0.13	-1353	0.13	-432	0.13	-1171	0.13	-1040	0.13	-910	0.13	-496
0.13167	-1128	0.13167	-1364	0.13167	-435	0.13167	-1178	0.13167	-1047	0.13167	-915	0.13167	-498
0.13333	-1133	0.13333	-1374	0.13333	-438	0.13333	-1183	0.13333	-1054	0.13333	-920	0.13333	-500
0.135	-1139	0.135	-1385	0.135	-442	0.135	-1188	0.135	-1061	0.135	-925	0.135	-503
0.13667	-1144	0.13667	-1395	0.13667	-445	0.13667	-1192	0.13667	-1067	0.13667	-930	0.13667	-505
0.13833	-1150	0.13833	-1405	0.13833	-449	0.13833	-1196	0.13833	-1074	0.13833	-934	0.13833	-507
0.14	-1155	0.14	-1414	0.14	-453	0.14	-1199	0.14	-1081	0.14	-939	0.14	-509
0.14167	-1161	0.14167	-1424	0.14167	-456	0.14167	-1201	0.14167	-1088	0.14167	-943	0.14167	-510
0.14333	-1166	0.14333	-1433	0.14333	-460	0.14333	-1203	0.14333	-1095	0.14333	-947	0.14333	-512
0.145	-1172	0.145	-1442	0.145	-464	0.145	-1204	0.145	-1101	0.145	-951	0.145	-513
0.14667	-1177	0.14667	-1451	0.14667	-468	0.14667	-1205	0.14667	-1108	0.14667	-955	0.14667	-514
0.14833	-1183	0.14833	-1460	0.14833	-472	0.14833	-1206	0.14833	-1115	0.14833	-960	0.14833	-515
0.15	-1189	0.15	-1469	0.15	-476	0.15	-1206	0.15	-1121	0.15	-964	0.15	-515
0.15167	-1195	0.15167	-1477	0.15167	-479	0.15167	-1206	0.15167	-1128	0.15167	-968	0.15167	-515
0.15333	-1201	0.15333	-1485	0.15333	-483	0.15333	-1205	0.15333	-1134	0.15333	-973	0.15333	-515
0.155	-1207	0.155	-1493	0.155	-487	0.155	-1204	0.155	-1140	0.155	-977	0.155	-515
0.15667	-1213	0.15667	-1500	0.15667	-491	0.15667	-1203	0.15667	-1145	0.15667	-982	0.15667	-515
0.15833	-1219	0.15833	-1508	0.15833	-495	0.15833	-1202	0.15833	-1151	0.15833	-987	0.15833	-514
0.16	-1225	0.16	-1515	0.16	-499	0.16	-1201	0.16	-1157	0.16	-992	0.16	-513
0.16167	-1232	0.16167	-1522	0.16167	-502	0.16167	-1199	0.16167	-1162	0.16167	-997	0.16167	-512
0.16333	-1239	0.16333	-1529	0.16333	-506	0.16333	-1197	0.16333	-1168	0.16333	-1002	0.16333	-511
0.165	-1246	0.165	-1535	0.165	-509	0.165	-1196	0.165	-1173	0.165	-1008	0.165	-510
0.16667	-1253	0.16667	-1542	0.16667	-512	0.16667	-1194	0.16667	-1179	0.16667	-1013	0.16667	-509
0.16833	-1261	0.16833	-1549	0.16833	-515	0.16833	-1193	0.16833	-1184	0.16833	-1019	0.16833	-507
0.17	-1268	0.17	-1555	0.17	-518	0.17	-1191	0.17	-1189	0.17	-1026	0.17	-505
0.17167	-1276	0.17167	-1561	0.17167	-521	0.17167	-1189	0.17167	-1194	0.17167	-1032	0.17167	-503
0.17333	-1284	0.17333	-1567	0.17333	-523	0.17333	-1188	0.17333	-1199	0.17333	-1038	0.17333	-501
0.175	-1291	0.175	-1573	0.175	-526	0.175	-1187	0.175	-1203	0.175	-1044	0.175	-499
0.17667	-1299	0.17667	-1579	0.17667	-528	0.17667	-1186	0.17667	-1207	0.17667	-1050	0.17667	-497
0.17833	-1306	0.17833	-1585	0.17833	-531	0.17833	-1185	0.17833	-1211	0.17833	-1055	0.17833	-494
0.18	-1314	0.18	-1590	0.18	-533	0.18	-1184	0.18	-1215	0.18	-1060	0.18	-492
0.18167	-1321	0.18167	-1596	0.18167	-535	0.18167	-1183	0.18167	-1219	0.18167	-1064	0.18167	-489
0.18333	-1328	0.18333	-1601	0.18333	-537	0.18333	-1182	0.18333	-1222	0.18333	-1068	0.18333	-487
0.185	-1335	0.185	-1607	0.185	-538	0.185	-1182	0.185	-1226	0.185	-1071	0.185	-485
0.18667	-1342	0.18667	-1613	0.18667	-540	0.18667	-1182	0.18667	-1229	0.18667	-1073	0.18667	-482
0.18833	-1350	0.18833	-1618	0.18833	-541	0.18833	-1182	0.18833	-1232	0.18833	-1075	0.18833	-480
0.19	-1357	0.19	-1624	0.19	-543	0.19	-1183	0.19	-1235	0.19	-1076	0.19	-477
0.19167	-1363	0.19167	-1630	0.19167	-544	0.19167	-1184	0.19167	-1238	0.19167	-1077	0.19167	-475
0.19333	-1370	0.19333	-1637	0.19333	-545	0.19333	-1185	0.19333	-1241	0.19333	-1077	0.19333	-472
0.195	-1376	0.195	-1643	0.195	-546	0.195	-1186	0.195	-1243	0.195	-1078	0.195	-470
0.19667	-1382	0.19667	-1650	0.19667	-547	0.19667	-1188	0.19667	-1246	0.19667	-1077	0.19667	-467
0.19833	-1387	0.19833	-1658	0.19833	-548	0.19833	-1191	0.19833	-1248	0.19833	-1077	0.19833	-465
0.2	-1392	0.2	-1667	0.2	-550	0.2	-1193	0.2	-1251	0.2	-1076	0.2	-462
0.20167	-1397	0.20167	-1676	0.20167	-552	0.20167	-1196	0.20167	-1253	0.20167	-1076	0.20167	-460
0.20333	-1401	0.20333	-1685	0.20333	-555	0.20333	-1198	0.20333	-1255	0.20333	-1075	0.20333	-458
0.205	-1405	0.205	-1696	0.205	-559	0.205	-1201	0.205	-1257	0.205	-1074	0.205	-455
0.20667	-1408	0.20667	-1707	0.20667	-564	0.20667	-1204	0.20667	-1259	0.20667	-1073	0.20667	-453
0.20833	-1411	0.20833	-1720	0.20833	-570	0.20833	-1207	0.20833	-1262	0.20833	-1071	0.20833	-452
0.21	-1414	0.21	-1733	0.21	-577	0.21	-1210	0.21	-1264	0.21	-1070	0.21	-450
0.21167	-1417	0.21167	-1747	0.21167	-585	0.21167	-1213	0.21167	-1266	0.21167	-1069	0.21167	-448
0.21333	-1419	0.21333	-1763	0.21333	-595	0.21333	-1216	0.21333	-1268	0.21333	-1068	0.21333	-447
0.215	-1421	0.215	-1780	0.215	-606	0.215	-1219	0.215	-1270	0.215	-1066	0.215	-445
0.21667	-1422	0.21667	-1798	0.21667	-618	0.21667	-1222	0.21667	-1273	0.21667	-1065	0.21667	-444
0.21833	-1423	0.21833	-1819	0.21833	-630	0.21833	-1226	0.21833	-1275	0.21833	-1064	0.21833	-443
0.22	-1425	0.22	-1841	0.22	-643	0.22	-1229	0.22	-1277	0.22	-1063	0.22	-442
0.22167	-1425	0.22167	-1865	0.22167	-657	0.22167	-1232	0.22167	-1279	0.22167	-1063	0.22167	-441
0.22333	-1426	0.22333	-1891	0.22333	-671	0.22333	-1235	0.22333	-1282	0.22333	-1062	0.22333	-441
0.225	-1426	0.225	-1919	0.225	-686	0.225	-1238	0.225	-1284	0.225	-1062	0.225	-440
0.22667	-1426	0.22667	-1950	0.22667	-701	0.22667	-1240	0.22667	-1287	0.22667	-1062	0.22667	-440
0.22833	-1426	0.22833	-1981	0.22833	-716	0.22833	-1243	0.22833	-1289	0.22833	-1062	0.22833	-439
0.23	-1426	0.23	-2013	0.23	-732	0.23	-1246	0.23	-1291	0.23	-1063	0.23	-439
0.23167	-1425	0.23167	-2045	0.23167	-749	0.23167	-1248	0.23167	-1293	0.23167	-1063	0.23167	-439
0.23333	-1425	0.23333	-2078	0.23333	-766	0.23333	-1251	0.23333	-1296	0.23333	-1063	0.23333	-439
0.235	-1424	0.235	-2110	0.235	-783	0.235	-1254	0.235	-1298	0.235	-1064	0.235	-440
0.23667	-1424	0.23667	-2143	0.23667	-801	0.23667	-1256	0.23667	-1300	0.23667	-1065	0.23667	-440
0.23833	-1423	0.23833	-2176	0.23833	-818	0.23833	-1258	0.23833	-1302	0.23833	-1065	0.23833	-441
0.24	-1423	0.24	-2210	0.24	-834	0.24	-1261	0.24	-1305	0.24	-1066	0.24	-442
0.24167	-1422	0.24167	-2243	0.24167	-850	0.24167	-1263	0.24167	-1307	0.24167	-1066	0.24167	-443
0.24333	-1422	0.24333	-2277	0.24333	-864	0.24333	-1265	0.24333	-1309	0.24333	-1067	0.24333	-444
0.245	-1421	0.245	-2312	0.245	-878	0.245	-1267	0.245	-1311	0.245	-1067	0.245	-445
0.24667	-1421	0.24667	-2346	0.24667	-890	0.24667	-1269	0.24667	-1313	0.24667	-1067	0.24667	-446
0.24833	-1420	0.24833	-2380	0.24833	-900	0.24833	-1271	0.24833	-1315	0.24833	-1067	0.24833	-447
0.25	-1420	0.25	-2413	0.25	-910	0.25	-1273	0.25	-1317	0.25	-1067	0.25	-448
0.25167	-1420	0.25167	-2445	0.25167	-918	0.25167	-1275	0.25167	-1319	0.25167	-1067	0.25167	-450
0.25333	-1420	0.25333	-2476	0.25333	-924	0.25333	-1277	0.25333	-1321	0.25333	-1067	0.25333	-451
0.255	-1421	0.255	-2504	0.255	-930	0.255	-1279	0.255	-1323	0.255	-1067	0.255	-452
0.25667	-1422	0.25667	-2532	0.25667	-934	0.25667	-1280	0.25667	-1325	0.25667	-1067	0.25667	-453
0.25833	-1423	0.25833	-2558	0.25833	-937	0.25833	-1282	0.25833	-1327	0.25833	-1066	0.25833	-455
0.26	-1425	0.26	-2582	0.26	-939	0.26	-1284	0.26	-1329	0.26	-1066	0.26	-456
0.26167	-1427	0.26167	-2605	0.26167	-941	0.26167	-1285	0.26167	-1331	0.26167	-1066	0.26167	-457
0.26333	-1430	0.26333	-2627	0.26333	-941	0.26333	-1287	0.26333	-1333	0.26333	-1066	0.26333	-458
0.265	-1433	0.265	-2648	0.265	-941	0.265	-1288	0.265	-1336	0.265	-1066	0.265	-459
0.26667	-1437	0.26667	-2667	0.26667	-941	0.26667	-1289	0.26667	-1338	0.26667	-1066	0.26667	-460
0.26833	-1442	0.26833	-2685	0.26833	-939	0.26833	-1291	0.26833	-1340	0.26833	-1066	0.26833	-461
0.27	-1446	0.27	-2702	0.27	-937	0.27	-1292	0.27	-1342	0.27	-1066	0.27	-462
0.27167	-1451	0.27167	-2718	0.27167	-935	0.27167	-1293	0.27167	-1344	0.27167	-1067	0.27167	-462
0.27333	-1457	0.27333	-2733	0.27333	-932	0.27333	-1294	0.27333	-1346	0.27333	-1067	0.27333	-463
0.275	-1462	0.275	-2747	0.275	-928	0.275	-1294	0.275	-1348	0.275	-1068	0.275	-463
0.27667	-1468	0.27667	-2760	0.27667	-924	0.27667	-1295	0.27667	-1350	0.27667	-1068	0.27667	-464
0.27833	-1474	0.27833	-2773	0.27833	-919	0.27833	-1295	0.27833	-1352	0.27833	-1068	0.27833	-465
0.28	-1480	0.28	-2785	0.28	-915	0.28	-1296	0.28	-1353	0.28	-1069	0.28	-465
0.28167	-1487	0.28167	-2796	0.28167	-911	0.28167	-1296	0.28167	-1355	0.28167	-1069	0.28167	-465
0.28333	-1494	0.28333	-2807	0.28333	-906	0.28333	-1296	0.28333	-1356	0.28333	-1070	0.28333	-466
0.285	-1500	0.285	-2818	0.285	-901	0.285	-1296	0.285	-1357	0.285	-1070	0.285	-466
0.28667	-1508	0.28667	-2829	0.28667	-897	0.28667	-1297	0.28667	-1358	0.28667	-1070	0.28667	-467
0.28833	-1515	0.28833	-2839	0.28833	-892	0.28833	-1297	0.28833	-1359	0.28833	-1071	0.28833	-467
0.29	-1523	0.29	-2849	0.29	-888	0.29	-1297	0.29	-1360	0.29	-1071	0.29	-467
0.29167	-1530	0.29167	-2858	0.29167	-883	0.29167	-1298	0.29167	-1361	0.29167	-1072	0.29167	-468
0.29333	-1537	0.29333	-2868	0.29333	-878	0.29333	-1298	0.29333	-1362	0.29333	-1072	0.29333	-468
0.295	-1544	0.295	-2877	0.295	-874	0.295	-1299	0.295	-1363	0.295	-1072	0.295	-469
0.29667	-1550	0.29667	-2886	0.29667	-869	0.29667	-1300	0.29667	-1363	0.29667	-1073	0.29667	-469
0.29833	-1556	0.29833	-2895	0.29833	-865	0.29833	-1301	0.29833	-1364	0.29833	-1073	0.29833	-470
0.3	-1561	0.3	-2904	0.3	-861	0.3	-1302	0.3	-1364	0.3	-1073	0.3	-470
0.30167	-1566	0.30167	-2913	0.30167	-857	0.30167	-1302	0.30167	-1365	0.30167	-1073	0.30167	-471
0.30333	-1570	0.30333	-2921	0.30333	-854	0.30333	-1304	0.30333	-1365	0.30333	-1073	0.30333	-471
0.305	-1573	0.305	-2930	0.305	-851	0.305	-1305	0.305	-1365	0.305	-1073	0.305	-472
0.30667	-1576	0.30667	-2940	0.30667	-848	0.30667	-1305	0.30667	-1365	0.30667	-1072	0.30667	-473
0.30833	-1578	0.30833	-2949	0.30833	-845	0.30833	-1306	0.30833	-1365	0.30833	-1072	0.30833	-473
0.31	-1580	0.31	-2958	0.31	-843	0.31	-1307	0.31	-1366	0.31	-1072	0.31	-474
0.31167	-1581	0.31167	-2966	0.31167	-841	0.31167	-1308	0.31167	-1366	0.31167	-1071	0.31167	-475
0.31333	-1582	0.31333	-2975	0.31333	-839	0.31333	-1309	0.31333	-1366	0.31333	-1071	0.31333	-476
0.315	-1582	0.315	-2984	0.315	-838	0.315	-1309	0.315	-1367	0.315	-1071	0.315	-477
0.31667	-1582	0.31667	-2992	0.31667	-836	0.31667	-1310	0.31667	-1367	0.31667	-1072	0.31667	-478
0.31833	-1581	0.31833	-3000	0.31833	-835	0.31833	-1310	0.31833	-1368	0.31833	-1073	0.31833	-479
0.32	-1580	0.32	-3009	0.32	-834	0.32	-1311	0.32	-1369	0.32	-1074	0.32	-480
0.32167	-1579	0.32167	-3017	0.32167	-833	0.32167	-1311	0.32167	-1370	0.32167	-1076	0.32167	-481
0.32333	-1577	0.32333	-3025	0.32333	-833	0.32333	-1311	0.32333	-1371	0.32333	-1078	0.32333	-482
0.325	-1576	0.325	-3034	0.325	-832	0.325	-1311	0.325	-1372	0.325	-1081	0.325	-483
0.32667	-1574	0.32667	-3042	0.32667	-831	0.32667	-1310	0.32667	-1373	0.32667	-1084	0.32667	-483
0.32833	-1571	0.32833	-3050	0.32833	-831	0.32833	-1310	0.32833	-1375	0.32833	-1089	0.32833	-484
0.33	-1569	0.33	-3058	0.33	-830	0.33	-1310	0.33	-1376	0.33	-1094	0.33	-485
0.33167	-1566	0.33167	-3065	0.33167	-829	0.33167	-1309	0.33167	-1377	0.33167	-1099	0.33167	-485
0.33333	-1564	0.33333	-3073	0.33333	-829	0.33333	-1309	0.33333	-1379	0.33333	-1105	0.33333	-486
0.335	-1562	0.335	-3080	0.335	-828	0.335	-1308	0.335	-1380	0.335	-1111	0.335	-486
0.33667	-1559	0.33667	-3087	0.33667	-827	0.33667	-1307	0.33667	-1382	0.33667	-1117	0.33667	-487
0.33833	-1557	0.33833	-3094	0.33833	-826	0.33833	-1306	0.33833	-1383	0.33833	-1124	0.33833	-487
0.34	-1556	0.34	-3101	0.34	-825	0.34	-1305	0.34	-1384	0.34	-1131	0.34	-487
0.34167	-1554	0.34167	-3108	0.34167	-824	0.34167	-1304	0.34167	-1385	0.34167	-1138	0.34167	-487
0.34333	-1553	0.34333	-3114	0.34333	-822	0.34333	-1304	0.34333	-1387	0.34333	-1146	0.34333	-487
0.345	-1552	0.345	-3121	0.345	-820	0.345	-1303	0.345	-1388	0.345	-1153	0.345	-486
0.34667	-1551	0.34667	-3128	0.34667	-818	0.34667	-1303	0.34667	-1388	0.34667	-1161	0.34667	-486
0.34833	-1550	0.34833	-3134	0.34833	-816	0.34833	-1303	0.34833	-1388	0.34833	-1169	0.34833	-485
0.35	-1550	0.35	-3140	0.35	-813	0.35	-1303	0.35	-1387	0.35	-1177	0.35	-485
0.35167	-1550	0.35167	-3146	0.35167	-810	0.35167	-1303	0.35167	-1384	0.35167	-1186	0.35167	-484
0.35333	-1550	0.35333	-3152	0.35333	-806	0.35333	-1304	0.35333	-1381	0.35333	-1194	0.35333	-483
0.355	-1550	0.355	-3158	0.355	-802	0.355	-1305	0.355	-1376	0.355	-1202	0.355	-482
0.35667	-1550	0.35667	-3164	0.35667	-798	0.35667	-1306	0.35667	-1370	0.35667	-1210	0.35667	-481
0.35833	-1551	0.35833	-3170	0.35833	-794	0.35833	-1307	0.35833	-1362	0.35833	-1217	0.35833	-480
0.36	-1551	0.36	-3175	0.36	-789	0.36	-1309	0.36	-1352	0.36	-1225	0.36	-479
0.36167	-1552	0.36167	-3181	0.36167	-784	0.36167	-1311	0.36167	-1341	0.36167	-1231	0.36167	-479
0.36333	-1553	0.36333	-3186	0.36333	-780	0.36333	-1313	0.36333	-1328	0.36333	-1238	0.36333	-478
0.365	-1553	0.365	-3191	0.365	-775	0.365	-1316	0.365	-1313	0.365	-1244	0.365	-477
0.36667	-1554	0.36667	-3197	0.36667	-770	0.36667	-1318	0.36667	-1298	0.36667	-1250	0.36667	-476
0.36833	-1555	0.36833	-3202	0.36833	-765	0.36833	-1321	0.36833	-1281	0.36833	-1256	0.36833	-476
0.37	-1556	0.37	-3207	0.37	-760	0.37	-1324	0.37	-1264	0.37	-1261	0.37	-475
0.37167	-1557	0.37167	-3212	0.37167	-755	0.37167	-1327	0.37167	-1245	0.37167	-1266	0.37167	-475
0.37333	-1558	0.37333	-3217	0.37333	-749	0.37333	-1331	0.37333	-1226	0.37333	-1271	0.37333	-474
0.375	-1559	0.375	-3222	0.375	-744	0.375	-1334	0.375	-1206	0.375	-1276	0.375	-474
0.37667	-1561	0.37667	-3226	0.37667	-739	0.37667	-1338	0.37667	-1186	0.37667	-1281	0.37667	-474
0.37833	-1562	0.37833	-3230	0.37833	-734	0.37833	-1342	0.37833	-1164	0.37833	-1285	0.37833	-475
0.38	-1564	0.38	-3235	0.38	-729	0.38	-1346	0.38	-1142	0.38	-1289	0.38	-475
0.38167	-1567	0.38167	-3239	0.38167	-724	0.38167	-1350	0.38167	-1118	0.38167	-1294	0.38167	-476
0.38333	-1569	0.38333	-3243	0.38333	-720	0.38333	-1353	0.38333	-1094	0.38333	-1298	0.38333	-477
0.385	-1572	0.385	-3246	0.385	-716	0.385	-1357	0.385	-1069	0.385	-1302	0.385	-478
0.38667	-1575	0.38667	-3250	0.38667	-713	0.38667	-1361	0.38667	-1044	0.38667	-1306	0.38667	-480
0.38833	-1578	0.38833	-3254	0.38833	-710	0.38833	-1364	0.38833	-1019	0.38833	-1310	0.38833	-482
0.39	-1582	0.39	-3258	0.39	-707	0.39	-1367	0.39	-996	0.39	-1315	0.39	-484
0.39167	-1585	0.39167	-3262	0.39167	-705	0.39167	-1370	0.39167	-973	0.39167	-1319	0.39167	-487
0.39333	-1589	0.39333	-3265	0.39333	-703	0.39333	-1373	0.39333	-951	0.39333	-1323	0.39333	-490
0.395	-1593	0.395	-3269	0.395	-702	0.395	-1376	0.395	-931	0.395	-1327	0.395	-494
0.39667	-1597	0.39667	-3272	0.39667	-701	0.39667	-1378	0.39667	-912	0.39667	-1330	0.39667	-498
0.39833	-1602	0.39833	-3276	0.39833	-700	0.39833	-1381	0.39833	-894	0.39833	-1334	0.39833	-502
0.4	-1606	0.4	-3279	0.4	-700	0.4	-1383	0.4	-877	0.4	-1337	0.4	-506
0.40167	-1611	0.40167	-3282	0.40167	-700	0.40167	-1385	0.40167	-862	0.40167	-1340	0.40167	-510
0.40333	-1615	0.40333	-3286	0.40333	-699	0.40333	-1387	0.40333	-847	0.40333	-1343	0.40333	-513
0.405	-1620	0.405	-3289	0.405	-699	0.405	-1388	0.405	-834	0.405	-1346	0.405	-517
0.40667	-1625	0.40667	-3292	0.40667	-699	0.40667	-1390	0.40667	-822	0.40667	-1348	0.40667	-520
0.40833	-1631	0.40833	-3296	0.40833	-698	0.40833	-1391	0.40833	-811	0.40833	-1351	0.40833	-523
0.41	-1636	0.41	-3299	0.41	-698	0.41	-1392	0.41	-800	0.41	-1353	0.41	-525
0.41167	-1642	0.41167	-3303	0.41167	-697	0.41167	-1393	0.41167	-791	0.41167	-1355	0.41167	-527
0.41333	-1647	0.41333	-3307	0.41333	-697	0.41333	-1394	0.41333	-782	0.41333	-1356	0.41333	-528
0.415	-1652	0.415	-3310	0.415	-696	0.415	-1394	0.415	-774	0.415	-1357	0.415	-529
0.41667	-1658	0.41667	-3314	0.41667	-696	0.41667	-1394	0.41667	-766	0.41667	-1357	0.41667	-530
0.41833	-1663	0.41833	-3318	0.41833	-695	0.41833	-1395	0.41833	-759	0.41833	-1356	0.41833	-530
0.42	-1668	0.42	-3323	0.42	-694	0.42	-1395	0.42	-753	0.42	-1355	0.42	-529
0.42167	-1673	0.42167	-3327	0.42167	-693	0.42167	-1394	0.42167	-747	0.42167	-1353	0.42167	-528
0.42333	-1678	0.42333	-3332	0.42333	-691	0.42333	-1394	0.42333	-741	0.42333	-1351	0.42333	-527
0.425	-1683	0.425	-3337	0.425	-690	0.425	-1394	0.425	-735	0.425	-1347	0.425	-525
0.42667	-1688	0.42667	-3342	0.42667	-688	0.42667	-1393	0.42667	-730	0.42667	-1343	0.42667	-522
0.42833	-1693	0.42833	-3348	0.42833	-687	0.42833	-1392	0.42833	-726	0.42833	-1338	0.42833	-519
0.43	-1697	0.43	-3353	0.43	-685	0.43	-1392	0.43	-721	0.43	-1332	0.43	-516
0.43167	-1702	0.43167	-3358	0.43167	-683	0.43167	-1390	0.43167	-717	0.43167	-1325	0.43167	-512
0.43333	-1707	0.43333	-3364	0.43333	-680	0.43333	-1389	0.43333	-713	0.43333	-1318	0.43333	-507
0.435	-1712	0.435	-3369	0.435	-678	0.435	-1388	0.435	-709	0.435	-1311	0.435	-502
0.43667	-1716	0.43667	-3375	0.43667	-676	0.43667	-1387	0.43667	-706	0.43667	-1303	0.43667	-497
0.43833	-1721	0.43833	-3381	0.43833	-673	0.43833	-1385	0.43833	-703	0.43833	-1295	0.43833	-491
0.44	-1725	0.44	-3386	0.44	-670	0.44	-1384	0.44	-700	0.44	-1287	0.44	-485
0.44167	-1730	0.44167	-3392	0.44167	-668	0.44167	-1382	0.44167	-697	0.44167	-1278	0.44167	-479
0.44333	-1735	0.44333	-3398	0.44333	-665	0.44333	-1381	0.44333	-694	0.44333	-1269	0.44333	-473
0.445	-1739	0.445	-3404	0.445	-663	0.445	-1379	0.445	-691	0.445	-1260	0.445	-468
0.44667	-1744	0.44667	-3410	0.44667	-661	0.44667	-1377	0.44667	-689	0.44667	-1251	0.44667	-462
0.44833	-1749	0.44833	-3416	0.44833	-658	0.44833	-1376	0.44833	-687	0.44833	-1241	0.44833	-457
0.45	-1754	0.45	-3423	0.45	-656	0.45	-1374	0.45	-685	0.45	-1231	0.45	-452
0.45167	-1758	0.45167	-3429	0.45167	-654	0.45167	-1372	0.45167	-683	0.45167	-1221	0.45167	-447
0.45333	-1763	0.45333	-3435	0.45333	-651	0.45333	-1371	0.45333	-682	0.45333	-1211	0.45333	-442
0.455	-1767	0.455	-3441	0.455	-649	0.455	-1369	0.455	-680	0.455	-1201	0.455	-438
0.45667	-1772	0.45667	-3447	0.45667	-647	0.45667	-1368	0.45667	-679	0.45667	-1192	0.45667	-434
0.45833	-1776	0.45833	-3452	0.45833	-645	0.45833	-1366	0.45833	-678	0.45833	-1183	0.45833	-430
0.46	-1780	0.46	-3458	0.46	-644	0.46	-1364	0.46	-678	0.46	-1174	0.46	-427
0.46167	-1783	0.46167	-3464	0.46167	-643	0.46167	-1363	0.46167	-677	0.46167	-1166	0.46167	-424
0.46333	-1787	0.46333	-3470	0.46333	-642	0.46333	-1362	0.46333	-677	0.46333	-1159	0.46333	-421
0.465	-1790	0.465	-3476	0.465	-642	0.465	-1361	0.465	-677	0.465	-1152	0.465	-419
0.46667	-1793	0.46667	-3482	0.46667	-642	0.46667	-1360	0.46667	-678	0.46667	-1145	0.46667	-418
0.46833	-1796	0.46833	-3488	0.46833	-643	0.46833	-1360	0.46833	-678	0.46833	-1139	0.46833	-418
0.47	-1798	0.47	-3494	0.47	-644	0.47	-1359	0.47	-678	0.47	-1133	0.47	-418
0.47167	-1801	0.47167	-3500	0.47167	-646	0.47167	-1360	0.47167	-678	0.47167	-1128	0.47167	-418
0.47333	-1803	0.47333	-3505	0.47333	-648	0.47333	-1360	0.47333	-679	0.47333	-1123	0.47333	-420
0.475	-1805	0.475	-3511	0.475	-651	0.475	-1361	0.475	-679	0.475	-1119	0.475	-422
0.47667	-1806	0.47667	-3517	0.47667	-654	0.47667	-1362	0.47667	-679	0.47667	-1116	0.47667	-424
0.47833	-1808	0.47833	-3523	0.47833	-659	0.47833	-1364	0.47833	-679	0.47833	-1113	0.47833	-427
0.48	-1809	0.48	-3529	0.48	-664	0.48	-1365	0.48	-679	0.48	-1111	0.48	-430
0.48167	-1810	0.48167	-3535	0.48167	-669	0.48167	-1367	0.48167	-679	0.48167	-1109	0.48167	-434
0.48333	-1811	0.48333	-3541	0.48333	-676	0.48333	-1369	0.48333	-678	0.48333	-1108	0.48333	-438
0.485	-1811	0.485	-3547	0.485	-683	0.485	-1371	0.485	-678	0.485	-1108	0.485	-442
0.48667	-1812	0.48667	-3554	0.48667	-692	0.48667	-1374	0.48667	-677	0.48667	-1109	0.48667	-446
0.48833	-1812	0.48833	-3561	0.48833	-701	0.48833	-1376	0.48833	-676	0.48833	-1110	0.48833	-451
0.49	-1812	0.49	-3567	0.49	-712	0.49	-1378	0.49	-675	0.49	-1112	0.49	-455
0.49167	-1812	0.49167	-3574	0.49167	-723	0.49167	-1381	0.49167	-674	0.49167	-1115	0.49167	-460
0.49333	-1812	0.49333	-3581	0.49333	-736	0.49333	-1383	0.49333	-673	0.49333	-1118	0.49333	-465
0.495	-1812	0.495	-3588	0.495	-750	0.495	-1385	0.495	-672	0.495	-1121	0.495	-469
0.49667	-1812	0.49667	-3595	0.49667	-764	0.49667	-1388	0.49667	-670	0.49667	-1125	0.49667	-474
0.49833	-1812	0.49833	-3602	0.49833	-779	0.49833	-1390	0.49833	-669	0.49833	-1129	0.49833	-479
0.5	-1813	0.5	-3609	0.5	-794	0.5	-1393	0.5	-667	0.5	-1133	0.5	-484
0.50167	-1813	0.50167	-3615	0.50167	-809	0.50167	-1395	0.50167	-665	0.50167	-1137	0.50167	-488
0.50333	-1814	0.50333	-3622	0.50333	-824	0.50333	-1397	0.50333	-664	0.50333	-1142	0.50333	-492
0.505	-1814	0.505	-3628	0.505	-838	0.505	-1399	0.505	-662	0.505	-1147	0.505	-495
0.50667	-1816	0.50667	-3635	0.50667	-852	0.50667	-1401	0.50667	-660	0.50667	-1153	0.50667	-498
0.50833	-1817	0.50833	-3641	0.50833	-865	0.50833	-1402	0.50833	-659	0.50833	-1158	0.50833	-500
0.51	-1818	0.51	-3648	0.51	-878	0.51	-1404	0.51	-657	0.51	-1164	0.51	-502
0.51167	-1819	0.51167	-3655	0.51167	-890	0.51167	-1405	0.51167	-656	0.51167	-1170	0.51167	-502
0.51333	-1821	0.51333	-3663	0.51333	-902	0.51333	-1405	0.51333	-655	0.51333	-1176	0.51333	-503
0.515	-1822	0.515	-3671	0.515	-913	0.515	-1405	0.515	-654	0.515	-1181	0.515	-502
0.51667	-1823	0.51667	-3681	0.51667	-924	0.51667	-1405	0.51667	-654	0.51667	-1186	0.51667	-502
0.51833	-1824	0.51833	-3691	0.51833	-934	0.51833	-1405	0.51833	-654	0.51833	-1191	0.51833	-500
0.52	-1824	0.52	-3703	0.52	-943	0.52	-1404	0.52	-654	0.52	-1196	0.52	-499
0.52167	-1825	0.52167	-3716	0.52167	-951	0.52167	-1403	0.52167	-655	0.52167	-1200	0.52167	-497
0.52333	-1825	0.52333	-3730	0.52333	-958	0.52333	-1402	0.52333	-656	0.52333	-1203	0.52333	-494
0.525	-1825	0.525	-3746	0.525	-964	0.525	-1400	0.525	-657	0.525	-1206	0.525	-492
0.52667	-1825	0.52667	-3763	0.52667	-968	0.52667	-1399	0.52667	-658	0.52667	-1209	0.52667	-489
0.52833	-1824	0.52833	-3780	0.52833	-971	0.52833	-1396	0.52833	-660	0.52833	-1211	0.52833	-486
0.53	-1824	0.53	-3799	0.53	-973	0.53	-1394	0.53	-661	0.53	-1213	0.53	-483
0.53167	-1822	0.53167	-3818	0.53167	-973	0.53167	-1391	0.53167	-663	0.53167	-1214	0.53167	-479
0.53333	-1821	0.53333	-3838	0.53333	-973	0.53333	-1388	0.53333	-665	0.53333	-1214	0.53333	-476
0.535	-1818	0.535	-3858	0.535	-970	0.535	-1385	0.535	-666	0.535	-1214	0.535	-472
0.53667	-1815	0.53667	-3879	0.53667	-967	0.53667	-1382	0.53667	-668	0.53667	-1214	0.53667	-468
0.53833	-1811	0.53833	-3900	0.53833	-964	0.53833	-1378	0.53833	-669	0.53833	-1213	0.53833	-464
0.54	-1807	0.54	-3921	0.54	-960	0.54	-1374	0.54	-671	0.54	-1212	0.54	-460
0.54167	-1801	0.54167	-3944	0.54167	-956	0.54167	-1369	0.54167	-672	0.54167	-1210	0.54167	-456
0.54333	-1795	0.54333	-3967	0.54333	-952	0.54333	-1365	0.54333	-673	0.54333	-1208	0.54333	-452
0.545	-1787	0.545	-3991	0.545	-948	0.545	-1360	0.545	-674	0.545	-1205	0.545	-448
0.54667	-1779	0.54667	-4015	0.54667	-944	0.54667	-1354	0.54667	-675	0.54667	-1202	0.54667	-444
0.54833	-1769	0.54833	-4039	0.54833	-940	0.54833	-1349	0.54833	-675	0.54833	-1198	0.54833	-440
0.55	-1759	0.55	-4063	0.55	-938	0.55	-1343	0.55	-675	0.55	-1194	0.55	-435
0.55167	-1748	0.55167	-4085	0.55167	-935	0.55167	-1336	0.55167	-675	0.55167	-1189	0.55167	-431
0.55333	-1737	0.55333	-4107	0.55333	-933	0.55333	-1329	0.55333	-674	0.55333	-1184	0.55333	-427
0.555	-1725	0.555	-4128	0.555	-932	0.555	-1322	0.555	-673	0.555	-1179	0.555	-422
0.55667	-1713	0.55667	-4148	0.55667	-931	0.55667	-1314	0.55667	-671	0.55667	-1174	0.55667	-417
0.55833	-1701	0.55833	-4166	0.55833	-930	0.55833	-1305	0.55833	-668	0.55833	-1168	0.55833	-413
0.56	-1688	0.56	-4182	0.56	-930	0.56	-1297	0.56	-665	0.56	-1162	0.56	-408
0.56167	-1674	0.56167	-4198	0.56167	-930	0.56167	-1287	0.56167	-661	0.56167	-1157	0.56167	-403
0.56333	-1660	0.56333	-4212	0.56333	-931	0.56333	-1278	0.56333	-657	0.56333	-1150	0.56333	-399
0.565	-1646	0.565	-4225	0.565	-932	0.565	-1268	0.565	-651	0.565	-1144	0.565	-394
0.56667	-1631	0.56667	-4237	0.56667	-934	0.56667	-1258	0.56667	-646	0.56667	-1138	0.56667	-389
0.56833	-1615	0.56833	-4248	0.56833	-936	0.56833	-1248	0.56833	-640	0.56833	-1131	0.56833	-384
0.57	-1599	0.57	-4258	0.57	-938	0.57	-1237	0.57	-634	0.57	-1125	0.57	-380
0.57167	-1583	0.57167	-4267	0.57167	-941	0.57167	-1226	0.57167	-627	0.57167	-1118	0.57167	-375
0.57333	-1567	0.57333	-4275	0.57333	-944	0.57333	-1215	0.57333	-620	0.57333	-1111	0.57333	-370
0.575	-1551	0.575	-4283	0.575	-947	0.575	-1203	0.575	-612	0.575	-1104	0.575	-365
0.57667	-1535	0.57667	-4291	0.57667	-950	0.57667	-1190	0.57667	-605	0.57667	-1096	0.57667	-359
0.57833	-1519	0.57833	-4298	0.57833	-954	0.57833	-1177	0.57833	-596	0.57833	-1088	0.57833	-354
0.58	-1503	0.58	-4305	0.58	-957	0.58	-1163	0.58	-588	0.58	-1080	0.58	-349
0.58167	-1487	0.58167	-4312	0.58167	-959	0.58167	-1150	0.58167	-579	0.58167	-1072	0.58167	-343
0.58333	-1470	0.58333	-4318	0.58333	-960	0.58333	-1137	0.58333	-569	0.58333	-1063	0.58333	-338
0.585	-1454	0.585	-4325	0.585	-961	0.585	-1123	0.585	-559	0.585	-1054	0.585	-333
0.58667	-1437	0.58667	-4332	0.58667	-961	0.58667	-1110	0.58667	-549	0.58667	-1045	0.58667	-328
0.58833	-1420	0.58833	-4339	0.58833	-959	0.58833	-1097	0.58833	-538	0.58833	-1034	0.58833	-323
0.59	-1403	0.59	-4347	0.59	-957	0.59	-1083	0.59	-528	0.59	-1024	0.59	-317
0.59167	-1386	0.59167	-4356	0.59167	-953	0.59167	-1070	0.59167	-517	0.59167	-1013	0.59167	-312
0.59333	-1369	0.59333	-4367	0.59333	-949	0.59333	-1057	0.59333	-506	0.59333	-1002	0.59333	-307
0.595	-1353	0.595	-4379	0.595	-943	0.595	-1044	0.595	-496	0.595	-992	0.595	-302
0.59667	-1336	0.59667	-4393	0.59667	-936	0.59667	-1031	0.59667	-485	0.59667	-981	0.59667	-296
0.59833	-1319	0.59833	-4408	0.59833	-928	0.59833	-1018	0.59833	-473	0.59833	-971	0.59833	-291
0.6	-1302	0.6	-4426	0.6	-920	0.6	-1005	0.6	-462	0.6	-962	0.6	-286
0.60167	-1285	0.60167	-4446	0.60167	-911	0.60167	-992	0.60167	-450	0.60167	-952	0.60167	-280
0.60333	-1268	0.60333	-4468	0.60333	-902	0.60333	-980	0.60333	-439	0.60333	-944	0.60333	-275
0.605	-1251	0.605	-4493	0.605	-892	0.605	-968	0.605	-427	0.605	-935	0.605	-269
0.60667	-1233	0.60667	-4520	0.60667	-882	0.60667	-956	0.60667	-415	0.60667	-927	0.60667	-263
0.60833	-1215	0.60833	-4549	0.60833	-871	0.60833	-945	0.60833	-403	0.60833	-919	0.60833	-257
0.61	-1197	0.61	-4579	0.61	-860	0.61	-934	0.61	-391	0.61	-912	0.61	-251
0.61167	-1179	0.61167	-4610	0.61167	-849	0.61167	-924	0.61167	-380	0.61167	-905	0.61167	-245
0.61333	-1161	0.61333	-4641	0.61333	-837	0.61333	-914	0.61333	-369	0.61333	-898	0.61333	-238
0.615	-1144	0.615	-4674	0.615	-824	0.615	-905	0.615	-358	0.615	-893	0.615	-231
0.61667	-1127	0.61667	-4707	0.61667	-812	0.61667	-895	0.61667	-347	0.61667	-888	0.61667	-224
0.61833	-1110	0.61833	-4740	0.61833	-800	0.61833	-886	0.61833	-337	0.61833	-883	0.61833	-217
0.62	-1094	0.62	-4775	0.62	-789	0.62	-877	0.62	-327	0.62	-880	0.62	-210
0.62167	-1078	0.62167	-4811	0.62167	-779	0.62167	-869	0.62167	-317	0.62167	-877	0.62167	-203
0.62333	-1063	0.62333	-4847	0.62333	-770	0.62333	-861	0.62333	-307	0.62333	-875	0.62333	-197
0.625	-1047	0.625	-4885	0.625	-763	0.625	-854	0.625	-297	0.625	-873	0.625	-190
0.62667	-1032	0.62667	-4923	0.62667	-757	0.62667	-847	0.62667	-288	0.62667	-872	0.62667	-184
0.62833	-1017	0.62833	-4961	0.62833	-752	0.62833	-841	0.62833	-279	0.62833	-873	0.62833	-178
0.63	-1003	0.63	-4999	0.63	-749	0.63	-835	0.63	-270	0.63	-873	0.63	-172
0.63167	-988	0.63167	-5036	0.63167	-748	0.63167	-829	0.63167	-262	0.63167	-874	0.63167	-166
0.63333	-975	0.63333	-5072	0.63333	-749	0.63333	-824	0.63333	-255	0.63333	-875	0.63333	-161
0.635	-962	0.635	-5106	0.635	-751	0.635	-819	0.635	-248	0.635	-876	0.635	-155
0.63667	-950	0.63667	-5139	0.63667	-755	0.63667	-815	0.63667	-241	0.63667	-877	0.63667	-150
0.63833	-938	0.63833	-5170	0.63833	-760	0.63833	-811	0.63833	-235	0.63833	-877	0.63833	-145
0.64	-927	0.64	-5201	0.64	-766	0.64	-807	0.64	-229	0.64	-877	0.64	-141
0.64167	-916	0.64167	-5230	0.64167	-773	0.64167	-803	0.64167	-224	0.64167	-875	0.64167	-137
0.64333	-907	0.64333	-5257	0.64333	-781	0.64333	-800	0.64333	-219	0.64333	-873	0.64333	-133
0.645	-897	0.645	-5284	0.645	-790	0.645	-797	0.645	-214	0.645	-870	0.645	-129
0.64667	-888	0.64667	-5309	0.64667	-801	0.64667	-794	0.64667	-210	0.64667	-866	0.64667	-126
0.64833	-880	0.64833	-5333	0.64833	-812	0.64833	-792	0.64833	-207	0.64833	-861	0.64833	-123
0.65	-872	0.65	-5356	0.65	-824	0.65	-790	0.65	-204	0.65	-856	0.65	-121
0.65167	-864	0.65167	-5378	0.65167	-837	0.65167	-787	0.65167	-201	0.65167	-849	0.65167	-119
0.65333	-857	0.65333	-5399	0.65333	-851	0.65333	-786	0.65333	-199	0.65333	-842	0.65333	-118
0.655	-850	0.655	-5418	0.655	-866	0.655	-784	0.655	-198	0.655	-834	0.655	-116
0.65667	-844	0.65667	-5437	0.65667	-881	0.65667	-783	0.65667	-197	0.65667	-826	0.65667	-116
0.65833	-839	0.65833	-5455	0.65833	-897	0.65833	-781	0.65833	-197	0.65833	-818	0.65833	-115
0.66	-834	0.66	-5472	0.66	-912	0.66	-780	0.66	-197	0.66	-810	0.66	-115
0.66167	-829	0.66167	-5489	0.66167	-927	0.66167	-779	0.66167	-198	0.66167	-801	0.66167	-114
0.66333	-826	0.66333	-5505	0.66333	-941	0.66333	-779	0.66333	-199	0.66333	-792	0.66333	-114
0.665	-822	0.665	-5521	0.665	-955	0.665	-778	0.665	-201	0.665	-783	0.665	-114
0.66667	-819	0.66667	-5537	0.66667	-968	0.66667	-778	0.66667	-203	0.66667	-774	0.66667	-114
0.66833	-817	0.66833	-5552	0.66833	-980	0.66833	-778	0.66833	-206	0.66833	-764	0.66833	-114
0.67	-815	0.67	-5566	0.67	-992	0.67	-778	0.67	-209	0.67	-755	0.67	-113
0.67167	-813	0.67167	-5581	0.67167	-1002	0.67167	-779	0.67167	-212	0.67167	-745	0.67167	-113
0.67333	-812	0.67333	-5594	0.67333	-1012	0.67333	-779	0.67333	-216	0.67333	-735	0.67333	-113
0.675	-811	0.675	-5608	0.675	-1021	0.675	-780	0.675	-220	0.675	-726	0.675	-112
0.67667	-811	0.67667	-5621	0.67667	-1029	0.67667	-782	0.67667	-224	0.67667	-717	0.67667	-112
0.67833	-811	0.67833	-5633	0.67833	-1037	0.67833	-783	0.67833	-229	0.67833	-709	0.67833	-111
0.68	-811	0.68	-5646	0.68	-1044	0.68	-785	0.68	-233	0.68	-702	0.68	-111
0.68167	-812	0.68167	-5658	0.68167	-1050	0.68167	-786	0.68167	-238	0.68167	-695	0.68167	-110
0.68333	-814	0.68333	-5670	0.68333	-1055	0.68333	-788	0.68333	-244	0.68333	-688	0.68333	-109
0.685	-815	0.685	-5682	0.685	-1059	0.685	-791	0.685	-249	0.685	-683	0.685	-109
0.68667	-817	0.68667	-5694	0.68667	-1063	0.68667	-793	0.68667	-255	0.68667	-678	0.68667	-108
0.68833	-820	0.68833	-5706	0.68833	-1067	0.68833	-796	0.68833	-260	0.68833	-674	0.68833	-107
0.69	-823	0.69	-5717	0.69	-1069	0.69	-799	0.69	-266	0.69	-670	0.69	-107
0.69167	-826	0.69167	-5729	0.69167	-1072	0.69167	-802	0.69167	-272	0.69167	-667	0.69167	-106
0.69333	-829	0.69333	-5740	0.69333	-1073	0.69333	-806	0.69333	-277	0.69333	-664	0.69333	-106
0.695	-832	0.695	-5751	0.695	-1074	0.695	-809	0.695	-282	0.695	-662	0.695	-106
0.69667	-835	0.69667	-5762	0.69667	-1075	0.69667	-814	0.69667	-288	0.69667	-660	0.69667	-105
0.69833	-838	0.69833	-5773	0.69833	-1075	0.69833	-818	0.69833	-293	0.69833	-659	0.69833	-105
0.7	-841	0.7	-5783	0.7	-1074	0.7	-823	0.7	-299	0.7	-658	0.7	-105
0.70167	-844	0.70167	-5794	0.70167	-1074	0.70167	-827	0.70167	-304	0.70167	-658	0.70167	-105
0.70333	-847	0.70333	-5804	0.70333	-1072	0.70333	-832	0.70333	-309	0.70333	-657	0.70333	-105
0.705	-850	0.705	-5815	0.705	-1071	0.705	-837	0.705	-315	0.705	-658	0.705	-105
0.70667	-853	0.70667	-5826	0.70667	-1068	0.70667	-842	0.70667	-320	0.70667	-658	0.70667	-106
0.70833	-856	0.70833	-5837	0.70833	-1066	0.70833	-847	0.70833	-325	0.70833	-659	0.70833	-106
0.71	-859	0.71	-5847	0.71	-1063	0.71	-852	0.71	-330	0.71	-660	0.71	-106
0.71167	-861	0.71167	-5858	0.71167	-1059	0.71167	-857	0.71167	-335	0.71167	-661	0.71167	-107
0.71333	-864	0.71333	-5868	0.71333	-1055	0.71333	-862	0.71333	-340	0.71333	-662	0.71333	-108
0.715	-867	0.715	-5878	0.715	-1051	0.715	-867	0.715	-344	0.715	-664	0.715	-108
0.71667	-870	0.71667	-5888	0.71667	-1046	0.71667	-872	0.71667	-348	0.71667	-665	0.71667	-109
0.71833	-873	0.71833	-5898	0.71833	-1041	0.71833	-877	0.71833	-353	0.71833	-667	0.71833	-110
0.72	-876	0.72	-5908	0.72	-1036	0.72	-883	0.72	-357	0.72	-669	0.72	-111
0.72167	-880	0.72167	-5918	0.72167	-1031	0.72167	-888	0.72167	-361	0.72167	-670	0.72167	-113
0.72333	-883	0.72333	-5928	0.72333	-1025	0.72333	-893	0.72333	-365	0.72333	-672	0.72333	-114
0.725	-887	0.725	-5938	0.725	-1020	0.725	-898	0.725	-369	0.725	-674	0.725	-115
0.72667	-892	0.72667	-5948	0.72667	-1014	0.72667	-903	0.72667	-372	0.72667	-676	0.72667	-117
0.72833	-896	0.72833	-5958	0.72833	-1008	0.72833	-908	0.72833	-376	0.72833	-677	0.72833	-118
0.73	-901	0.73	-5968	0.73	-1002	0.73	-912	0.73	-379	0.73	-679	0.73	-120
0.73167	-906	0.73167	-5978	0.73167	-996	0.73167	-917	0.73167	-383	0.73167	-681	0.73167	-121
0.73333	-911	0.73333	-5987	0.73333	-990	0.73333	-922	0.73333	-386	0.73333	-683	0.73333	-123
0.735	-916	0.735	-5996	0.735	-984	0.735	-926	0.735	-389	0.735	-684	0.735	-125
0.73667	-922	0.73667	-6006	0.73667	-977	0.73667	-931	0.73667	-392	0.73667	-686	0.73667	-127
0.73833	-928	0.73833	-6015	0.73833	-971	0.73833	-936	0.73833	-395	0.73833	-687	0.73833	-129
0.74	-934	0.74	-6024	0.74	-964	0.74	-940	0.74	-398	0.74	-689	0.74	-131
0.74167	-940	0.74167	-6033	0.74167	-958	0.74167	-945	0.74167	-401	0.74167	-690	0.74167	-133
0.74333	-947	0.74333	-6042	0.74333	-951	0.74333	-949	0.74333	-403	0.74333	-691	0.74333	-135
0.745	-953	0.745	-6051	0.745	-945	0.745	-953	0.745	-406	0.745	-692	0.745	-137
0.74667	-961	0.74667	-6060	0.74667	-938	0.74667	-957	0.74667	-409	0.74667	-693	0.74667	-139
0.74833	-968	0.74833	-6069	0.74833	-931	0.74833	-960	0.74833	-411	0.74833	-694	0.74833	-141
0.75	-976	0.75	-6078	0.75	-924	0.75	-963	0.75	-414	0.75	-695	0.75	-143
0.75167	-984	0.75167	-6086	0.75167	-917	0.75167	-967	0.75167	-416	0.75167	-695	0.75167	-145
0.75333	-992	0.75333	-6095	0.75333	-910	0.75333	-970	0.75333	-419	0.75333	-696	0.75333	-147
0.755	-999	0.755	-6104	0.755	-902	0.755	-972	0.755	-422	0.755	-697	0.755	-149
0.75667	-1007	0.75667	-6112	0.75667	-895	0.75667	-975	0.75667	-425	0.75667	-697	0.75667	-150
0.75833	-1014	0.75833	-6121	0.75833	-888	0.75833	-977	0.75833	-427	0.75833	-698	0.75833	-152
0.76	-1021	0.76	-6130	0.76	-881	0.76	-979	0.76	-430	0.76	-699	0.76	-154
0.76167	-1027	0.76167	-6138	0.76167	-875	0.76167	-982	0.76167	-433	0.76167	-700	0.76167	-155
0.76333	-1034	0.76333	-6147	0.76333	-870	0.76333	-984	0.76333	-436	0.76333	-701	0.76333	-157
0.765	-1040	0.765	-6156	0.765	-866	0.765	-986	0.765	-439	0.765	-703	0.765	-158
0.76667	-1046	0.76667	-6166	0.76667	-863	0.76667	-988	0.76667	-443	0.76667	-704	0.76667	-159
0.76833	-1052	0.76833	-6175	0.76833	-860	0.76833	-989	0.76833	-446	0.76833	-706	0.76833	-160
0.77	-1058	0.77	-6184	0.77	-859	0.77	-991	0.77	-449	0.77	-708	0.77	-160
0.77167	-1063	0.77167	-6194	0.77167	-859	0.77167	-993	0.77167	-452	0.77167	-710	0.77167	-161
0.77333	-1068	0.77333	-6204	0.77333	-859	0.77333	-995	0.77333	-455	0.77333	-712	0.77333	-161
0.775	-1073	0.775	-6214	0.775	-861	0.775	-997	0.775	-458	0.775	-714	0.775	-161
0.77667	-1078	0.77667	-6224	0.77667	-864	0.77667	-999	0.77667	-460	0.77667	-716	0.77667	-160
0.77833	-1083	0.77833	-6235	0.77833	-868	0.77833	-1001	0.77833	-463	0.77833	-719	0.77833	-160
0.78	-1087	0.78	-6246	0.78	-874	0.78	-1004	0.78	-466	0.78	-721	0.78	-159
0.78167	-1091	0.78167	-6258	0.78167	-880	0.78167	-1006	0.78167	-468	0.78167	-724	0.78167	-159
0.78333	-1096	0.78333	-6270	0.78333	-888	0.78333	-1008	0.78333	-471	0.78333	-726	0.78333	-158
0.785	-1100	0.785	-6283	0.785	-898	0.785	-1011	0.785	-473	0.785	-729	0.785	-157
0.78667	-1104	0.78667	-6297	0.78667	-908	0.78667	-1013	0.78667	-476	0.78667	-732	0.78667	-156
0.78833	-1108	0.78833	-6312	0.78833	-919	0.78833	-1016	0.78833	-478	0.78833	-735	0.78833	-154
0.79	-1112	0.79	-6329	0.79	-932	0.79	-1019	0.79	-480	0.79	-738	0.79	-153
0.79167	-1116	0.79167	-6349	0.79167	-945	0.79167	-1022	0.79167	-483	0.79167	-741	0.79167	-152
0.79333	-1120	0.79333	-6372	0.79333	-960	0.79333	-1025	0.79333	-485	0.79333	-744	0.79333	-151
0.795	-1125	0.795	-6399	0.795	-975	0.795	-1028	0.795	-487	0.795	-747	0.795	-149
0.79667	-1130	0.79667	-6429	0.79667	-991	0.79667	-1031	0.79667	-488	0.79667	-750	0.79667	-148
0.79833	-1135	0.79833	-6463	0.79833	-1008	0.79833	-1035	0.79833	-490	0.79833	-753	0.79833	-147
0.8	-1141	0.8	-6502	0.8	-1024	0.8	-1039	0.8	-492	0.8	-756	0.8	-145
0.80167	-1148	0.80167	-6546	0.80167	-1041	0.80167	-1042	0.80167	-493	0.80167	-758	0.80167	-144
0.80333	-1155	0.80333	-6596	0.80333	-1059	0.80333	-1046	0.80333	-494	0.80333	-761	0.80333	-143
0.805	-1163	0.805	-6651	0.805	-1076	0.805	-1050	0.805	-496	0.805	-763	0.805	-141
0.80667	-1172	0.80667	-6711	0.80667	-1094	0.80667	-1054	0.80667	-497	0.80667	-765	0.80667	-140
0.80833	-1181	0.80833	-6775	0.80833	-1112	0.80833	-1057	0.80833	-498	0.80833	-767	0.80833	-139
0.81	-1191	0.81	-6844	0.81	-1130	0.81	-1061	0.81	-499	0.81	-768	0.81	-138
0.81167	-1201	0.81167	-6917	0.81167	-1149	0.81167	-1064	0.81167	-500	0.81167	-769	0.81167	-137
0.81333	-1212	0.81333	-6993	0.81333	-1169	0.81333	-1068	0.81333	-501	0.81333	-770	0.81333	-136
0.815	-1222	0.815	-7074	0.815	-1189	0.815	-1071	0.815	-502	0.815	-771	0.815	-136
0.81667	-1233	0.81667	-7160	0.81667	-1210	0.81667	-1075	0.81667	-503	0.81667	-772	0.81667	-135
0.81833	-1244	0.81833	-7250	0.81833	-1231	0.81833	-1078	0.81833	-504	0.81833	-772	0.81833	-134
0.82	-1255	0.82	-7346	0.82	-1253	0.82	-1082	0.82	-505	0.82	-771	0.82	-134
0.82167	-1266	0.82167	-7447	0.82167	-1275	0.82167	-1086	0.82167	-507	0.82167	-771	0.82167	-133
0.82333	-1277	0.82333	-7555	0.82333	-1297	0.82333	-1089	0.82333	-508	0.82333	-770	0.82333	-132
0.825	-1288	0.825	-7670	0.825	-1320	0.825	-1093	0.825	-509	0.825	-768	0.825	-132
0.82667	-1299	0.82667	-7790	0.82667	-1343	0.82667	-1097	0.82667	-511	0.82667	-766	0.82667	-131
0.82833	-1311	0.82833	-7912	0.82833	-1366	0.82833	-1101	0.82833	-512	0.82833	-764	0.82833	-131
0.83	-1322	0.83	-8035	0.83	-1389	0.83	-1105	0.83	-514	0.83	-762	0.83	-131
0.83167	-1333	0.83167	-8158	0.83167	-1411	0.83167	-1110	0.83167	-516	0.83167	-759	0.83167	-131
0.83333	-1344	0.83333	-8280	0.83333	-1433	0.83333	-1115	0.83333	-519	0.83333	-756	0.83333	-131
0.835	-1354	0.835	-8400	0.835	-1456	0.835	-1120	0.835	-522	0.835	-752	0.835	-131
0.83667	-1363	0.83667	-8517	0.83667	-1477	0.83667	-1125	0.83667	-525	0.83667	-749	0.83667	-131
0.83833	-1372	0.83833	-8633	0.83833	-1498	0.83833	-1131	0.83833	-528	0.83833	-745	0.83833	-131
0.84	-1379	0.84	-8747	0.84	-1517	0.84	-1137	0.84	-532	0.84	-741	0.84	-131
0.84167	-1386	0.84167	-8859	0.84167	-1536	0.84167	-1143	0.84167	-536	0.84167	-736	0.84167	-132
0.84333	-1392	0.84333	-8970	0.84333	-1554	0.84333	-1149	0.84333	-541	0.84333	-732	0.84333	-132
0.845	-1397	0.845	-9080	0.845	-1570	0.845	-1155	0.845	-546	0.845	-727	0.845	-133
0.84667	-1402	0.84667	-9188	0.84667	-1586	0.84667	-1161	0.84667	-551	0.84667	-722	0.84667	-133
0.84833	-1405	0.84833	-9293	0.84833	-1600	0.84833	-1166	0.84833	-556	0.84833	-716	0.84833	-133
0.85	-1408	0.85	-9395	0.85	-1614	0.85	-1172	0.85	-561	0.85	-710	0.85	-134
0.85167	-1410	0.85167	-9492	0.85167	-1626	0.85167	-1178	0.85167	-566	0.85167	-705	0.85167	-134
0.85333	-1412	0.85333	-9585	0.85333	-1638	0.85333	-1183	0.85333	-572	0.85333	-699	0.85333	-134
0.855	-1413	0.855	-9673	0.855	-1649	0.855	-1189	0.855	-577	0.855	-693	0.855	-134
0.85667	-1414	0.85667	-9756	0.85667	-1659	0.85667	-1194	0.85667	-582	0.85667	-687	0.85667	-135
0.85833	-1414	0.85833	-9835	0.85833	-1668	0.85833	-1199	0.85833	-587	0.85833	-682	0.85833	-135
0.86	-1414	0.86	-9910	0.86	-1677	0.86	-1204	0.86	-592	0.86	-677	0.86	-135
0.86167	-1414	0.86167	-9981	0.86167	-1684	0.86167	-1209	0.86167	-597	0.86167	-673	0.86167	-134
0.86333	-1413	0.86333	-10048	0.86333	-1691	0.86333	-1213	0.86333	-602	0.86333	-669	0.86333	-134
0.865	-1412	0.865	-10112	0.865	-1697	0.865	-1216	0.865	-607	0.865	-665	0.865	-134
0.86667	-1410	0.86667	-10172	0.86667	-1702	0.86667	-1219	0.86667	-611	0.86667	-662	0.86667	-133
0.86833	-1408	0.86833	-10230	0.86833	-1706	0.86833	-1222	0.86833	-616	0.86833	-659	0.86833	-132
0.87	-1406	0.87	-10284	0.87	-1709	0.87	-1224	0.87	-620	0.87	-656	0.87	-131
0.87167	-1404	0.87167	-10336	0.87167	-1711	0.87167	-1225	0.87167	-623	0.87167	-654	0.87167	-130
0.87333	-1402	0.87333	-10385	0.87333	-1713	0.87333	-1226	0.87333	-626	0.87333	-653	0.87333	-129
0.875	-1400	0.875	-10431	0.875	-1714	0.875	-1225	0.875	-629	0.875	-651	0.875	-127
0.87667	-1397	0.87667	-10475	0.87667	-1715	0.87667	-1225	0.87667	-631	0.87667	-650	0.87667	-125
0.87833	-1395	0.87833	-10517	0.87833	-1715	0.87833	-1223	0.87833	-632	0.87833	-648	0.87833	-123
0.88	-1393	0.88	-10558	0.88	-1715	0.88	-1221	0.88	-633	0.88	-647	0.88	-121
0.88167	-1391	0.88167	-10597	0.88167	-1715	0.88167	-1217	0.88167	-634	0.88167	-646	0.88167	-119
0.88333	-1389	0.88333	-10636	0.88333	-1716	0.88333	-1213	0.88333	-634	0.88333	-645	0.88333	-117
0.885	-1387	0.885	-10673	0.885	-1716	0.885	-1207	0.885	-633	0.885	-644	0.885	-115
0.88667	-1385	0.88667	-10710	0.88667	-1717	0.88667	-1199	0.88667	-632	0.88667	-643	0.88667	-113
0.88833	-1383	0.88833	-10746	0.88833	-1719	0.88833	-1190	0.88833	-631	0.88833	-642	0.88833	-111
0.89	-1382	0.89	-10781	0.89	-1721	0.89	-1179	0.89	-629	0.89	-640	0.89	-108
0.89167	-1380	0.89167	-10815	0.89167	-1723	0.89167	-1166	0.89167	-628	0.89167	-639	0.89167	-106
0.89333	-1378	0.89333	-10848	0.89333	-1726	0.89333	-1152	0.89333	-626	0.89333	-638	0.89333	-104
0.895	-1377	0.895	-10881	0.895	-1730	0.895	-1135	0.895	-624	0.895	-637	0.895	-102
0.89667	-1375	0.89667	-10913	0.89667	-1735	0.89667	-1117	0.89667	-622	0.89667	-636	0.89667	-99
0.89833	-1373	0.89833	-10944	0.89833	-1741	0.89833	-1096	0.89833	-620	0.89833	-634	0.89833	-97
0.9	-1372	0.9	-10975	0.9	-1747	0.9	-1075	0.9	-618	0.9	-633	0.9	-95
0.90167	-1370	0.90167	-11006	0.90167	-1754	0.90167	-1052	0.90167	-615	0.90167	-632	0.90167	-93
0.90333	-1368	0.90333	-11037	0.90333	-1762	0.90333	-1028	0.90333	-613	0.90333	-631	0.90333	-90
0.905	-1366	0.905	-11068	0.905	-1770	0.905	-1004	0.905	-611	0.905	-630	0.905	-88
0.90667	-1364	0.90667	-11099	0.90667	-1779	0.90667	-979	0.90667	-608	0.90667	-630	0.90667	-86
0.90833	-1362	0.90833	-11130	0.90833	-1788	0.90833	-954	0.90833	-606	0.90833	-629	0.90833	-84
0.91	-1360	0.91	-11160	0.91	-1797	0.91	-928	0.91	-603	0.91	-628	0.91	-82
0.91167	-1358	0.91167	-11191	0.91167	-1807	0.91167	-901	0.91167	-601	0.91167	-628	0.91167	-79
0.91333	-1356	0.91333	-11221	0.91333	-1817	0.91333	-873	0.91333	-599	0.91333	-627	0.91333	-77
0.915	-1354	0.915	-11250	0.915	-1827	0.915	-845	0.915	-596	0.915	-627	0.915	-75
0.91667	-1352	0.91667	-11280	0.91667	-1837	0.91667	-815	0.91667	-594	0.91667	-627	0.91667	-73
0.91833	-1350	0.91833	-11309	0.91833	-1846	0.91833	-785	0.91833	-592	0.91833	-628	0.91833	-71
0.92	-1348	0.92	-11338	0.92	-1855	0.92	-755	0.92	-590	0.92	-628	0.92	-69
0.92167	-1346	0.92167	-11368	0.92167	-1864	0.92167	-726	0.92167	-587	0.92167	-630	0.92167	-67
0.92333	-1344	0.92333	-11398	0.92333	-1872	0.92333	-697	0.92333	-585	0.92333	-631	0.92333	-65
0.925	-1342	0.925	-11428	0.925	-1879	0.925	-670	0.925	-583	0.925	-634	0.925	-63
0.92667	-1340	0.92667	-11458	0.92667	-1885	0.92667	-644	0.92667	-581	0.92667	-636	0.92667	-61
0.92833	-1338	0.92833	-11488	0.92833	-1891	0.92833	-619	0.92833	-579	0.92833	-639	0.92833	-59
0.93	-1336	0.93	-11518	0.93	-1895	0.93	-596	0.93	-577	0.93	-643	0.93	-58
0.93167	-1334	0.93167	-11547	0.93167	-1899	0.93167	-575	0.93167	-575	0.93167	-647	0.93167	-56
0.93333	-1332	0.93333	-11575	0.93333	-1902	0.93333	-555	0.93333	-573	0.93333	-651	0.93333	-54
0.935	-1330	0.935	-11603	0.935	-1904	0.935	-536	0.935	-571	0.935	-655	0.935	-53
0.93667	-1328	0.93667	-11630	0.93667	-1906	0.93667	-519	0.93667	-569	0.93667	-659	0.93667	-51
0.93833	-1327	0.93833	-11656	0.93833	-1907	0.93833	-503	0.93833	-567	0.93833	-663	0.93833	-50
0.94	-1325	0.94	-11682	0.94	-1907	0.94	-488	0.94	-566	0.94	-667	0.94	-48
0.94167	-1323	0.94167	-11708	0.94167	-1907	0.94167	-475	0.94167	-564	0.94167	-671	0.94167	-47
0.94333	-1321	0.94333	-11733	0.94333	-1907	0.94333	-463	0.94333	-562	0.94333	-674	0.94333	-45
0.945	-1319	0.945	-11758	0.945	-1905	0.945	-452	0.945	-561	0.945	-678	0.945	-44
0.94667	-1317	0.94667	-11782	0.94667	-1904	0.94667	-442	0.94667	-559	0.94667	-681	0.94667	-43
0.94833	-1315	0.94833	-11806	0.94833	-1902	0.94833	-434	0.94833	-557	0.94833	-684	0.94833	-42
0.95	-1313	0.95	-11830	0.95	-1900	0.95	-426	0.95	-556	0.95	-687	0.95	-41
0.95167	-1312	0.95167	-11852	0.95167	-1898	0.95167	-419	0.95167	-555	0.95167	-689	0.95167	-40
0.95333	-1312	0.95333	-11874	0.95333	-1895	0.95333	-413	0.95333	-554	0.95333	-692	0.95333	-39
0.955	-1312	0.955	-11894	0.955	-1892	0.955	-408	0.955	-553	0.955	-694	0.955	-38
0.95667	-1314	0.95667	-11914	0.95667	-1889	0.95667	-404	0.95667	-552	0.95667	-696	0.95667	-37
0.95833	-1317	0.95833	-11933	0.95833	-1887	0.95833	-400	0.95833	-552	0.95833	-697	0.95833	-36
0.96	-1322	0.96	-11951	0.96	-1884	0.96	-397	0.96	-551	0.96	-699	0.96	-36
0.96167	-1328	0.96167	-11969	0.96167	-1882	0.96167	-394	0.96167	-551	0.96167	-700	0.96167	-35
0.96333	-1336	0.96333	-11986	0.96333	-1881	0.96333	-392	0.96333	-551	0.96333	-702	0.96333	-34
0.965	-1346	0.965	-12002	0.965	-1880	0.965	-390	0.965	-552	0.965	-703	0.965	-33
0.96667	-1357	0.96667	-12018	0.96667	-1880	0.96667	-389	0.96667	-552	0.96667	-703	0.96667	-33
0.96833	-1371	0.96833	-12034	0.96833	-1881	0.96833	-388	0.96833	-553	0.96833	-704	0.96833	-32
0.97	-1386	0.97	-12048	0.97	-1884	0.97	-387	0.97	-553	0.97	-705	0.97	-31
0.97167	-1402	0.97167	-12062	0.97167	-1887	0.97167	-386	0.97167	-554	0.97167	-705	0.97167	-31
0.97333	-1419	0.97333	-12076	0.97333	-1891	0.97333	-385	0.97333	-554	0.97333	-706	0.97333	-30
0.975	-1437	0.975	-12089	0.975	-1896	0.975	-385	0.975	-555	0.975	-706	0.975	-30
0.97667	-1456	0.97667	-12102	0.97667	-1903	0.97667	-384	0.97667	-556	0.97667	-706	0.97667	-29
0.97833	-1475	0.97833	-12114	0.97833	-1910	0.97833	-384	0.97833	-556	0.97833	-706	0.97833	-28
0.98	-1496	0.98	-12126	0.98	-1917	0.98	-384	0.98	-557	0.98	-705	0.98	-28
0.98167	-1517	0.98167	-12138	0.98167	-1925	0.98167	-384	0.98167	-557	0.98167	-705	0.98167	-27
0.98333	-1540	0.98333	-12149	0.98333	-1934	0.98333	-383	0.98333	-557	0.98333	-704	0.98333	-26
0.985	-1563	0.985	-12161	0.985	-1943	0.985	-383	0.985	-558	0.985	-703	0.985	-25
0.98667	-1587	0.98667	-12172	0.98667	-1953	0.98667	-383	0.98667	-558	0.98667	-702	0.98667	-24
0.98833	-1613	0.98833	-12183	0.98833	-1963	0.98833	-382	0.98833	-558	0.98833	-701	0.98833	-23
0.99	-1638	0.99	-12194	0.99	-1973	0.99	-382	0.99	-558	0.99	-700	0.99	-22
0.99167	-1664	0.99167	-12204	0.99167	-1984	0.99167	-381	0.99167	-557	0.99167	-698	0.99167	-21
0.99333	-1688	0.99333	-12214	0.99333	-1995	0.99333	-380	0.99333	-557	0.99333	-697	0.99333	-19
0.995	-1712	0.995	-12224	0.995	-2007	0.995	-379	0.995	-557	0.995	-695	0.995	-18
0.99667	-1735	0.99667	-12234	0.99667	-2019	0.99667	-378	0.99667	-556	0.99667	-694	0.99667	-17
0.99833	-1756	0.99833	-12243	0.99833	-2031	0.99833	-377	0.99833	-555	0.99833	-692	0.99833	-15
1	-1776	1	-12253	1	-2043	1	-375	1	-554	1	-690	1	-13
1.00167	-1794	1.00167	-12262	1.00167	-2054	1.00167	-373	1.00167	-553	1.00167	-688	1.00167	-12
1.00333	-1811	1.00333	-12271	1.00333	-2065	1.00333	-372	1.00333	-552	1.00333	-687	1.00333	-10
1.005	-1827	1.005	-12279	1.005	-2075	1.005	-370	1.005	-551	1.005	-685	1.005	-8
1.00667	-1840	1.00667	-12288	1.00667	-2084	1.00667	-368	1.00667	-549	1.00667	-683	1.00667	-6
1.00833	-1853	1.00833	-12297	1.00833	-2092	1.00833	-366	1.00833	-548	1.00833	-681	1.00833	-4
1.01	-1864	1.01	-12305	1.01	-2100	1.01	-365	1.01	-546	1.01	-679	1.01	-2
1.01167	-1875	1.01167	-12314	1.01167	-2106	1.01167	-363	1.01167	-545	1.01167	-677	1.01167	0
1.01333	-1885	1.01333	-12322	1.01333	-2112	1.01333	-361	1.01333	-544	1.01333	-675	1.01333	2
1.015	-1895	1.015	-12330	1.015	-2117	1.015	-359	1.015	-543	1.015	-673	1.015	4
1.01667	-1904	1.01667	-12338	1.01667	-2122	1.01667	-357	1.01667	-542	1.01667	-671	1.01667	7
1.01833	-1914	1.01833	-12346	1.01833	-2126	1.01833	-355	1.01833	-541	1.01833	-669	1.01833	9
1.02	-1924	1.02	-12354	1.02	-2129	1.02	-353	1.02	-540	1.02	-666	1.02	11
1.02167	-1934	1.02167	-12362	1.02167	-2132	1.02167	-352	1.02167	-540	1.02167	-664	1.02167	14
1.02333	-1945	1.02333	-12370	1.02333	-2135	1.02333	-350	1.02333	-540	1.02333	-662	1.02333	16
1.025	-1956	1.025	-12377	1.025	-2137	1.025	-348	1.025	-540	1.025	-660	1.025	18
1.02667	-1969	1.02667	-12385	1.02667	-2140	1.02667	-347	1.02667	-540	1.02667	-657	1.02667	20
1.02833	-1981	1.02833	-12393	1.02833	-2142	1.02833	-345	1.02833	-540	1.02833	-655	1.02833	21
1.03	-1995	1.03	-12401	1.03	-2144	1.03	-344	1.03	-540	1.03	-653	1.03	23
1.03167	-2009	1.03167	-12409	1.03167	-2146	1.03167	-342	1.03167	-541	1.03167	-650	1.03167	24
1.03333	-2022	1.03333	-12416	1.03333	-2149	1.03333	-341	1.03333	-541	1.03333	-648	1.03333	25
1.035	-2036	1.035	-12424	1.035	-2151	1.035	-339	1.035	-542	1.035	-645	1.035	26
1.03667	-2050	1.03667	-12432	1.03667	-2154	1.03667	-338	1.03667	-543	1.03667	-643	1.03667	27
1.03833	-2064	1.03833	-12440	1.03833	-2157	1.03833	-336	1.03833	-544	1.03833	-640	1.03833	28
1.04	-2078	1.04	-12448	1.04	-2161	1.04	-335	1.04	-545	1.04	-637	1.04	29
1.04167	-2092	1.04167	-12456	1.04167	-2165	1.04167	-334	1.04167	-546	1.04167	-634	1.04167	29
1.04333	-2105	1.04333	-12464	1.04333	-2171	1.04333	-332	1.04333	-548	1.04333	-632	1.04333	29
1.045	-2119	1.045	-12472	1.045	-2178	1.045	-331	1.045	-549	1.045	-629	1.045	30
1.04667	-2133	1.04667	-12481	1.04667	-2187	1.04667	-330	1.04667	-551	1.04667	-626	1.04667	30
1.04833	-2147	1.04833	-12489	1.04833	-2196	1.04833	-329	1.04833	-552	1.04833	-623	1.04833	30
1.05	-2160	1.05	-12498	1.05	-2208	1.05	-327	1.05	-554	1.05	-620	1.05	30
1.05167	-2173	1.05167	-12506	1.05167	-2221	1.05167	-326	1.05167	-555	1.05167	-616	1.05167	31
1.05333	-2185	1.05333	-12514	1.05333	-2235	1.05333	-325	1.05333	-557	1.05333	-613	1.05333	31
1.055	-2196	1.055	-12523	1.055	-2252	1.055	-324	1.055	-558	1.055	-610	1.055	31
1.05667	-2206	1.05667	-12531	1.05667	-2270	1.05667	-323	1.05667	-559	1.05667	-607	1.05667	31
1.05833	-2215	1.05833	-12539	1.05833	-2289	1.05833	-323	1.05833	-561	1.05833	-603	1.05833	31
1.06	-2222	1.06	-12547	1.06	-2308	1.06	-322	1.06	-562	1.06	-600	1.06	31
1.06167	-2228	1.06167	-12554	1.06167	-2328	1.06167	-321	1.06167	-563	1.06167	-597	1.06167	32
1.06333	-2233	1.06333	-12562	1.06333	-2348	1.06333	-320	1.06333	-564	1.06333	-594	1.06333	33
1.065	-2236	1.065	-12570	1.065	-2369	1.065	-319	1.065	-564	1.065	-591	1.065	33
1.06667	-2238	1.06667	-12577	1.06667	-2390	1.06667	-318	1.06667	-565	1.06667	-588	1.06667	34
1.06833	-2239	1.06833	-12585	1.06833	-2411	1.06833	-318	1.06833	-565	1.06833	-584	1.06833	36
1.07	-2238	1.07	-12593	1.07	-2432	1.07	-317	1.07	-566	1.07	-581	1.07	37
1.07167	-2236	1.07167	-12600	1.07167	-2453	1.07167	-316	1.07167	-566	1.07167	-578	1.07167	39
1.07333	-2234	1.07333	-12607	1.07333	-2475	1.07333	-315	1.07333	-566	1.07333	-575	1.07333	40
1.075	-2231	1.075	-12615	1.075	-2497	1.075	-315	1.075	-566	1.075	-572	1.075	42
1.07667	-2228	1.07667	-12622	1.07667	-2519	1.07667	-314	1.07667	-566	1.07667	-569	1.07667	44
1.07833	-2224	1.07833	-12629	1.07833	-2541	1.07833	-314	1.07833	-566	1.07833	-566	1.07833	47
1.08	-2220	1.08	-12636	1.08	-2561	1.08	-313	1.08	-566	1.08	-563	1.08	49
1.08167	-2216	1.08167	-12643	1.08167	-2580	1.08167	-312	1.08167	-565	1.08167	-560	1.08167	52
1.08333	-2211	1.08333	-12650	1.08333	-2598	1.08333	-312	1.08333	-565	1.08333	-558	1.08333	54
1.085	-2206	1.085	-12658	1.085	-2614	1.085	-311	1.085	-564	1.085	-555	1.085	57
1.08667	-2200	1.08667	-12665	1.08667	-2628	1.08667	-310	1.08667	-564	1.08667	-552	1.08667	60
1.08833	-2195	1.08833	-12673	1.08833	-2640	1.08833	-309	1.08833	-564	1.08833	-549	1.08833	62
1.09	-2189	1.09	-12680	1.09	-2650	1.09	-308	1.09	-563	1.09	-547	1.09	65
1.09167	-2183	1.09167	-12688	1.09167	-2659	1.09167	-306	1.09167	-563	1.09167	-544	1.09167	68
1.09333	-2177	1.09333	-12696	1.09333	-2666	1.09333	-305	1.09333	-562	1.09333	-541	1.09333	71
1.095	-2172	1.095	-12703	1.095	-2670	1.095	-304	1.095	-562	1.095	-539	1.095	74
1.09667	-2166	1.09667	-12711	1.09667	-2674	1.09667	-302	1.09667	-562	1.09667	-536	1.09667	77
1.09833	-2161	1.09833	-12719	1.09833	-2675	1.09833	-300	1.09833	-562	1.09833	-534	1.09833	77
1.1	-2156	1.1	-12727	1.1	-2675	1.1	-298	1.1	-562	1.1	-531	1.1	76
1.10167	-2151	1.10167	-12735	1.10167	-2674	1.10167	-296	1.10167	-562	1.10167	-529	1.10167	71
1.10333	-2146	1.10333	-12744	1.10333	-2671	1.10333	-295	1.10333	-563	1.10333	-527	1.10333	62
1.105	-2142	1.105	-12753	1.105	-2668	1.105	-293	1.105	-563	1.105	-524	1.105	49
1.10667	-2138	1.10667	-12762	1.10667	-2663	1.10667	-292	1.10667	-564	1.10667	-522	1.10667	31
1.10833	-2134	1.10833	-12772	1.10833	-2657	1.10833	-290	1.10833	-565	1.10833	-520	1.10833	8
1.11	-2130	1.11	-12784	1.11	-2650	1.11	-289	1.11	-566	1.11	-518	1.11	-21
1.11167	-2126	1.11167	-12798	1.11167	-2642	1.11167	-288	1.11167	-567	1.11167	-516	1.11167	-56
1.11333	-2123	1.11333	-12814	1.11333	-2633	1.11333	-288	1.11333	-569	1.11333	-514	1.11333	-97
1.115	-2120	1.115	-12832	1.115	-2623	1.115	-287	1.115	-571	1.115	-511	1.115	-145
1.11667	-2117	1.11667	-12854	1.11667	-2612	1.11667	-287	1.11667	-573	1.11667	-509	1.11667	-201
1.11833	-2114	1.11833	-12878	1.11833	-2601	1.11833	-287	1.11833	-576	1.11833	-506	1.11833	-265
1.12	-2112	1.12	-12906	1.12	-2589	1.12	-287	1.12	-579	1.12	-503	1.12	-339
1.12167	-2110	1.12167	-12938	1.12167	-2577	1.12167	-288	1.12167	-582	1.12167	-500	1.12167	-424
1.12333	-2108	1.12333	-12973	1.12333	-2565	1.12333	-289	1.12333	-586	1.12333	-497	1.12333	-521
1.125	-2106	1.125	-13013	1.125	-2553	1.125	-290	1.125	-590	1.125	-493	1.125	-632
1.12667	-2105	1.12667	-13056	1.12667	-2540	1.12667	-291	1.12667	-594	1.12667	-488	1.12667	-758
1.12833	-2103	1.12833	-13102	1.12833	-2528	1.12833	-292	1.12833	-598	1.12833	-484	1.12833	-899
1.13	-2102	1.13	-13150	1.13	-2516	1.13	-294	1.13	-602	1.13	-479	1.13	-1058
1.13167	-2101	1.13167	-13200	1.13167	-2503	1.13167	-295	1.13167	-606	1.13167	-474	1.13167	-1235
1.13333	-2100	1.13333	-13251	1.13333	-2490	1.13333	-297	1.13333	-610	1.13333	-468	1.13333	-1432
1.135	-2099	1.135	-13304	1.135	-2477	1.135	-298	1.135	-613	1.135	-463	1.135	-1648
1.13667	-2098	1.13667	-13358	1.13667	-2464	1.13667	-300	1.13667	-617	1.13667	-458	1.13667	-1879
1.13833	-2098	1.13833	-13414	1.13833	-2451	1.13833	-301	1.13833	-621	1.13833	-452	1.13833	-2120
1.14	-2097	1.14	-13471	1.14	-2439	1.14	-303	1.14	-625	1.14	-446	1.14	-2367
1.14167	-2097	1.14167	-13530	1.14167	-2427	1.14167	-304	1.14167	-628	1.14167	-441	1.14167	-2616
1.14333	-2097	1.14333	-13591	1.14333	-2414	1.14333	-305	1.14333	-631	1.14333	-435	1.14333	-2866
1.145	-2096	1.145	-13655	1.145	-2403	1.145	-306	1.145	-635	1.145	-429	1.145	-3116
1.14667	-2096	1.14667	-13720	1.14667	-2392	1.14667	-306	1.14667	-638	1.14667	-423	1.14667	-3365
1.14833	-2096	1.14833	-13785	1.14833	-2381	1.14833	-306	1.14833	-642	1.14833	-417	1.14833	-3612
1.15	-2095	1.15	-13849	1.15	-2370	1.15	-306	1.15	-646	1.15	-411	1.15	-3859
1.15167	-2095	1.15167	-13911	1.15167	-2360	1.15167	-305	1.15167	-650	1.15167	-405	1.15167	-4105
1.15333	-2095	1.15333	-13971	1.15333	-2349	1.15333	-304	1.15333	-654	1.15333	-400	1.15333	-4351
1.155	-2095	1.155	-14029	1.155	-2339	1.155	-303	1.155	-659	1.155	-394	1.155	-4598
1.15667	-2094	1.15667	-14083	1.15667	-2330	1.15667	-300	1.15667	-664	1.15667	-389	1.15667	-4842
1.15833	-2094	1.15833	-14134	1.15833	-2321	1.15833	-298	1.15833	-670	1.15833	-384	1.15833	-5079
1.16	-2094	1.16	-14183	1.16	-2313	1.16	-295	1.16	-676	1.16	-380	1.16	-5304
1.16167	-2093	1.16167	-14228	1.16167	-2306	1.16167	-292	1.16167	-682	1.16167	-376	1.16167	-5517
1.16333	-2093	1.16333	-14270	1.16333	-2300	1.16333	-289	1.16333	-690	1.16333	-373	1.16333	-5715
1.165	-2092	1.165	-14310	1.165	-2296	1.165	-285	1.165	-697	1.165	-370	1.165	-5896
1.16667	-2092	1.16667	-14347	1.16667	-2293	1.16667	-281	1.16667	-704	1.16667	-367	1.16667	-6062
1.16833	-2091	1.16833	-14381	1.16833	-2291	1.16833	-278	1.16833	-712	1.16833	-365	1.16833	-6210
1.17	-2091	1.17	-14413	1.17	-2290	1.17	-274	1.17	-719	1.17	-364	1.17	-6341
1.17167	-2090	1.17167	-14442	1.17167	-2291	1.17167	-270	1.17167	-726	1.17167	-363	1.17167	-6454
1.17333	-2090	1.17333	-14469	1.17333	-2293	1.17333	-265	1.17333	-733	1.17333	-362	1.17333	-6551
1.175	-2089	1.175	-14493	1.175	-2297	1.175	-261	1.175	-740	1.175	-362	1.175	-6632
1.17667	-2088	1.17667	-14516	1.17667	-2302	1.17667	-257	1.17667	-746	1.17667	-361	1.17667	-6698
1.17833	-2087	1.17833	-14536	1.17833	-2309	1.17833	-252	1.17833	-752	1.17833	-361	1.17833	-6752
1.18	-2087	1.18	-14555	1.18	-2316	1.18	-248	1.18	-757	1.18	-362	1.18	-6795
1.18167	-2086	1.18167	-14572	1.18167	-2324	1.18167	-243	1.18167	-762	1.18167	-362	1.18167	-6829
1.18333	-2084	1.18333	-14587	1.18333	-2332	1.18333	-239	1.18333	-767	1.18333	-362	1.18333	-6854
1.185	-2083	1.185	-14601	1.185	-2342	1.185	-235	1.185	-771	1.185	-363	1.185	-6872
1.18667	-2082	1.18667	-14614	1.18667	-2352	1.18667	-231	1.18667	-775	1.18667	-364	1.18667	-6883
1.18833	-2081	1.18833	-14626	1.18833	-2363	1.18833	-228	1.18833	-778	1.18833	-364	1.18833	-6889
1.19	-2079	1.19	-14636	1.19	-2374	1.19	-225	1.19	-780	1.19	-365	1.19	-6889
1.19167	-2078	1.19167	-14647	1.19167	-2387	1.19167	-222	1.19167	-781	1.19167	-366	1.19167	-6885
1.19333	-2076	1.19333	-14656	1.19333	-2400	1.19333	-220	1.19333	-782	1.19333	-367	1.19333	-6877
1.195	-2075	1.195	-14665	1.195	-2414	1.195	-218	1.195	-781	1.195	-368	1.195	-6865
1.19667	-2073	1.19667	-14674	1.19667	-2428	1.19667	-217	1.19667	-779	1.19667	-369	1.19667	-6850
1.19833	-2072	1.19833	-14682	1.19833	-2443	1.19833	-215	1.19833	-777	1.19833	-370	1.19833	-6833
1.2	-2070	1.2	-14691	1.2	-2457	1.2	-215	1.2	-773	1.2	-370	1.2	-6814
1.20167	-2069	1.20167	-14699	1.20167	-2471	1.20167	-214	1.20167	-768	1.20167	-371	1.20167	-6794
1.20333	-2067	1.20333	-14708	1.20333	-2484	1.20333	-214	1.20333	-762	1.20333	-371	1.20333	-6774
1.205	-2066	1.205	-14717	1.205	-2496	1.205	-214	1.205	-755	1.205	-372	1.205	-6753
1.20667	-2064	1.20667	-14726	1.20667	-2508	1.20667	-214	1.20667	-748	1.20667	-372	1.20667	-6732
1.20833	-2062	1.20833	-14735	1.20833	-2519	1.20833	-215	1.20833	-740	1.20833	-372	1.20833	-6710
1.21	-2061	1.21	-14745	1.21	-2529	1.21	-216	1.21	-732	1.21	-371	1.21	-6689
1.21167	-2059	1.21167	-14756	1.21167	-2538	1.21167	-217	1.21167	-724	1.21167	-371	1.21167	-6667
1.21333	-2057	1.21333	-14768	1.21333	-2546	1.21333	-218	1.21333	-716	1.21333	-370	1.21333	-6646
1.215	-2056	1.215	-14781	1.215	-2554	1.215	-220	1.215	-708	1.215	-370	1.215	-6624
1.21667	-2054	1.21667	-14796	1.21667	-2560	1.21667	-222	1.21667	-700	1.21667	-369	1.21667	-6603
1.21833	-2053	1.21833	-14812	1.21833	-2567	1.21833	-224	1.21833	-692	1.21833	-369	1.21833	-6582
1.22	-2051	1.22	-14830	1.22	-2572	1.22	-226	1.22	-685	1.22	-368	1.22	-6562
1.22167	-2049	1.22167	-14849	1.22167	-2577	1.22167	-229	1.22167	-678	1.22167	-368	1.22167	-6543
1.22333	-2048	1.22333	-14871	1.22333	-2582	1.22333	-231	1.22333	-671	1.22333	-367	1.22333	-6523
1.225	-2046	1.225	-14895	1.225	-2586	1.225	-234	1.225	-664	1.225	-367	1.225	-6505
1.22667	-2044	1.22667	-14920	1.22667	-2591	1.22667	-236	1.22667	-657	1.22667	-367	1.22667	-6487
1.22833	-2043	1.22833	-14945	1.22833	-2594	1.22833	-238	1.22833	-651	1.22833	-367	1.22833	-6471
1.23	-2041	1.23	-14970	1.23	-2598	1.23	-240	1.23	-644	1.23	-367	1.23	-6454
1.23167	-2039	1.23167	-14994	1.23167	-2602	1.23167	-242	1.23167	-639	1.23167	-367	1.23167	-6438
1.23333	-2038	1.23333	-15015	1.23333	-2605	1.23333	-244	1.23333	-633	1.23333	-367	1.23333	-6422
1.235	-2036	1.235	-15034	1.235	-2609	1.235	-245	1.235	-628	1.235	-367	1.235	-6407
1.23667	-2034	1.23667	-15051	1.23667	-2612	1.23667	-246	1.23667	-622	1.23667	-367	1.23667	-6392
1.23833	-2033	1.23833	-15064	1.23833	-2616	1.23833	-247	1.23833	-617	1.23833	-367	1.23833	-6378
1.24	-2031	1.24	-15075	1.24	-2619	1.24	-248	1.24	-612	1.24	-368	1.24	-6365
1.24167	-2029	1.24167	-15082	1.24167	-2622	1.24167	-249	1.24167	-607	1.24167	-368	1.24167	-6352
1.24333	-2027	1.24333	-15086	1.24333	-2625	1.24333	-250	1.24333	-603	1.24333	-368	1.24333	-6339
1.245	-2025	1.245	-15086	1.245	-2629	1.245	-250	1.245	-598	1.245	-368	1.245	-6328
1.24667	-2023	1.24667	-15082	1.24667	-2632	1.24667	-250	1.24667	-594	1.24667	-369	1.24667	-6317
1.24833	-2020	1.24833	-15075	1.24833	-2635	1.24833	-250	1.24833	-589	1.24833	-369	1.24833	-6306
1.25	-2018	1.25	-15063	1.25	-2639	1.25	-250	1.25	-585	1.25	-369	1.25	-6296
1.25167	-2016	1.25167	-15046	1.25167	-2642	1.25167	-250	1.25167	-581	1.25167	-370	1.25167	-6287
1.25333	-2014	1.25333	-15024	1.25333	-2646	1.25333	-249	1.25333	-577	1.25333	-370	1.25333	-6278
1.255	-2013	1.255	-14996	1.255	-2649	1.255	-249	1.255	-573	1.255	-370	1.255	-6269
1.25667	-2011	1.25667	-14961	1.25667	-2653	1.25667	-248	1.25667	-569	1.25667	-370	1.25667	-6261
1.25833	-2010	1.25833	-14921	1.25833	-2656	1.25833	-247	1.25833	-565	1.25833	-370	1.25833	-6253
1.26	-2010	1.26	-14873	1.26	-2660	1.26	-246	1.26	-562	1.26	-370	1.26	-6246
1.26167	-2010	1.26167	-14819	1.26167	-2663	1.26167	-245	1.26167	-558	1.26167	-369	1.26167	-6239
1.26333	-2010	1.26333	-14757	1.26333	-2666	1.26333	-244	1.26333	-554	1.26333	-369	1.26333	-6232
1.265	-2011	1.265	-14687	1.265	-2668	1.265	-242	1.265	-551	1.265	-368	1.265	-6226
1.26667	-2012	1.26667	-14610	1.26667	-2670	1.26667	-241	1.26667	-547	1.26667	-367	1.26667	-6220
1.26833	-2014	1.26833	-14529	1.26833	-2672	1.26833	-240	1.26833	-544	1.26833	-366	1.26833	-6214
1.27	-2016	1.27	-14445	1.27	-2673	1.27	-238	1.27	-540	1.27	-365	1.27	-6209
1.27167	-2019	1.27167	-14359	1.27167	-2674	1.27167	-237	1.27167	-537	1.27167	-363	1.27167	-6204
1.27333	-2022	1.27333	-14272	1.27333	-2675	1.27333	-235	1.27333	-533	1.27333	-361	1.27333	-6199
1.275	-2025	1.275	-14184	1.275	-2675	1.275	-234	1.275	-530	1.275	-360	1.275	-6194
1.27667	-2028	1.27667	-14095	1.27667	-2675	1.27667	-232	1.27667	-527	1.27667	-358	1.27667	-6189
1.27833	-2031	1.27833	-14005	1.27833	-2674	1.27833	-230	1.27833	-524	1.27833	-356	1.27833	-6185
1.28	-2035	1.28	-13915	1.28	-2673	1.28	-229	1.28	-520	1.28	-354	1.28	-6180
1.28167	-2038	1.28167	-13824	1.28167	-2672	1.28167	-227	1.28167	-517	1.28167	-353	1.28167	-6176
1.28333	-2042	1.28333	-13732	1.28333	-2671	1.28333	-225	1.28333	-514	1.28333	-351	1.28333	-6172
1.285	-2046	1.285	-13638	1.285	-2669	1.285	-223	1.285	-511	1.285	-349	1.285	-6168
1.28667	-2050	1.28667	-13544	1.28667	-2668	1.28667	-221	1.28667	-507	1.28667	-347	1.28667	-6164
1.28833	-2054	1.28833	-13450	1.28833	-2666	1.28833	-219	1.28833	-504	1.28833	-345	1.28833	-6160
1.29	-2058	1.29	-13359	1.29	-2664	1.29	-217	1.29	-500	1.29	-344	1.29	-6156
1.29167	-2062	1.29167	-13271	1.29167	-2661	1.29167	-215	1.29167	-496	1.29167	-342	1.29167	-6152
1.29333	-2066	1.29333	-13185	1.29333	-2659	1.29333	-213	1.29333	-492	1.29333	-340	1.29333	-6148
1.295	-2069	1.295	-13104	1.295	-2656	1.295	-211	1.295	-488	1.295	-338	1.295	-6144
1.29667	-2072	1.29667	-13025	1.29667	-2653	1.29667	-209	1.29667	-484	1.29667	-337	1.29667	-6140
1.29833	-2075	1.29833	-12951	1.29833	-2650	1.29833	-207	1.29833	-479	1.29833	-335	1.29833	-6136
1.3	-2077	1.3	-12879	1.3	-2647	1.3	-204	1.3	-474	1.3	-332	1.3	-6133
1.30167	-2079	1.30167	-12811	1.30167	-2644	1.30167	-202	1.30167	-468	1.30167	-330	1.30167	-6129
1.30333	-2080	1.30333	-12746	1.30333	-2641	1.30333	-200	1.30333	-463	1.30333	-328	1.30333	-6125
1.305	-2081	1.305	-12683	1.305	-2638	1.305	-198	1.305	-457	1.305	-325	1.305	-6122
1.30667	-2081	1.30667	-12624	1.30667	-2634	1.30667	-196	1.30667	-451	1.30667	-322	1.30667	-6119
1.30833	-2081	1.30833	-12567	1.30833	-2631	1.30833	-193	1.30833	-445	1.30833	-319	1.30833	-6116
1.31	-2080	1.31	-12514	1.31	-2628	1.31	-191	1.31	-438	1.31	-316	1.31	-6113
1.31167	-2079	1.31167	-12464	1.31167	-2624	1.31167	-189	1.31167	-432	1.31167	-312	1.31167	-6111
1.31333	-2078	1.31333	-12417	1.31333	-2621	1.31333	-188	1.31333	-426	1.31333	-309	1.31333	-6108
1.315	-2077	1.315	-12373	1.315	-2618	1.315	-186	1.315	-420	1.315	-305	1.315	-6106
1.31667	-2075	1.31667	-12333	1.31667	-2614	1.31667	-184	1.31667	-415	1.31667	-301	1.31667	-6104
1.31833	-2074	1.31833	-12295	1.31833	-2611	1.31833	-182	1.31833	-409	1.31833	-296	1.31833	-6102
1.32	-2072	1.32	-12260	1.32	-2607	1.32	-180	1.32	-403	1.32	-292	1.32	-6100
1.32167	-2070	1.32167	-12228	1.32167	-2604	1.32167	-178	1.32167	-398	1.32167	-287	1.32167	-6098
1.32333	-2069	1.32333	-12198	1.32333	-2601	1.32333	-177	1.32333	-392	1.32333	-283	1.32333	-6095
1.325	-2067	1.325	-12170	1.325	-2598	1.325	-175	1.325	-387	1.325	-278	1.325	-6093
1.32667	-2065	1.32667	-12144	1.32667	-2596	1.32667	-173	1.32667	-382	1.32667	-272	1.32667	-6090
1.32833	-2064	1.32833	-12120	1.32833	-2593	1.32833	-172	1.32833	-377	1.32833	-266	1.32833	-6088
1.33	-2062	1.33	-12098	1.33	-2590	1.33	-170	1.33	-373	1.33	-260	1.33	-6085
1.33167	-2060	1.33167	-12078	1.33167	-2588	1.33167	-169	1.33167	-369	1.33167	-254	1.33167	-6081
1.33333	-2058	1.33333	-12060	1.33333	-2586	1.33333	-168	1.33333	-365	1.33333	-248	1.33333	-6078
1.335	-2056	1.335	-12043	1.335	-2584	1.335	-166	1.335	-362	1.335	-242	1.335	-6074
1.33667	-2055	1.33667	-12028	1.33667	-2582	1.33667	-165	1.33667	-360	1.33667	-236	1.33667	-6070
1.33833	-2053	1.33833	-12014	1.33833	-2580	1.33833	-164	1.33833	-357	1.33833	-231	1.33833	-6066
1.34	-2051	1.34	-12002	1.34	-2578	1.34	-163	1.34	-355	1.34	-225	1.34	-6061
1.34167	-2049	1.34167	-11990	1.34167	-2577	1.34167	-162	1.34167	-354	1.34167	-219	1.34167	-6057
1.34333	-2047	1.34333	-11980	1.34333	-2575	1.34333	-161	1.34333	-352	1.34333	-214	1.34333	-6052
1.345	-2045	1.345	-11971	1.345	-2574	1.345	-160	1.345	-352	1.345	-209	1.345	-6047
1.34667	-2043	1.34667	-11963	1.34667	-2573	1.34667	-160	1.34667	-351	1.34667	-204	1.34667	-6042
1.34833	-2041	1.34833	-11956	1.34833	-2572	1.34833	-159	1.34833	-350	1.34833	-199	1.34833	-6037
1.35	-2039	1.35	-11950	1.35	-2572	1.35	-158	1.35	-350	1.35	-195	1.35	-6031
1.35167	-2037	1.35167	-11945	1.35167	-2572	1.35167	-157	1.35167	-350	1.35167	-190	1.35167	-6026
1.35333	-2034	1.35333	-11940	1.35333	-2572	1.35333	-156	1.35333	-349	1.35333	-186	1.35333	-6020
1.355	-2032	1.355	-11936	1.355	-2572	1.355	-155	1.355	-349	1.355	-182	1.355	-6014
1.35667	-2029	1.35667	-11932	1.35667	-2572	1.35667	-154	1.35667	-349	1.35667	-178	1.35667	-6008
1.35833	-2027	1.35833	-11929	1.35833	-2573	1.35833	-153	1.35833	-348	1.35833	-175	1.35833	-6001
1.36	-2024	1.36	-11927	1.36	-2573	1.36	-152	1.36	-348	1.36	-172	1.36	-5995
1.36167	-2021	1.36167	-11925	1.36167	-2574	1.36167	-151	1.36167	-347	1.36167	-168	1.36167	-5989
1.36333	-2018	1.36333	-11924	1.36333	-2574	1.36333	-150	1.36333	-346	1.36333	-165	1.36333	-5982
1.365	-2014	1.365	-11923	1.365	-2575	1.365	-149	1.365	-345	1.365	-163	1.365	-5976
1.36667	-2011	1.36667	-11922	1.36667	-2575	1.36667	-148	1.36667	-344	1.36667	-160	1.36667	-5970
1.36833	-2007	1.36833	-11922	1.36833	-2576	1.36833	-146	1.36833	-343	1.36833	-158	1.36833	-5963
1.37	-2003	1.37	-11922	1.37	-2576	1.37	-145	1.37	-341	1.37	-156	1.37	-5957
1.37167	-1999	1.37167	-11923	1.37167	-2576	1.37167	-143	1.37167	-340	1.37167	-153	1.37167	-5951
1.37333	-1995	1.37333	-11923	1.37333	-2576	1.37333	-141	1.37333	-338	1.37333	-152	1.37333	-5944
1.375	-1991	1.375	-11924	1.375	-2576	1.375	-139	1.375	-337	1.375	-150	1.375	-5938
1.37667	-1987	1.37667	-11925	1.37667	-2576	1.37667	-137	1.37667	-335	1.37667	-148	1.37667	-5931
1.37833	-1983	1.37833	-11926	1.37833	-2576	1.37833	-135	1.37833	-333	1.37833	-146	1.37833	-5924
1.38	-1979	1.38	-11928	1.38	-2576	1.38	-133	1.38	-331	1.38	-144	1.38	-5918
1.38167	-1974	1.38167	-11929	1.38167	-2576	1.38167	-130	1.38167	-329	1.38167	-143	1.38167	-5911
1.38333	-1970	1.38333	-11930	1.38333	-2576	1.38333	-128	1.38333	-326	1.38333	-142	1.38333	-5905
1.385	-1966	1.385	-11932	1.385	-2575	1.385	-125	1.385	-324	1.385	-140	1.385	-5898
1.38667	-1962	1.38667	-11934	1.38667	-2575	1.38667	-122	1.38667	-322	1.38667	-139	1.38667	-5892
1.38833	-1958	1.38833	-11935	1.38833	-2575	1.38833	-120	1.38833	-319	1.38833	-137	1.38833	-5886
1.39	-1954	1.39	-11937	1.39	-2575	1.39	-117	1.39	-317	1.39	-136	1.39	-5879
1.39167	-1950	1.39167	-11939	1.39167	-2575	1.39167	-115	1.39167	-314	1.39167	-135	1.39167	-5873
1.39333	-1946	1.39333	-11940	1.39333	-2575	1.39333	-112	1.39333	-311	1.39333	-133	1.39333	-5866
1.395	-1943	1.395	-11942	1.395	-2575	1.395	-109	1.395	-309	1.395	-132	1.395	-5860
1.39667	-1939	1.39667	-11943	1.39667	-2575	1.39667	-107	1.39667	-306	1.39667	-131	1.39667	-5853
1.39833	-1935	1.39833	-11945	1.39833	-2575	1.39833	-104	1.39833	-304	1.39833	-130	1.39833	-5847
1.4	-1932	1.4	-11946	1.4	-2576	1.4	-102	1.4	-301	1.4	-129	1.4	-5841
1.40167	-1929	1.40167	-11947	1.40167	-2577	1.40167	-99	1.40167	-299	1.40167	-128	1.40167	-5835
1.40333	-1926	1.40333	-11948	1.40333	-2578	1.40333	-97	1.40333	-296	1.40333	-127	1.40333	-5830
1.405	-1923	1.405	-11948	1.405	-2579	1.405	-94	1.405	-294	1.405	-126	1.405	-5824
1.40667	-1920	1.40667	-11949	1.40667	-2581	1.40667	-92	1.40667	-292	1.40667	-125	1.40667	-5820
1.40833	-1917	1.40833	-11950	1.40833	-2583	1.40833	-90	1.40833	-289	1.40833	-125	1.40833	-5815
1.41	-1914	1.41	-11950	1.41	-2586	1.41	-88	1.41	-287	1.41	-124	1.41	-5811
1.41167	-1912	1.41167	-11950	1.41167	-2589	1.41167	-86	1.41167	-285	1.41167	-123	1.41167	-5808
1.41333	-1909	1.41333	-11951	1.41333	-2592	1.41333	-85	1.41333	-282	1.41333	-123	1.41333	-5805
1.415	-1907	1.415	-11951	1.415	-2596	1.415	-83	1.415	-280	1.415	-122	1.415	-5802
1.41667	-1905	1.41667	-11951	1.41667	-2601	1.41667	-82	1.41667	-277	1.41667	-121	1.41667	-5800
1.41833	-1903	1.41833	-11952	1.41833	-2605	1.41833	-80	1.41833	-275	1.41833	-120	1.41833	-5798
1.42	-1900	1.42	-11952	1.42	-2610	1.42	-79	1.42	-272	1.42	-119	1.42	-5797
1.42167	-1899	1.42167	-11952	1.42167	-2615	1.42167	-78	1.42167	-269	1.42167	-117	1.42167	-5795
1.42333	-1897	1.42333	-11953	1.42333	-2620	1.42333	-76	1.42333	-265	1.42333	-116	1.42333	-5794
1.425	-1895	1.425	-11953	1.425	-2625	1.425	-75	1.425	-262	1.425	-114	1.425	-5794
1.42667	-1893	1.42667	-11953	1.42667	-2630	1.42667	-73	1.42667	-259	1.42667	-112	1.42667	-5793
1.42833	-1891	1.42833	-11954	1.42833	-2636	1.42833	-72	1.42833	-256	1.42833	-110	1.42833	-5793
1.43	-1889	1.43	-11954	1.43	-2641	1.43	-70	1.43	-252	1.43	-108	1.43	-5794
1.43167	-1887	1.43167	-11955	1.43167	-2647	1.43167	-68	1.43167	-249	1.43167	-105	1.43167	-5794
1.43333	-1886	1.43333	-11956	1.43333	-2653	1.43333	-66	1.43333	-246	1.43333	-103	1.43333	-5794
1.435	-1884	1.435	-11957	1.435	-2659	1.435	-63	1.435	-242	1.435	-100	1.435	-5795
1.43667	-1882	1.43667	-11958	1.43667	-2665	1.43667	-61	1.43667	-239	1.43667	-97	1.43667	-5796
1.43833	-1880	1.43833	-11959	1.43833	-2671	1.43833	-58	1.43833	-236	1.43833	-94	1.43833	-5797
1.44	-1878	1.44	-11961	1.44	-2678	1.44	-55	1.44	-233	1.44	-91	1.44	-5798
1.44167	-1876	1.44167	-11962	1.44167	-2684	1.44167	-51	1.44167	-230	1.44167	-88	1.44167	-5799
1.44333	-1874	1.44333	-11964	1.44333	-2690	1.44333	-48	1.44333	-227	1.44333	-85	1.44333	-5799
1.445	-1872	1.445	-11966	1.445	-2696	1.445	-45	1.445	-224	1.445	-81	1.445	-5799
1.44667	-1870	1.44667	-11967	1.44667	-2701	1.44667	-41	1.44667	-221	1.44667	-78	1.44667	-5800
1.44833	-1868	1.44833	-11969	1.44833	-2707	1.44833	-38	1.44833	-218	1.44833	-75	1.44833	-5799
1.45	-1866	1.45	-11971	1.45	-2712	1.45	-34	1.45	-215	1.45	-71	1.45	-5799
1.45167	-1863	1.45167	-11973	1.45167	-2718	1.45167	-31	1.45167	-212	1.45167	-68	1.45167	-5798
1.45333	-1861	1.45333	-11975	1.45333	-2723	1.45333	-27	1.45333	-210	1.45333	-64	1.45333	-5796
1.455	-1859	1.455	-11977	1.455	-2728	1.455	-23	1.455	-208	1.455	-61	1.455	-5795
1.45667	-1856	1.45667	-11979	1.45667	-2733	1.45667	-20	1.45667	-206	1.45667	-58	1.45667	-5792
1.45833	-1854	1.45833	-11981	1.45833	-2738	1.45833	-16	1.45833	-204	1.45833	-55	1.45833	-5790
1.46	-1852	1.46	-11983	1.46	-2743	1.46	-13	1.46	-202	1.46	-52	1.46	-5787
1.46167	-1849	1.46167	-11984	1.46167	-2747	1.46167	-9	1.46167	-200	1.46167	-50	1.46167	-5784
1.46333	-1847	1.46333	-11986	1.46333	-2751	1.46333	-6	1.46333	-199	1.46333	-48	1.46333	-5780
1.465	-1844	1.465	-11987	1.465	-2755	1.465	-3	1.465	-198	1.465	-46	1.465	-5776
1.46667	-1841	1.46667	-11989	1.46667	-2758	1.46667	0	1.46667	-197	1.46667	-44	1.46667	-5772
1.46833	-1839	1.46833	-11990	1.46833	-2761	1.46833	2	1.46833	-196	1.46833	-43	1.46833	-5768
1.47	-1836	1.47	-11991	1.47	-2764	1.47	5	1.47	-196	1.47	-41	1.47	-5763
1.47167	-1833	1.47167	-11992	1.47167	-2766	1.47167	6	1.47167	-195	1.47167	-41	1.47167	-5758
1.47333	-1830	1.47333	-11993	1.47333	-2768	1.47333	8	1.47333	-195	1.47333	-42	1.47333	-5753
1.475	-1828	1.475	-11993	1.475	-2770	1.475	9	1.475	-195	1.475	-44	1.475	-5748
1.47667	-1825	1.47667	-11994	1.47667	-2771	1.47667	10	1.47667	-195	1.47667	-47	1.47667	-5742
1.47833	-1823	1.47833	-11994	1.47833	-2772	1.47833	10	1.47833	-195	1.47833	-53	1.47833	-5736
1.48	-1820	1.48	-11994	1.48	-2773	1.48	10	1.48	-195	1.48	-60	1.48	-5730
1.48167	-1818	1.48167	-11993	1.48167	-2773	1.48167	10	1.48167	-195	1.48167	-69	1.48167	-5723
1.48333	-1816	1.48333	-11993	1.48333	-2774	1.48333	10	1.48333	-195	1.48333	-81	1.48333	-5717
1.485	-1814	1.485	-11992	1.485	-2774	1.485	9	1.485	-195	1.485	-95	1.485	-5711
1.48667	-1812	1.48667	-11991	1.48667	-2773	1.48667	8	1.48667	-196	1.48667	-111	1.48667	-5704
1.48833	-1810	1.48833	-11989	1.48833	-2773	1.48833	7	1.48833	-196	1.48833	-130	1.48833	-5698
1.49	-1808	1.49	-11988	1.49	-2772	1.49	5	1.49	-196	1.49	-152	1.49	-5691
1.49167	-1807	1.49167	-11986	1.49167	-2771	1.49167	3	1.49167	-196	1.49167	-175	1.49167	-5684
1.49333	-1805	1.49333	-11985	1.49333	-2770	1.49333	1	1.49333	-196	1.49333	-200	1.49333	-5677
1.495	-1804	1.495	-11984	1.495	-2769	1.495	-1	1.495	-196	1.495	-225	1.495	-5670
1.49667	-1803	1.49667	-11982	1.49667	-2767	1.49667	-3	1.49667	-196	1.49667	-251	1.49667	-5663
1.49833	-1801	1.49833	-11981	1.49833	-2766	1.49833	-6	1.49833	-196	1.49833	-278	1.49833	-5656
1.5	-1800	1.5	-11980	1.5	-2765	1.5	-9	1.5	-196	1.5	-305	1.5	-5649
1.50167	-1799	1.50167	-11979	1.50167	-2764	1.50167	-12	1.50167	-195	1.50167	-333	1.50167	-5642
1.50333	-1798	1.50333	-11979	1.50333	-2763	1.50333	-15	1.50333	-195	1.50333	-361	1.50333	-5635
1.505	-1798	1.505	-11978	1.505	-2763	1.505	-18	1.505	-194	1.505	-390	1.505	-5628
1.50667	-1797	1.50667	-11978	1.50667	-2764	1.50667	-21	1.50667	-193	1.50667	-420	1.50667	-5621
1.50833	-1796	1.50833	-11978	1.50833	-2765	1.50833	-25	1.50833	-192	1.50833	-450	1.50833	-5615
1.51	-1796	1.51	-11978	1.51	-2767	1.51	-28	1.51	-191	1.51	-481	1.51	-5608
1.51167	-1795	1.51167	-11979	1.51167	-2769	1.51167	-31	1.51167	-190	1.51167	-511	1.51167	-5601
1.51333	-1795	1.51333	-11979	1.51333	-2772	1.51333	-34	1.51333	-189	1.51333	-540	1.51333	-5595
1.515	-1795	1.515	-11979	1.515	-2776	1.515	-38	1.515	-188	1.515	-568	1.515	-5588
1.51667	-1795	1.51667	-11980	1.51667	-2781	1.51667	-41	1.51667	-187	1.51667	-595	1.51667	-5582
1.51833	-1795	1.51833	-11981	1.51833	-2786	1.51833	-44	1.51833	-186	1.51833	-619	1.51833	-5576
1.52	-1795	1.52	-11982	1.52	-2792	1.52	-48	1.52	-185	1.52	-641	1.52	-5569
1.52167	-1796	1.52167	-11982	1.52167	-2798	1.52167	-51	1.52167	-184	1.52167	-661	1.52167	-5563
1.52333	-1796	1.52333	-11984	1.52333	-2805	1.52333	-54	1.52333	-183	1.52333	-678	1.52333	-5558
1.525	-1797	1.525	-11985	1.525	-2813	1.525	-58	1.525	-182	1.525	-693	1.525	-5552
1.52667	-1798	1.52667	-11986	1.52667	-2821	1.52667	-61	1.52667	-182	1.52667	-705	1.52667	-5547
1.52833	-1800	1.52833	-11987	1.52833	-2831	1.52833	-64	1.52833	-181	1.52833	-715	1.52833	-5542
1.53	-1801	1.53	-11988	1.53	-2841	1.53	-67	1.53	-180	1.53	-722	1.53	-5537
1.53167	-1802	1.53167	-11989	1.53167	-2851	1.53167	-70	1.53167	-180	1.53167	-728	1.53167	-5532
1.53333	-1804	1.53333	-11989	1.53333	-2863	1.53333	-73	1.53333	-180	1.53333	-732	1.53333	-5527
1.535	-1805	1.535	-11989	1.535	-2875	1.535	-76	1.535	-179	1.535	-734	1.535	-5523
1.53667	-1807	1.53667	-11989	1.53667	-2889	1.53667	-79	1.53667	-180	1.53667	-735	1.53667	-5518
1.53833	-1808	1.53833	-11989	1.53833	-2903	1.53833	-81	1.53833	-180	1.53833	-736	1.53833	-5514
1.54	-1810	1.54	-11988	1.54	-2918	1.54	-84	1.54	-180	1.54	-735	1.54	-5510
1.54167	-1811	1.54167	-11986	1.54167	-2934	1.54167	-87	1.54167	-181	1.54167	-733	1.54167	-5506
1.54333	-1812	1.54333	-11984	1.54333	-2951	1.54333	-89	1.54333	-182	1.54333	-730	1.54333	-5502
1.545	-1813	1.545	-11982	1.545	-2969	1.545	-92	1.545	-183	1.545	-727	1.545	-5498
1.54667	-1814	1.54667	-11979	1.54667	-2989	1.54667	-94	1.54667	-185	1.54667	-723	1.54667	-5494
1.54833	-1815	1.54833	-11975	1.54833	-3009	1.54833	-96	1.54833	-186	1.54833	-718	1.54833	-5490
1.55	-1816	1.55	-11972	1.55	-3031	1.55	-98	1.55	-188	1.55	-713	1.55	-5487
1.55167	-1817	1.55167	-11968	1.55167	-3055	1.55167	-100	1.55167	-189	1.55167	-708	1.55167	-5483
1.55333	-1817	1.55333	-11964	1.55333	-3080	1.55333	-103	1.55333	-191	1.55333	-703	1.55333	-5480
1.555	-1818	1.555	-11959	1.555	-3107	1.555	-105	1.555	-192	1.555	-698	1.555	-5476
1.55667	-1818	1.55667	-11955	1.55667	-3135	1.55667	-107	1.55667	-194	1.55667	-694	1.55667	-5473
1.55833	-1818	1.55833	-11950	1.55833	-3163	1.55833	-108	1.55833	-195	1.55833	-690	1.55833	-5470
1.56	-1818	1.56	-11946	1.56	-3192	1.56	-110	1.56	-197	1.56	-687	1.56	-5467
1.56167	-1818	1.56167	-11941	1.56167	-3221	1.56167	-112	1.56167	-198	1.56167	-684	1.56167	-5464
1.56333	-1818	1.56333	-11936	1.56333	-3250	1.56333	-114	1.56333	-200	1.56333	-683	1.56333	-5461
1.565	-1817	1.565	-11931	1.565	-3278	1.565	-116	1.565	-201	1.565	-682	1.565	-5458
1.56667	-1816	1.56667	-11925	1.56667	-3306	1.56667	-118	1.56667	-202	1.56667	-682	1.56667	-5455
1.56833	-1816	1.56833	-11920	1.56833	-3334	1.56833	-119	1.56833	-204	1.56833	-683	1.56833	-5453
1.57	-1815	1.57	-11915	1.57	-3362	1.57	-121	1.57	-205	1.57	-685	1.57	-5450
1.57167	-1814	1.57167	-11909	1.57167	-3390	1.57167	-123	1.57167	-206	1.57167	-687	1.57167	-5448
1.57333	-1813	1.57333	-11904	1.57333	-3417	1.57333	-124	1.57333	-207	1.57333	-690	1.57333	-5446
1.575	-1812	1.575	-11899	1.575	-3445	1.575	-126	1.575	-208	1.575	-694	1.575	-5444
1.57667	-1811	1.57667	-11894	1.57667	-3472	1.57667	-128	1.57667	-209	1.57667	-698	1.57667	-5442
1.57833	-1811	1.57833	-11889	1.57833	-3498	1.57833	-129	1.57833	-209	1.57833	-702	1.57833	-5440
1.58	-1810	1.58	-11884	1.58	-3524	1.58	-131	1.58	-210	1.58	-707	1.58	-5438
1.58167	-1810	1.58167	-11879	1.58167	-3548	1.58167	-132	1.58167	-210	1.58167	-711	1.58167	-5437
1.58333	-1810	1.58333	-11874	1.58333	-3571	1.58333	-134	1.58333	-211	1.58333	-717	1.58333	-5435
1.585	-1811	1.585	-11869	1.585	-3592	1.585	-136	1.585	-211	1.585	-722	1.585	-5434
1.58667	-1811	1.58667	-11864	1.58667	-3612	1.58667	-137	1.58667	-210	1.58667	-728	1.58667	-5432
1.58833	-1812	1.58833	-11858	1.58833	-3630	1.58833	-139	1.58833	-210	1.58833	-733	1.58833	-5431
1.59	-1814	1.59	-11853	1.59	-3646	1.59	-141	1.59	-210	1.59	-739	1.59	-5430
1.59167	-1815	1.59167	-11848	1.59167	-3662	1.59167	-143	1.59167	-209	1.59167	-745	1.59167	-5429
1.59333	-1817	1.59333	-11843	1.59333	-3676	1.59333	-144	1.59333	-208	1.59333	-751	1.59333	-5428
1.595	-1819	1.595	-11838	1.595	-3688	1.595	-147	1.595	-208	1.595	-756	1.595	-5427
1.59667	-1821	1.59667	-11833	1.59667	-3700	1.59667	-149	1.59667	-207	1.59667	-761	1.59667	-5426
1.59833	-1824	1.59833	-11827	1.59833	-3710	1.59833	-151	1.59833	-206	1.59833	-765	1.59833	-5426
1.6	-1827	1.6	-11822	1.6	-3720	1.6	-154	1.6	-205	1.6	-768	1.6	-5425
1.60167	-1830	1.60167	-11816	1.60167	-3730	1.60167	-156	1.60167	-204	1.60167	-770	1.60167	-5424
1.60333	-1834	1.60333	-11810	1.60333	-3740	1.60333	-158	1.60333	-203	1.60333	-771	1.60333	-5423
1.605	-1838	1.605	-11804	1.605	-3749	1.605	-161	1.605	-202	1.605	-771	1.605	-5422
1.60667	-1842	1.60667	-11798	1.60667	-3759	1.60667	-163	1.60667	-201	1.60667	-771	1.60667	-5422
1.60833	-1847	1.60833	-11792	1.60833	-3769	1.60833	-166	1.60833	-200	1.60833	-769	1.60833	-5421
1.61	-1852	1.61	-11785	1.61	-3780	1.61	-168	1.61	-199	1.61	-766	1.61	-5420
1.61167	-1857	1.61167	-11779	1.61167	-3791	1.61167	-171	1.61167	-198	1.61167	-763	1.61167	-5419
1.61333	-1862	1.61333	-11773	1.61333	-3803	1.61333	-174	1.61333	-197	1.61333	-759	1.61333	-5418
1.615	-1867	1.615	-11767	1.615	-3816	1.615	-176	1.615	-196	1.615	-754	1.615	-5417
1.61667	-1872	1.61667	-11761	1.61667	-3830	1.61667	-179	1.61667	-195	1.61667	-749	1.61667	-5417
1.61833	-1877	1.61833	-11755	1.61833	-3843	1.61833	-181	1.61833	-194	1.61833	-744	1.61833	-5416
1.62	-1882	1.62	-11750	1.62	-3857	1.62	-184	1.62	-193	1.62	-738	1.62	-5414
1.62167	-1887	1.62167	-11744	1.62167	-3871	1.62167	-187	1.62167	-192	1.62167	-732	1.62167	-5413
1.62333	-1892	1.62333	-11739	1.62333	-3885	1.62333	-189	1.62333	-191	1.62333	-725	1.62333	-5412
1.625	-1897	1.625	-11733	1.625	-3899	1.625	-192	1.625	-190	1.625	-718	1.625	-5411
1.62667	-1902	1.62667	-11728	1.62667	-3912	1.62667	-194	1.62667	-190	1.62667	-711	1.62667	-5409
1.62833	-1907	1.62833	-11723	1.62833	-3926	1.62833	-196	1.62833	-189	1.62833	-704	1.62833	-5408
1.63	-1912	1.63	-11719	1.63	-3939	1.63	-198	1.63	-188	1.63	-696	1.63	-5406
1.63167	-1917	1.63167	-11714	1.63167	-3953	1.63167	-200	1.63167	-187	1.63167	-689	1.63167	-5404
1.63333	-1922	1.63333	-11711	1.63333	-3966	1.63333	-202	1.63333	-187	1.63333	-681	1.63333	-5402
1.635	-1927	1.635	-11707	1.635	-3979	1.635	-204	1.635	-186	1.635	-673	1.635	-5400
1.63667	-1931	1.63667	-11705	1.63667	-3992	1.63667	-205	1.63667	-185	1.63667	-665	1.63667	-5398
1.63833	-1935	1.63833	-11703	1.63833	-4005	1.63833	-206	1.63833	-184	1.63833	-658	1.63833	-5396
1.64	-1939	1.64	-11701	1.64	-4017	1.64	-207	1.64	-183	1.64	-651	1.64	-5393
1.64167	-1942	1.64167	-11701	1.64167	-4028	1.64167	-208	1.64167	-181	1.64167	-644	1.64167	-5391
1.64333	-1945	1.64333	-11700	1.64333	-4039	1.64333	-209	1.64333	-180	1.64333	-637	1.64333	-5388
1.645	-1948	1.645	-11701	1.645	-4048	1.645	-209	1.645	-179	1.645	-630	1.645	-5385
1.64667	-1951	1.64667	-11702	1.64667	-4057	1.64667	-209	1.64667	-178	1.64667	-624	1.64667	-5381
1.64833	-1954	1.64833	-11703	1.64833	-4065	1.64833	-209	1.64833	-176	1.64833	-617	1.64833	-5378
1.65	-1956	1.65	-11706	1.65	-4072	1.65	-209	1.65	-174	1.65	-611	1.65	-5373
1.65167	-1958	1.65167	-11708	1.65167	-4078	1.65167	-209	1.65167	-172	1.65167	-605	1.65167	-5369
1.65333	-1960	1.65333	-11711	1.65333	-4083	1.65333	-208	1.65333	-171	1.65333	-599	1.65333	-5365
1.655	-1961	1.655	-11715	1.655	-4087	1.655	-208	1.655	-169	1.655	-593	1.655	-5360
1.65667	-1962	1.65667	-11719	1.65667	-4090	1.65667	-207	1.65667	-166	1.65667	-588	1.65667	-5355
1.65833	-1963	1.65833	-11723	1.65833	-4093	1.65833	-206	1.65833	-164	1.65833	-583	1.65833	-5349
1.66	-1964	1.66	-11728	1.66	-4096	1.66	-205	1.66	-161	1.66	-578	1.66	-5343
1.66167	-1964	1.66167	-11733	1.66167	-4099	1.66167	-204	1.66167	-159	1.66167	-574	1.66167	-5337
1.66333	-1964	1.66333	-11739	1.66333	-4102	1.66333	-203	1.66333	-156	1.66333	-569	1.66333	-5331
1.665	-1964	1.665	-11745	1.665	-4105	1.665	-202	1.665	-152	1.665	-565	1.665	-5325
1.66667	-1963	1.66667	-11751	1.66667	-4109	1.66667	-201	1.66667	-149	1.66667	-561	1.66667	-5319
1.66833	-1963	1.66833	-11758	1.66833	-4113	1.66833	-200	1.66833	-146	1.66833	-557	1.66833	-5312
1.67	-1961	1.67	-11765	1.67	-4118	1.67	-199	1.67	-142	1.67	-553	1.67	-5305
1.67167	-1960	1.67167	-11771	1.67167	-4123	1.67167	-198	1.67167	-138	1.67167	-550	1.67167	-5298
1.67333	-1959	1.67333	-11778	1.67333	-4129	1.67333	-198	1.67333	-134	1.67333	-546	1.67333	-5290
1.675	-1957	1.675	-11784	1.675	-4136	1.675	-197	1.675	-130	1.675	-543	1.675	-5282
1.67667	-1955	1.67667	-11790	1.67667	-4144	1.67667	-197	1.67667	-126	1.67667	-540	1.67667	-5274
1.67833	-1953	1.67833	-11796	1.67833	-4152	1.67833	-197	1.67833	-122	1.67833	-538	1.67833	-5266
1.68	-1950	1.68	-11801	1.68	-4160	1.68	-197	1.68	-117	1.68	-535	1.68	-5259
1.68167	-1947	1.68167	-11806	1.68167	-4169	1.68167	-197	1.68167	-112	1.68167	-533	1.68167	-5251
1.68333	-1944	1.68333	-11811	1.68333	-4178	1.68333	-197	1.68333	-108	1.68333	-531	1.68333	-5243
1.685	-1941	1.685	-11815	1.685	-4188	1.685	-197	1.685	-102	1.685	-529	1.685	-5236
1.68667	-1938	1.68667	-11819	1.68667	-4197	1.68667	-198	1.68667	-97	1.68667	-527	1.68667	-5229
1.68833	-1934	1.68833	-11822	1.68833	-4207	1.68833	-198	1.68833	-92	1.68833	-526	1.68833	-5222
1.69	-1931	1.69	-11826	1.69	-4217	1.69	-199	1.69	-87	1.69	-524	1.69	-5216
1.69167	-1927	1.69167	-11829	1.69167	-4227	1.69167	-200	1.69167	-83	1.69167	-523	1.69167	-5210
1.69333	-1923	1.69333	-11832	1.69333	-4238	1.69333	-201	1.69333	-78	1.69333	-522	1.69333	-5204
1.695	-1920	1.695	-11834	1.695	-4249	1.695	-203	1.695	-73	1.695	-521	1.695	-5198
1.69667	-1916	1.69667	-11836	1.69667	-4261	1.69667	-204	1.69667	-69	1.69667	-520	1.69667	-5193
1.69833	-1913	1.69833	-11838	1.69833	-4272	1.69833	-206	1.69833	-65	1.69833	-519	1.69833	-5188
1.7	-1910	1.7	-11840	1.7	-4282	1.7	-207	1.7	-61	1.7	-518	1.7	-5183
1.70167	-1907	1.70167	-11841	1.70167	-4292	1.70167	-209	1.70167	-57	1.70167	-517	1.70167	-5179
1.70333	-1905	1.70333	-11842	1.70333	-4301	1.70333	-211	1.70333	-53	1.70333	-516	1.70333	-5175
1.705	-1902	1.705	-11843	1.705	-4310	1.705	-213	1.705	-49	1.705	-515	1.705	-5172
1.70667	-1900	1.70667	-11844	1.70667	-4318	1.70667	-215	1.70667	-45	1.70667	-514	1.70667	-5169
1.70833	-1898	1.70833	-11845	1.70833	-4325	1.70833	-217	1.70833	-42	1.70833	-512	1.70833	-5166
1.71	-1896	1.71	-11845	1.71	-4331	1.71	-219	1.71	-39	1.71	-511	1.71	-5164
1.71167	-1894	1.71167	-11845	1.71167	-4336	1.71167	-220	1.71167	-35	1.71167	-509	1.71167	-5162
1.71333	-1893	1.71333	-11845	1.71333	-4340	1.71333	-222	1.71333	-32	1.71333	-507	1.71333	-5161
1.715	-1892	1.715	-11845	1.715	-4343	1.715	-224	1.715	-29	1.715	-505	1.715	-5160
1.71667	-1891	1.71667	-11845	1.71667	-4346	1.71667	-226	1.71667	-26	1.71667	-504	1.71667	-5160
1.71833	-1890	1.71833	-11845	1.71833	-4348	1.71833	-227	1.71833	-23	1.71833	-502	1.71833	-5160
1.72	-1890	1.72	-11845	1.72	-4349	1.72	-229	1.72	-20	1.72	-500	1.72	-5160
1.72167	-1889	1.72167	-11845	1.72167	-4350	1.72167	-230	1.72167	-17	1.72167	-498	1.72167	-5160
1.72333	-1889	1.72333	-11845	1.72333	-4350	1.72333	-231	1.72333	-14	1.72333	-496	1.72333	-5161
1.725	-1890	1.725	-11845	1.725	-4349	1.725	-233	1.725	-10	1.725	-494	1.725	-5162
1.72667	-1890	1.72667	-11845	1.72667	-4349	1.72667	-234	1.72667	-8	1.72667	-492	1.72667	-5162
1.72833	-1891	1.72833	-11845	1.72833	-4347	1.72833	-235	1.72833	-5	1.72833	-490	1.72833	-5164
1.73	-1892	1.73	-11845	1.73	-4345	1.73	-236	1.73	-2	1.73	-488	1.73	-5165
1.73167	-1893	1.73167	-11845	1.73167	-4343	1.73167	-237	1.73167	1	1.73167	-485	1.73167	-5166
1.73333	-1894	1.73333	-11844	1.73333	-4340	1.73333	-238	1.73333	4	1.73333	-483	1.73333	-5167
1.735	-1896	1.735	-11844	1.735	-4337	1.735	-239	1.735	7	1.735	-481	1.735	-5169
1.73667	-1897	1.73667	-11843	1.73667	-4334	1.73667	-240	1.73667	10	1.73667	-480	1.73667	-5171
1.73833	-1898	1.73833	-11842	1.73833	-4331	1.73833	-241	1.73833	13	1.73833	-478	1.73833	-5172
1.74	-1899	1.74	-11841	1.74	-4327	1.74	-242	1.74	15	1.74	-476	1.74	-5174
1.74167	-1900	1.74167	-11839	1.74167	-4323	1.74167	-242	1.74167	18	1.74167	-475	1.74167	-5175
1.74333	-1901	1.74333	-11837	1.74333	-4319	1.74333	-243	1.74333	21	1.74333	-474	1.74333	-5176
1.745	-1902	1.745	-11835	1.745	-4315	1.745	-244	1.745	23	1.745	-473	1.745	-5177
1.74667	-1902	1.74667	-11833	1.74667	-4312	1.74667	-244	1.74667	26	1.74667	-472	1.74667	-5177
1.74833	-1903	1.74833	-11830	1.74833	-4308	1.74833	-245	1.74833	29	1.74833	-471	1.74833	-5178
1.75	-1903	1.75	-11827	1.75	-4304	1.75	-246	1.75	31	1.75	-471	1.75	-5178
1.75167	-1903	1.75167	-11824	1.75167	-4300	1.75167	-247	1.75167	34	1.75167	-471	1.75167	-5177
1.75333	-1903	1.75333	-11820	1.75333	-4296	1.75333	-247	1.75333	36	1.75333	-470	1.75333	-5176
1.755	-1903	1.755	-11816	1.755	-4292	1.755	-248	1.755	38	1.755	-470	1.755	-5175
1.75667	-1903	1.75667	-11812	1.75667	-4289	1.75667	-249	1.75667	40	1.75667	-470	1.75667	-5174
1.75833	-1902	1.75833	-11808	1.75833	-4285	1.75833	-250	1.75833	42	1.75833	-470	1.75833	-5172
1.76	-1901	1.76	-11803	1.76	-4281	1.76	-251	1.76	44	1.76	-470	1.76	-5170
1.76167	-1900	1.76167	-11798	1.76167	-4277	1.76167	-252	1.76167	45	1.76167	-470	1.76167	-5168
1.76333	-1899	1.76333	-11793	1.76333	-4274	1.76333	-253	1.76333	46	1.76333	-470	1.76333	-5165
1.765	-1897	1.765	-11787	1.765	-4270	1.765	-254	1.765	47	1.765	-469	1.765	-5162
1.76667	-1895	1.76667	-11781	1.76667	-4267	1.76667	-255	1.76667	48	1.76667	-469	1.76667	-5159
1.76833	-1893	1.76833	-11775	1.76833	-4263	1.76833	-256	1.76833	49	1.76833	-468	1.76833	-5156
1.77	-1890	1.77	-11769	1.77	-4260	1.77	-257	1.77	50	1.77	-468	1.77	-5152
1.77167	-1888	1.77167	-11762	1.77167	-4256	1.77167	-258	1.77167	51	1.77167	-467	1.77167	-5148
1.77333	-1885	1.77333	-11756	1.77333	-4253	1.77333	-260	1.77333	51	1.77333	-466	1.77333	-5144
1.775	-1882	1.775	-11749	1.775	-4249	1.775	-261	1.775	51	1.775	-465	1.775	-5139
1.77667	-1879	1.77667	-11742	1.77667	-4246	1.77667	-262	1.77667	52	1.77667	-465	1.77667	-5134
1.77833	-1876	1.77833	-11735	1.77833	-4242	1.77833	-264	1.77833	52	1.77833	-464	1.77833	-5129
1.78	-1873	1.78	-11729	1.78	-4239	1.78	-266	1.78	52	1.78	-463	1.78	-5124
1.78167	-1869	1.78167	-11721	1.78167	-4235	1.78167	-268	1.78167	52	1.78167	-462	1.78167	-5119
1.78333	-1866	1.78333	-11714	1.78333	-4232	1.78333	-269	1.78333	52	1.78333	-461	1.78333	-5114
1.785	-1862	1.785	-11706	1.785	-4229	1.785	-271	1.785	53	1.785	-460	1.785	-5109
1.78667	-1859	1.78667	-11699	1.78667	-4226	1.78667	-273	1.78667	53	1.78667	-459	1.78667	-5104
1.78833	-1855	1.78833	-11691	1.78833	-4223	1.78833	-275	1.78833	53	1.78833	-458	1.78833	-5100
1.79	-1851	1.79	-11683	1.79	-4220	1.79	-277	1.79	52	1.79	-457	1.79	-5095
1.79167	-1847	1.79167	-11676	1.79167	-4217	1.79167	-279	1.79167	52	1.79167	-456	1.79167	-5090
1.79333	-1844	1.79333	-11668	1.79333	-4214	1.79333	-281	1.79333	52	1.79333	-455	1.79333	-5086
1.795	-1841	1.795	-11661	1.795	-4211	1.795	-283	1.795	52	1.795	-454	1.795	-5082
1.79667	-1838	1.79667	-11654	1.79667	-4209	1.79667	-285	1.79667	52	1.79667	-453	1.79667	-5077
1.79833	-1835	1.79833	-11647	1.79833	-4206	1.79833	-287	1.79833	51	1.79833	-453	1.79833	-5073
1.8	-1833	1.8	-11640	1.8	-4204	1.8	-289	1.8	51	1.8	-452	1.8	-5069
1.80167	-1831	1.80167	-11634	1.80167	-4201	1.80167	-291	1.80167	51	1.80167	-451	1.80167	-5066
1.80333	-1829	1.80333	-11627	1.80333	-4199	1.80333	-292	1.80333	51	1.80333	-450	1.80333	-5062
1.805	-1828	1.805	-11620	1.805	-4197	1.805	-294	1.805	50	1.805	-450	1.805	-5059
1.80667	-1827	1.80667	-11614	1.80667	-4195	1.80667	-296	1.80667	50	1.80667	-449	1.80667	-5056
1.80833	-1827	1.80833	-11608	1.80833	-4193	1.80833	-297	1.80833	49	1.80833	-449	1.80833	-5053
1.81	-1827	1.81	-11601	1.81	-4191	1.81	-298	1.81	49	1.81	-448	1.81	-5050
1.81167	-1827	1.81167	-11596	1.81167	-4189	1.81167	-299	1.81167	48	1.81167	-448	1.81167	-5048
1.81333	-1828	1.81333	-11590	1.81333	-4188	1.81333	-300	1.81333	48	1.81333	-448	1.81333	-5046
1.815	-1829	1.815	-11585	1.815	-4186	1.815	-301	1.815	47	1.815	-448	1.815	-5044
1.81667	-1831	1.81667	-11580	1.81667	-4184	1.81667	-301	1.81667	47	1.81667	-448	1.81667	-5042
1.81833	-1833	1.81833	-11575	1.81833	-4183	1.81833	-302	1.81833	46	1.81833	-448	1.81833	-5040
1.82	-1835	1.82	-11570	1.82	-4182	1.82	-302	1.82	45	1.82	-447	1.82	-5038
1.82167	-1837	1.82167	-11566	1.82167	-4181	1.82167	-302	1.82167	44	1.82167	-447	1.82167	-5037
1.82333	-1840	1.82333	-11562	1.82333	-4181	1.82333	-302	1.82333	44	1.82333	-447	1.82333	-5036
1.825	-1843	1.825	-11558	1.825	-4180	1.825	-302	1.825	43	1.825	-447	1.825	-5035
1.82667	-1846	1.82667	-11554	1.82667	-4180	1.82667	-301	1.82667	42	1.82667	-446	1.82667	-5034
1.82833	-1850	1.82833	-11551	1.82833	-4181	1.82833	-301	1.82833	41	1.82833	-446	1.82833	-5033
1.83	-1854	1.83	-11547	1.83	-4181	1.83	-301	1.83	41	1.83	-445	1.83	-5032
1.83167	-1858	1.83167	-11544	1.83167	-4182	1.83167	-300	1.83167	40	1.83167	-445	1.83167	-5032
1.83333	-1864	1.83333	-11541	1.83333	-4184	1.83333	-300	1.83333	40	1.83333	-444	1.83333	-5032
1.835	-1870	1.835	-11538	1.835	-4185	1.835	-300	1.835	40	1.835	-443	1.835	-5032
1.83667	-1877	1.83667	-11535	1.83667	-4187	1.83667	-299	1.83667	40	1.83667	-443	1.83667	-5032
1.83833	-1885	1.83833	-11533	1.83833	-4190	1.83833	-299	1.83833	40	1.83833	-442	1.83833	-5032
1.84	-1894	1.84	-11530	1.84	-4192	1.84	-298	1.84	41	1.84	-441	1.84	-5032
1.84167	-1905	1.84167	-11528	1.84167	-4195	1.84167	-298	1.84167	41	1.84167	-441	1.84167	-5032
1.84333	-1917	1.84333	-11525	1.84333	-4198	1.84333	-297	1.84333	42	1.84333	-440	1.84333	-5033
1.845	-1930	1.845	-11523	1.845	-4201	1.845	-297	1.845	43	1.845	-440	1.845	-5033
1.84667	-1945	1.84667	-11520	1.84667	-4204	1.84667	-296	1.84667	45	1.84667	-439	1.84667	-5034
1.84833	-1961	1.84833	-11518	1.84833	-4207	1.84833	-296	1.84833	46	1.84833	-438	1.84833	-5034
1.85	-1978	1.85	-11515	1.85	-4211	1.85	-296	1.85	48	1.85	-438	1.85	-5035
1.85167	-1996	1.85167	-11512	1.85167	-4214	1.85167	-296	1.85167	50	1.85167	-437	1.85167	-5035
1.85333	-2015	1.85333	-11509	1.85333	-4218	1.85333	-296	1.85333	52	1.85333	-437	1.85333	-5036
1.855	-2034	1.855	-11506	1.855	-4221	1.855	-296	1.855	54	1.855	-436	1.855	-5037
1.85667	-2053	1.85667	-11503	1.85667	-4225	1.85667	-297	1.85667	57	1.85667	-436	1.85667	-5037
1.85833	-2072	1.85833	-11499	1.85833	-4229	1.85833	-297	1.85833	60	1.85833	-436	1.85833	-5038
1.86	-2092	1.86	-11496	1.86	-4232	1.86	-298	1.86	63	1.86	-436	1.86	-5039
1.86167	-2113	1.86167	-11491	1.86167	-4235	1.86167	-299	1.86167	66	1.86167	-436	1.86167	-5039
1.86333	-2133	1.86333	-11487	1.86333	-4238	1.86333	-299	1.86333	69	1.86333	-436	1.86333	-5040
1.865	-2155	1.865	-11482	1.865	-4241	1.865	-300	1.865	73	1.865	-437	1.865	-5040
1.86667	-2177	1.86667	-11476	1.86667	-4243	1.86667	-300	1.86667	77	1.86667	-437	1.86667	-5040
1.86833	-2199	1.86833	-11471	1.86833	-4245	1.86833	-300	1.86833	80	1.86833	-438	1.86833	-5040
1.87	-2222	1.87	-11465	1.87	-4247	1.87	-300	1.87	84	1.87	-438	1.87	-5041
1.87167	-2245	1.87167	-11459	1.87167	-4248	1.87167	-300	1.87167	87	1.87167	-439	1.87167	-5040
1.87333	-2267	1.87333	-11453	1.87333	-4249	1.87333	-300	1.87333	91	1.87333	-440	1.87333	-5040
1.875	-2289	1.875	-11446	1.875	-4250	1.875	-299	1.875	94	1.875	-441	1.875	-5040
1.87667	-2310	1.87667	-11440	1.87667	-4250	1.87667	-299	1.87667	97	1.87667	-443	1.87667	-5039
1.87833	-2330	1.87833	-11433	1.87833	-4250	1.87833	-297	1.87833	100	1.87833	-444	1.87833	-5038
1.88	-2349	1.88	-11426	1.88	-4249	1.88	-296	1.88	103	1.88	-445	1.88	-5037
1.88167	-2366	1.88167	-11418	1.88167	-4247	1.88167	-295	1.88167	105	1.88167	-447	1.88167	-5036
1.88333	-2381	1.88333	-11410	1.88333	-4245	1.88333	-293	1.88333	108	1.88333	-448	1.88333	-5034
1.885	-2395	1.885	-11402	1.885	-4241	1.885	-291	1.885	110	1.885	-450	1.885	-5032
1.88667	-2406	1.88667	-11394	1.88667	-4237	1.88667	-289	1.88667	112	1.88667	-451	1.88667	-5030
1.88833	-2416	1.88833	-11386	1.88833	-4232	1.88833	-288	1.88833	114	1.88833	-453	1.88833	-5027
1.89	-2423	1.89	-11377	1.89	-4225	1.89	-286	1.89	116	1.89	-455	1.89	-5024
1.89167	-2428	1.89167	-11369	1.89167	-4218	1.89167	-283	1.89167	118	1.89167	-456	1.89167	-5020
1.89333	-2432	1.89333	-11361	1.89333	-4209	1.89333	-281	1.89333	119	1.89333	-458	1.89333	-5016
1.895	-2434	1.895	-11354	1.895	-4199	1.895	-279	1.895	120	1.895	-460	1.895	-5012
1.89667	-2435	1.89667	-11347	1.89667	-4189	1.89667	-276	1.89667	122	1.89667	-461	1.89667	-5007
1.89833	-2435	1.89833	-11340	1.89833	-4177	1.89833	-274	1.89833	123	1.89833	-463	1.89833	-5002
1.9	-2434	1.9	-11333	1.9	-4165	1.9	-271	1.9	124	1.9	-464	1.9	-4997
1.90167	-2434	1.90167	-11327	1.90167	-4152	1.90167	-269	1.90167	124	1.90167	-465	1.90167	-4991
1.90333	-2432	1.90333	-11321	1.90333	-4138	1.90333	-267	1.90333	125	1.90333	-466	1.90333	-4985
1.905	-2431	1.905	-11316	1.905	-4124	1.905	-264	1.905	125	1.905	-467	1.905	-4979
1.90667	-2430	1.90667	-11311	1.90667	-4109	1.90667	-262	1.90667	125	1.90667	-467	1.90667	-4972
1.90833	-2430	1.90833	-11306	1.90833	-4094	1.90833	-260	1.90833	125	1.90833	-467	1.90833	-4966
1.91	-2429	1.91	-11301	1.91	-4077	1.91	-259	1.91	123	1.91	-467	1.91	-4959
1.91167	-2429	1.91167	-11297	1.91167	-4060	1.91167	-257	1.91167	121	1.91167	-467	1.91167	-4951
1.91333	-2429	1.91333	-11293	1.91333	-4041	1.91333	-255	1.91333	119	1.91333	-466	1.91333	-4944
1.915	-2430	1.915	-11290	1.915	-4022	1.915	-254	1.915	115	1.915	-466	1.915	-4936
1.91667	-2431	1.91667	-11287	1.91667	-4002	1.91667	-253	1.91667	111	1.91667	-465	1.91667	-4927
1.91833	-2432	1.91833	-11284	1.91833	-3983	1.91833	-252	1.91833	105	1.91833	-464	1.91833	-4919
1.92	-2433	1.92	-11282	1.92	-3963	1.92	-252	1.92	99	1.92	-463	1.92	-4911
1.92167	-2435	1.92167	-11281	1.92167	-3943	1.92167	-251	1.92167	91	1.92167	-461	1.92167	-4903
1.92333	-2437	1.92333	-11279	1.92333	-3924	1.92333	-250	1.92333	82	1.92333	-459	1.92333	-4895
1.925	-2439	1.925	-11278	1.925	-3906	1.925	-250	1.925	73	1.925	-457	1.925	-4888
1.92667	-2442	1.92667	-11277	1.92667	-3888	1.92667	-249	1.92667	62	1.92667	-455	1.92667	-4881
1.92833	-2445	1.92833	-11277	1.92833	-3871	1.92833	-249	1.92833	52	1.92833	-453	1.92833	-4874
1.93	-2448	1.93	-11277	1.93	-3855	1.93	-249	1.93	41	1.93	-450	1.93	-4868
1.93167	-2452	1.93167	-11278	1.93167	-3839	1.93167	-248	1.93167	29	1.93167	-447	1.93167	-4862
1.93333	-2457	1.93333	-11279	1.93333	-3823	1.93333	-248	1.93333	18	1.93333	-445	1.93333	-4856
1.935	-2461	1.935	-11280	1.935	-3808	1.935	-248	1.935	6	1.935	-442	1.935	-4850
1.93667	-2465	1.93667	-11282	1.93667	-3794	1.93667	-247	1.93667	-6	1.93667	-439	1.93667	-4845
1.93833	-2470	1.93833	-11285	1.93833	-3780	1.93833	-247	1.93833	-18	1.93833	-436	1.93833	-4840
1.94	-2474	1.94	-11288	1.94	-3767	1.94	-246	1.94	-30	1.94	-433	1.94	-4835
1.94167	-2478	1.94167	-11292	1.94167	-3755	1.94167	-246	1.94167	-42	1.94167	-430	1.94167	-4831
1.94333	-2482	1.94333	-11296	1.94333	-3743	1.94333	-245	1.94333	-55	1.94333	-427	1.94333	-4827
1.945	-2485	1.945	-11301	1.945	-3733	1.945	-244	1.945	-68	1.945	-424	1.945	-4823
1.94667	-2488	1.94667	-11306	1.94667	-3723	1.94667	-243	1.94667	-80	1.94667	-421	1.94667	-4820
1.94833	-2491	1.94833	-11312	1.94833	-3713	1.94833	-242	1.94833	-92	1.94833	-418	1.94833	-4817
1.95	-2493	1.95	-11318	1.95	-3705	1.95	-241	1.95	-103	1.95	-415	1.95	-4814
1.95167	-2495	1.95167	-11324	1.95167	-3697	1.95167	-240	1.95167	-113	1.95167	-412	1.95167	-4812
1.95333	-2496	1.95333	-11331	1.95333	-3689	1.95333	-239	1.95333	-123	1.95333	-409	1.95333	-4809
1.955	-2497	1.955	-11337	1.955	-3682	1.955	-237	1.955	-131	1.955	-405	1.955	-4807
1.95667	-2498	1.95667	-11344	1.95667	-3676	1.95667	-235	1.95667	-139	1.95667	-402	1.95667	-4805
1.95833	-2498	1.95833	-11351	1.95833	-3670	1.95833	-234	1.95833	-146	1.95833	-398	1.95833	-4804
1.96	-2497	1.96	-11358	1.96	-3666	1.96	-232	1.96	-151	1.96	-394	1.96	-4802
1.96167	-2496	1.96167	-11365	1.96167	-3662	1.96167	-230	1.96167	-155	1.96167	-390	1.96167	-4800
1.96333	-2495	1.96333	-11373	1.96333	-3658	1.96333	-228	1.96333	-159	1.96333	-385	1.96333	-4799
1.965	-2494	1.965	-11380	1.965	-3656	1.965	-226	1.965	-161	1.965	-381	1.965	-4797
1.96667	-2491	1.96667	-11388	1.96667	-3654	1.96667	-225	1.96667	-163	1.96667	-375	1.96667	-4796
1.96833	-2489	1.96833	-11396	1.96833	-3653	1.96833	-223	1.96833	-164	1.96833	-370	1.96833	-4794
1.97	-2486	1.97	-11403	1.97	-3653	1.97	-222	1.97	-164	1.97	-364	1.97	-4792
1.97167	-2483	1.97167	-11410	1.97167	-3653	1.97167	-220	1.97167	-165	1.97167	-358	1.97167	-4790
1.97333	-2480	1.97333	-11416	1.97333	-3655	1.97333	-219	1.97333	-164	1.97333	-351	1.97333	-4788
1.975	-2476	1.975	-11422	1.975	-3657	1.975	-218	1.975	-163	1.975	-345	1.975	-4786
1.97667	-2473	1.97667	-11427	1.97667	-3660	1.97667	-218	1.97667	-163	1.97667	-338	1.97667	-4783
1.97833	-2469	1.97833	-11432	1.97833	-3663	1.97833	-217	1.97833	-161	1.97833	-331	1.97833	-4781
1.98	-2465	1.98	-11435	1.98	-3667	1.98	-216	1.98	-160	1.98	-325	1.98	-4778
1.98167	-2462	1.98167	-11438	1.98167	-3671	1.98167	-216	1.98167	-159	1.98167	-318	1.98167	-4775
1.98333	-2458	1.98333	-11441	1.98333	-3675	1.98333	-216	1.98333	-157	1.98333	-311	1.98333	-4772
1.985	-2454	1.985	-11442	1.985	-3680	1.985	-216	1.985	-155	1.985	-304	1.985	-4769
1.98667	-2451	1.98667	-11443	1.98667	-3684	1.98667	-216	1.98667	-154	1.98667	-297	1.98667	-4766
1.98833	-2447	1.98833	-11443	1.98833	-3689	1.98833	-216	1.98833	-152	1.98833	-289	1.98833	-4763
1.99	-2443	1.99	-11443	1.99	-3693	1.99	-217	1.99	-150	1.99	-282	1.99	-4760
1.99167	-2439	1.99167	-11442	1.99167	-3698	1.99167	-217	1.99167	-148	1.99167	-274	1.99167	-4756
1.99333	-2436	1.99333	-11441	1.99333	-3703	1.99333	-218	1.99333	-145	1.99333	-267	1.99333	-4753
1.995	-2432	1.995	-11439	1.995	-3708	1.995	-220	1.995	-143	1.995	-260	1.995	-4750
1.99667	-2429	1.99667	-11437	1.99667	-3712	1.99667	-221	1.99667	-140	1.99667	-253	1.99667	-4746
1.99833	-2426	1.99833	-11435	1.99833	-3717	1.99833	-222	1.99833	-138	1.99833	-247	1.99833	-4742
2	-2423	2	-11432	2	-3721	2	-224	2	-135	2	-240	2	-4738
2.00167	-2420	2.00167	-11429	2.00167	-3725	2.00167	-226	2.00167	-132	2.00167	-234	2.00167	-4734
2.00333	-2417	2.00333	-11426	2.00333	-3728	2.00333	-228	2.00333	-129	2.00333	-228	2.00333	-4730
2.005	-2415	2.005	-11423	2.005	-3731	2.005	-229	2.005	-126	2.005	-223	2.005	-4726
2.00667	-2413	2.00667	-11419	2.00667	-3733	2.00667	-231	2.00667	-123	2.00667	-218	2.00667	-4722
2.00833	-2410	2.00833	-11415	2.00833	-3735	2.00833	-232	2.00833	-120	2.00833	-213	2.00833	-4717
2.01	-2408	2.01	-11412	2.01	-3735	2.01	-233	2.01	-116	2.01	-208	2.01	-4712
2.01167	-2406	2.01167	-11408	2.01167	-3735	2.01167	-234	2.01167	-113	2.01167	-203	2.01167	-4707
2.01333	-2404	2.01333	-11404	2.01333	-3734	2.01333	-235	2.01333	-110	2.01333	-199	2.01333	-4702
2.015	-2402	2.015	-11400	2.015	-3733	2.015	-236	2.015	-107	2.015	-194	2.015	-4696
2.01667	-2400	2.01667	-11396	2.01667	-3731	2.01667	-237	2.01667	-103	2.01667	-190	2.01667	-4691
2.01833	-2398	2.01833	-11392	2.01833	-3728	2.01833	-237	2.01833	-100	2.01833	-186	2.01833	-4685
2.02	-2397	2.02	-11388	2.02	-3725	2.02	-237	2.02	-97	2.02	-182	2.02	-4679
2.02167	-2395	2.02167	-11385	2.02167	-3722	2.02167	-237	2.02167	-94	2.02167	-178	2.02167	-4673
2.02333	-2393	2.02333	-11381	2.02333	-3718	2.02333	-237	2.02333	-91	2.02333	-174	2.02333	-4666
2.025	-2391	2.025	-11377	2.025	-3714	2.025	-236	2.025	-87	2.025	-170	2.025	-4660
2.02667	-2389	2.02667	-11374	2.02667	-3710	2.02667	-236	2.02667	-84	2.02667	-166	2.02667	-4653
2.02833	-2387	2.02833	-11370	2.02833	-3706	2.02833	-235	2.02833	-81	2.02833	-162	2.02833	-4647
2.03	-2385	2.03	-11366	2.03	-3701	2.03	-234	2.03	-78	2.03	-158	2.03	-4640
2.03167	-2383	2.03167	-11363	2.03167	-3696	2.03167	-233	2.03167	-75	2.03167	-154	2.03167	-4632
2.03333	-2382	2.03333	-11359	2.03333	-3691	2.03333	-232	2.03333	-72	2.03333	-149	2.03333	-4625
2.035	-2380	2.035	-11355	2.035	-3686	2.035	-230	2.035	-69	2.035	-145	2.035	-4617
2.03667	-2379	2.03667	-11350	2.03667	-3680	2.03667	-229	2.03667	-66	2.03667	-141	2.03667	-4609
2.03833	-2377	2.03833	-11346	2.03833	-3675	2.03833	-227	2.03833	-63	2.03833	-137	2.03833	-4601
2.04	-2376	2.04	-11341	2.04	-3669	2.04	-226	2.04	-60	2.04	-134	2.04	-4593
2.04167	-2375	2.04167	-11336	2.04167	-3664	2.04167	-224	2.04167	-57	2.04167	-130	2.04167	-4585
2.04333	-2375	2.04333	-11330	2.04333	-3659	2.04333	-223	2.04333	-54	2.04333	-126	2.04333	-4577
2.045	-2374	2.045	-11325	2.045	-3653	2.045	-221	2.045	-51	2.045	-123	2.045	-4569
2.04667	-2374	2.04667	-11318	2.04667	-3648	2.04667	-221	2.04667	-48	2.04667	-120	2.04667	-4561
2.04833	-2374	2.04833	-11312	2.04833	-3643	2.04833	-220	2.04833	-44	2.04833	-117	2.04833	-4553
2.05	-2374	2.05	-11305	2.05	-3638	2.05	-220	2.05	-41	2.05	-114	2.05	-4545
2.05167	-2374	2.05167	-11298	2.05167	-3633	2.05167	-221	2.05167	-37	2.05167	-111	2.05167	-4538
2.05333	-2374	2.05333	-11291	2.05333	-3628	2.05333	-222	2.05333	-33	2.05333	-108	2.05333	-4530
2.055	-2374	2.055	-11284	2.055	-3623	2.055	-224	2.055	-29	2.055	-106	2.055	-4522
2.05667	-2375	2.05667	-11276	2.05667	-3618	2.05667	-226	2.05667	-25	2.05667	-103	2.05667	-4514
2.05833	-2375	2.05833	-11268	2.05833	-3613	2.05833	-229	2.05833	-20	2.05833	-101	2.05833	-4505
2.06	-2375	2.06	-11260	2.06	-3608	2.06	-232	2.06	-15	2.06	-99	2.06	-4497
2.06167	-2375	2.06167	-11252	2.06167	-3603	2.06167	-236	2.06167	-9	2.06167	-98	2.06167	-4489
2.06333	-2375	2.06333	-11243	2.06333	-3598	2.06333	-240	2.06333	-3	2.06333	-96	2.06333	-4482
2.065	-2375	2.065	-11234	2.065	-3594	2.065	-246	2.065	3	2.065	-95	2.065	-4475
2.06667	-2375	2.06667	-11224	2.06667	-3589	2.06667	-252	2.06667	10	2.06667	-94	2.06667	-4468
2.06833	-2375	2.06833	-11214	2.06833	-3585	2.06833	-258	2.06833	16	2.06833	-94	2.06833	-4463
2.07	-2374	2.07	-11205	2.07	-3580	2.07	-265	2.07	23	2.07	-93	2.07	-4458
2.07167	-2374	2.07167	-11195	2.07167	-3575	2.07167	-273	2.07167	29	2.07167	-93	2.07167	-4453
2.07333	-2373	2.07333	-11186	2.07333	-3571	2.07333	-282	2.07333	35	2.07333	-93	2.07333	-4450
2.075	-2372	2.075	-11176	2.075	-3566	2.075	-292	2.075	42	2.075	-93	2.075	-4448
2.07667	-2371	2.07667	-11167	2.07667	-3561	2.07667	-302	2.07667	48	2.07667	-94	2.07667	-4446
2.07833	-2369	2.07833	-11158	2.07833	-3556	2.07833	-314	2.07833	54	2.07833	-94	2.07833	-4446
2.08	-2368	2.08	-11149	2.08	-3551	2.08	-326	2.08	60	2.08	-95	2.08	-4446
2.08167	-2366	2.08167	-11140	2.08167	-3547	2.08167	-338	2.08167	66	2.08167	-95	2.08167	-4446
2.08333	-2364	2.08333	-11131	2.08333	-3542	2.08333	-350	2.08333	72	2.08333	-96	2.08333	-4447
2.085	-2362	2.085	-11122	2.085	-3538	2.085	-363	2.085	78	2.085	-97	2.085	-4449
2.08667	-2360	2.08667	-11113	2.08667	-3534	2.08667	-375	2.08667	84	2.08667	-97	2.08667	-4451
2.08833	-2357	2.08833	-11104	2.08833	-3530	2.08833	-388	2.08833	90	2.08833	-98	2.08833	-4454
2.09	-2355	2.09	-11096	2.09	-3526	2.09	-401	2.09	95	2.09	-99	2.09	-4457
2.09167	-2352	2.09167	-11087	2.09167	-3522	2.09167	-413	2.09167	100	2.09167	-100	2.09167	-4460
2.09333	-2349	2.09333	-11079	2.09333	-3518	2.09333	-426	2.09333	105	2.09333	-101	2.09333	-4464
2.095	-2346	2.095	-11071	2.095	-3514	2.095	-439	2.095	109	2.095	-102	2.095	-4468
2.09667	-2343	2.09667	-11064	2.09667	-3510	2.09667	-452	2.09667	113	2.09667	-103	2.09667	-4473
2.09833	-2339	2.09833	-11056	2.09833	-3507	2.09833	-465	2.09833	117	2.09833	-104	2.09833	-4477
2.1	-2336	2.1	-11049	2.1	-3504	2.1	-478	2.1	121	2.1	-104	2.1	-4482
2.10167	-2332	2.10167	-11042	2.10167	-3500	2.10167	-490	2.10167	124	2.10167	-105	2.10167	-4486
2.10333	-2329	2.10333	-11035	2.10333	-3497	2.10333	-501	2.10333	127	2.10333	-106	2.10333	-4490
2.105	-2325	2.105	-11028	2.105	-3494	2.105	-511	2.105	130	2.105	-107	2.105	-4494
2.10667	-2320	2.10667	-11022	2.10667	-3491	2.10667	-520	2.10667	132	2.10667	-108	2.10667	-4498
2.10833	-2316	2.10833	-11015	2.10833	-3488	2.10833	-528	2.10833	135	2.10833	-108	2.10833	-4501
2.11	-2312	2.11	-11009	2.11	-3486	2.11	-534	2.11	137	2.11	-109	2.11	-4503
2.11167	-2307	2.11167	-11002	2.11167	-3483	2.11167	-540	2.11167	139	2.11167	-109	2.11167	-4505
2.11333	-2302	2.11333	-10996	2.11333	-3481	2.11333	-543	2.11333	141	2.11333	-110	2.11333	-4507
2.115	-2297	2.115	-10990	2.115	-3478	2.115	-546	2.115	143	2.115	-110	2.115	-4508
2.11667	-2293	2.11667	-10985	2.11667	-3476	2.11667	-546	2.11667	145	2.11667	-110	2.11667	-4509
2.11833	-2288	2.11833	-10979	2.11833	-3473	2.11833	-546	2.11833	146	2.11833	-110	2.11833	-4509
2.12	-2283	2.12	-10973	2.12	-3471	2.12	-544	2.12	148	2.12	-110	2.12	-4509
2.12167	-2277	2.12167	-10968	2.12167	-3469	2.12167	-541	2.12167	150	2.12167	-109	2.12167	-4508
2.12333	-2272	2.12333	-10962	2.12333	-3467	2.12333	-537	2.12333	151	2.12333	-108	2.12333	-4508
2.125	-2267	2.125	-10957	2.125	-3466	2.125	-533	2.125	152	2.125	-108	2.125	-4506
2.12667	-2262	2.12667	-10951	2.12667	-3464	2.12667	-527	2.12667	154	2.12667	-106	2.12667	-4505
2.12833	-2256	2.12833	-10946	2.12833	-3462	2.12833	-520	2.12833	155	2.12833	-105	2.12833	-4503
2.13	-2250	2.13	-10941	2.13	-3461	2.13	-513	2.13	156	2.13	-104	2.13	-4501
2.13167	-2245	2.13167	-10936	2.13167	-3460	2.13167	-505	2.13167	158	2.13167	-102	2.13167	-4499
2.13333	-2239	2.13333	-10931	2.13333	-3459	2.13333	-496	2.13333	159	2.13333	-100	2.13333	-4496
2.135	-2234	2.135	-10927	2.135	-3458	2.135	-486	2.135	160	2.135	-98	2.135	-4493
2.13667	-2229	2.13667	-10923	2.13667	-3457	2.13667	-475	2.13667	161	2.13667	-96	2.13667	-4490
2.13833	-2225	2.13833	-10919	2.13833	-3457	2.13833	-463	2.13833	162	2.13833	-93	2.13833	-4487
2.14	-2221	2.14	-10916	2.14	-3456	2.14	-451	2.14	162	2.14	-91	2.14	-4483
2.14167	-2217	2.14167	-10912	2.14167	-3456	2.14167	-439	2.14167	163	2.14167	-89	2.14167	-4479
2.14333	-2214	2.14333	-10909	2.14333	-3455	2.14333	-427	2.14333	164	2.14333	-87	2.14333	-4476
2.145	-2211	2.145	-10907	2.145	-3455	2.145	-415	2.145	165	2.145	-84	2.145	-4472
2.14667	-2209	2.14667	-10905	2.14667	-3455	2.14667	-403	2.14667	166	2.14667	-82	2.14667	-4468
2.14833	-2207	2.14833	-10902	2.14833	-3455	2.14833	-392	2.14833	166	2.14833	-80	2.14833	-4463
2.15	-2206	2.15	-10900	2.15	-3455	2.15	-381	2.15	167	2.15	-77	2.15	-4459
2.15167	-2205	2.15167	-10898	2.15167	-3455	2.15167	-371	2.15167	168	2.15167	-75	2.15167	-4455
2.15333	-2204	2.15333	-10897	2.15333	-3455	2.15333	-361	2.15333	169	2.15333	-73	2.15333	-4450
2.155	-2203	2.155	-10895	2.155	-3454	2.155	-351	2.155	170	2.155	-71	2.155	-4445
2.15667	-2203	2.15667	-10893	2.15667	-3454	2.15667	-342	2.15667	170	2.15667	-68	2.15667	-4440
2.15833	-2203	2.15833	-10891	2.15833	-3454	2.15833	-333	2.15833	171	2.15833	-67	2.15833	-4435
2.16	-2203	2.16	-10889	2.16	-3454	2.16	-324	2.16	172	2.16	-65	2.16	-4430
2.16167	-2203	2.16167	-10887	2.16167	-3453	2.16167	-315	2.16167	173	2.16167	-63	2.16167	-4425
2.16333	-2204	2.16333	-10885	2.16333	-3452	2.16333	-307	2.16333	174	2.16333	-61	2.16333	-4420
2.165	-2204	2.165	-10883	2.165	-3451	2.165	-299	2.165	175	2.165	-60	2.165	-4414
2.16667	-2205	2.16667	-10881	2.16667	-3449	2.16667	-290	2.16667	176	2.16667	-58	2.16667	-4409
2.16833	-2206	2.16833	-10878	2.16833	-3446	2.16833	-282	2.16833	177	2.16833	-57	2.16833	-4403
2.17	-2206	2.17	-10876	2.17	-3444	2.17	-273	2.17	178	2.17	-56	2.17	-4398
2.17167	-2207	2.17167	-10873	2.17167	-3440	2.17167	-264	2.17167	179	2.17167	-55	2.17167	-4392
2.17333	-2208	2.17333	-10870	2.17333	-3437	2.17333	-255	2.17333	180	2.17333	-54	2.17333	-4386
2.175	-2209	2.175	-10866	2.175	-3432	2.175	-245	2.175	181	2.175	-53	2.175	-4380
2.17667	-2209	2.17667	-10862	2.17667	-3427	2.17667	-235	2.17667	183	2.17667	-52	2.17667	-4374
2.17833	-2210	2.17833	-10859	2.17833	-3422	2.17833	-224	2.17833	184	2.17833	-51	2.17833	-4367
2.18	-2210	2.18	-10854	2.18	-3417	2.18	-214	2.18	185	2.18	-51	2.18	-4361
2.18167	-2210	2.18167	-10850	2.18167	-3411	2.18167	-203	2.18167	186	2.18167	-50	2.18167	-4355
2.18333	-2210	2.18333	-10845	2.18333	-3405	2.18333	-192	2.18333	188	2.18333	-49	2.18333	-4350
2.185	-2210	2.185	-10839	2.185	-3399	2.185	-180	2.185	189	2.185	-49	2.185	-4344
2.18667	-2209	2.18667	-10833	2.18667	-3393	2.18667	-169	2.18667	190	2.18667	-48	2.18667	-4339
2.18833	-2209	2.18833	-10827	2.18833	-3387	2.18833	-158	2.18833	192	2.18833	-47	2.18833	-4334
2.19	-2208	2.19	-10820	2.19	-3381	2.19	-146	2.19	193	2.19	-46	2.19	-4329
2.19167	-2207	2.19167	-10813	2.19167	-3374	2.19167	-134	2.19167	195	2.19167	-46	2.19167	-4324
2.19333	-2206	2.19333	-10805	2.19333	-3367	2.19333	-122	2.19333	196	2.19333	-45	2.19333	-4320
2.195	-2205	2.195	-10798	2.195	-3361	2.195	-110	2.195	197	2.195	-44	2.195	-4316
2.19667	-2203	2.19667	-10791	2.19667	-3354	2.19667	-97	2.19667	199	2.19667	-43	2.19667	-4312
2.19833	-2202	2.19833	-10783	2.19833	-3347	2.19833	-84	2.19833	200	2.19833	-43	2.19833	-4309
2.2	-2201	2.2	-10777	2.2	-3340	2.2	-71	2.2	201	2.2	-42	2.2	-4305
2.20167	-2200	2.20167	-10770	2.20167	-3333	2.20167	-58	2.20167	203	2.20167	-41	2.20167	-4302
2.20333	-2198	2.20333	-10764	2.20333	-3327	2.20333	-45	2.20333	204	2.20333	-41	2.20333	-4299
2.205	-2197	2.205	-10758	2.205	-3320	2.205	-33	2.205	205	2.205	-40	2.205	-4296
2.20667	-2196	2.20667	-10753	2.20667	-3314	2.20667	-21	2.20667	206	2.20667	-39	2.20667	-4294
2.20833	-2195	2.20833	-10748	2.20833	-3308	2.20833	-10	2.20833	208	2.20833	-39	2.20833	-4292
2.21	-2194	2.21	-10744	2.21	-3302	2.21	1	2.21	209	2.21	-38	2.21	-4289
2.21167	-2193	2.21167	-10740	2.21167	-3297	2.21167	11	2.21167	210	2.21167	-38	2.21167	-4287
2.21333	-2192	2.21333	-10736	2.21333	-3292	2.21333	21	2.21333	211	2.21333	-37	2.21333	-4285
2.215	-2192	2.215	-10733	2.215	-3286	2.215	31	2.215	212	2.215	-36	2.215	-4284
2.21667	-2191	2.21667	-10731	2.21667	-3281	2.21667	39	2.21667	213	2.21667	-36	2.21667	-4282
2.21833	-2191	2.21833	-10728	2.21833	-3277	2.21833	48	2.21833	214	2.21833	-35	2.21833	-4280
2.22	-2190	2.22	-10726	2.22	-3272	2.22	56	2.22	214	2.22	-35	2.22	-4279
2.22167	-2190	2.22167	-10724	2.22167	-3268	2.22167	64	2.22167	215	2.22167	-34	2.22167	-4277
2.22333	-2190	2.22333	-10723	2.22333	-3264	2.22333	71	2.22333	215	2.22333	-34	2.22333	-4275
2.225	-2190	2.225	-10722	2.225	-3261	2.225	77	2.225	216	2.225	-33	2.225	-4273
2.22667	-2191	2.22667	-10721	2.22667	-3258	2.22667	84	2.22667	216	2.22667	-33	2.22667	-4271
2.22833	-2192	2.22833	-10721	2.22833	-3255	2.22833	89	2.22833	216	2.22833	-32	2.22833	-4268
2.23	-2192	2.23	-10720	2.23	-3252	2.23	95	2.23	216	2.23	-32	2.23	-4265
2.23167	-2193	2.23167	-10720	2.23167	-3250	2.23167	100	2.23167	216	2.23167	-31	2.23167	-4262
2.23333	-2194	2.23333	-10721	2.23333	-3248	2.23333	105	2.23333	216	2.23333	-31	2.23333	-4258
2.235	-2195	2.235	-10721	2.235	-3247	2.235	109	2.235	216	2.235	-31	2.235	-4254
2.23667	-2197	2.23667	-10722	2.23667	-3246	2.23667	113	2.23667	216	2.23667	-30	2.23667	-4249
2.23833	-2198	2.23833	-10723	2.23833	-3245	2.23833	117	2.23833	216	2.23833	-30	2.23833	-4245
2.24	-2199	2.24	-10725	2.24	-3244	2.24	120	2.24	216	2.24	-30	2.24	-4240
2.24167	-2200	2.24167	-10726	2.24167	-3244	2.24167	124	2.24167	215	2.24167	-29	2.24167	-4236
2.24333	-2201	2.24333	-10728	2.24333	-3243	2.24333	127	2.24333	215	2.24333	-29	2.24333	-4231
2.245	-2203	2.245	-10731	2.245	-3243	2.245	130	2.245	215	2.245	-29	2.245	-4226
2.24667	-2204	2.24667	-10733	2.24667	-3244	2.24667	133	2.24667	214	2.24667	-29	2.24667	-4221
2.24833	-2205	2.24833	-10736	2.24833	-3244	2.24833	135	2.24833	214	2.24833	-28	2.24833	-4217
2.25	-2206	2.25	-10739	2.25	-3245	2.25	138	2.25	214	2.25	-28	2.25	-4212
2.25167	-2208	2.25167	-10742	2.25167	-3245	2.25167	141	2.25167	213	2.25167	-28	2.25167	-4208
2.25333	-2209	2.25333	-10746	2.25333	-3247	2.25333	143	2.25333	213	2.25333	-29	2.25333	-4203
2.255	-2210	2.255	-10749	2.255	-3248	2.255	146	2.255	213	2.255	-29	2.255	-4199
2.25667	-2211	2.25667	-10751	2.25667	-3249	2.25667	149	2.25667	213	2.25667	-29	2.25667	-4195
2.25833	-2212	2.25833	-10754	2.25833	-3251	2.25833	151	2.25833	212	2.25833	-29	2.25833	-4191
2.26	-2213	2.26	-10757	2.26	-3252	2.26	154	2.26	212	2.26	-30	2.26	-4187
2.26167	-2213	2.26167	-10759	2.26167	-3253	2.26167	157	2.26167	212	2.26167	-30	2.26167	-4183
2.26333	-2214	2.26333	-10761	2.26333	-3255	2.26333	160	2.26333	212	2.26333	-31	2.26333	-4179
2.265	-2214	2.265	-10762	2.265	-3256	2.265	163	2.265	212	2.265	-31	2.265	-4175
2.26667	-2214	2.26667	-10763	2.26667	-3257	2.26667	166	2.26667	212	2.26667	-32	2.26667	-4171
2.26833	-2215	2.26833	-10763	2.26833	-3258	2.26833	169	2.26833	212	2.26833	-33	2.26833	-4168
2.27	-2215	2.27	-10762	2.27	-3259	2.27	172	2.27	212	2.27	-33	2.27	-4165
2.27167	-2215	2.27167	-10761	2.27167	-3259	2.27167	176	2.27167	212	2.27167	-34	2.27167	-4162
2.27333	-2214	2.27333	-10760	2.27333	-3260	2.27333	180	2.27333	212	2.27333	-35	2.27333	-4158
2.275	-2214	2.275	-10758	2.275	-3260	2.275	183	2.275	213	2.275	-35	2.275	-4155
2.27667	-2213	2.27667	-10755	2.27667	-3260	2.27667	187	2.27667	213	2.27667	-36	2.27667	-4152
2.27833	-2213	2.27833	-10752	2.27833	-3260	2.27833	192	2.27833	214	2.27833	-37	2.27833	-4150
2.28	-2212	2.28	-10749	2.28	-3260	2.28	196	2.28	214	2.28	-37	2.28	-4148
2.28167	-2211	2.28167	-10745	2.28167	-3260	2.28167	200	2.28167	215	2.28167	-38	2.28167	-4146
2.28333	-2210	2.28333	-10741	2.28333	-3261	2.28333	205	2.28333	216	2.28333	-39	2.28333	-4145
2.285	-2209	2.285	-10736	2.285	-3262	2.285	209	2.285	217	2.285	-39	2.285	-4145
2.28667	-2208	2.28667	-10732	2.28667	-3263	2.28667	214	2.28667	218	2.28667	-40	2.28667	-4146
2.28833	-2207	2.28833	-10727	2.28833	-3264	2.28833	218	2.28833	219	2.28833	-41	2.28833	-4148
2.29	-2206	2.29	-10721	2.29	-3265	2.29	222	2.29	220	2.29	-41	2.29	-4150
2.29167	-2205	2.29167	-10716	2.29167	-3267	2.29167	226	2.29167	221	2.29167	-42	2.29167	-4153
2.29333	-2203	2.29333	-10711	2.29333	-3269	2.29333	230	2.29333	222	2.29333	-42	2.29333	-4158
2.295	-2202	2.295	-10705	2.295	-3272	2.295	234	2.295	223	2.295	-43	2.295	-4164
2.29667	-2200	2.29667	-10700	2.29667	-3275	2.29667	238	2.29667	224	2.29667	-43	2.29667	-4170
2.29833	-2199	2.29833	-10694	2.29833	-3278	2.29833	242	2.29833	225	2.29833	-43	2.29833	-4177
2.3	-2197	2.3	-10688	2.3	-3281	2.3	246	2.3	226	2.3	-43	2.3	-4185
2.30167	-2196	2.30167	-10682	2.30167	-3285	2.30167	250	2.30167	227	2.30167	-44	2.30167	-4193
2.30333	-2194	2.30333	-10676	2.30333	-3289	2.30333	254	2.30333	229	2.30333	-44	2.30333	-4202
2.305	-2193	2.305	-10669	2.305	-3293	2.305	257	2.305	230	2.305	-43	2.305	-4211
2.30667	-2191	2.30667	-10663	2.30667	-3297	2.30667	260	2.30667	231	2.30667	-43	2.30667	-4220
2.30833	-2190	2.30833	-10656	2.30833	-3302	2.30833	263	2.30833	232	2.30833	-43	2.30833	-4229
2.31	-2188	2.31	-10649	2.31	-3307	2.31	266	2.31	233	2.31	-43	2.31	-4239
2.31167	-2187	2.31167	-10642	2.31167	-3312	2.31167	268	2.31167	234	2.31167	-42	2.31167	-4249
2.31333	-2185	2.31333	-10635	2.31333	-3317	2.31333	270	2.31333	235	2.31333	-41	2.31333	-4259
2.315	-2184	2.315	-10628	2.315	-3323	2.315	272	2.315	236	2.315	-41	2.315	-4270
2.31667	-2182	2.31667	-10621	2.31667	-3329	2.31667	273	2.31667	236	2.31667	-41	2.31667	-4281
2.31833	-2181	2.31833	-10614	2.31833	-3335	2.31833	275	2.31833	237	2.31833	-40	2.31833	-4292
2.32	-2180	2.32	-10607	2.32	-3340	2.32	277	2.32	237	2.32	-40	2.32	-4302
2.32167	-2179	2.32167	-10599	2.32167	-3346	2.32167	280	2.32167	237	2.32167	-39	2.32167	-4312
2.32333	-2178	2.32333	-10591	2.32333	-3352	2.32333	284	2.32333	236	2.32333	-39	2.32333	-4321
2.325	-2177	2.325	-10583	2.325	-3357	2.325	289	2.325	236	2.325	-39	2.325	-4329
2.32667	-2176	2.32667	-10575	2.32667	-3362	2.32667	297	2.32667	235	2.32667	-39	2.32667	-4337
2.32833	-2175	2.32833	-10566	2.32833	-3367	2.32833	306	2.32833	235	2.32833	-40	2.32833	-4344
2.33	-2174	2.33	-10557	2.33	-3372	2.33	318	2.33	234	2.33	-40	2.33	-4349
2.33167	-2174	2.33167	-10548	2.33167	-3376	2.33167	333	2.33167	234	2.33167	-41	2.33167	-4354
2.33333	-2173	2.33333	-10539	2.33333	-3380	2.33333	350	2.33333	233	2.33333	-41	2.33333	-4358
2.335	-2173	2.335	-10530	2.335	-3384	2.335	371	2.335	232	2.335	-42	2.335	-4361
2.33667	-2173	2.33667	-10520	2.33667	-3388	2.33667	394	2.33667	232	2.33667	-43	2.33667	-4363
2.33833	-2173	2.33833	-10511	2.33833	-3392	2.33833	421	2.33833	231	2.33833	-44	2.33833	-4364
2.34	-2173	2.34	-10502	2.34	-3395	2.34	450	2.34	230	2.34	-45	2.34	-4365
2.34167	-2173	2.34167	-10492	2.34167	-3398	2.34167	480	2.34167	230	2.34167	-46	2.34167	-4366
2.34333	-2173	2.34333	-10483	2.34333	-3401	2.34333	512	2.34333	230	2.34333	-47	2.34333	-4366
2.345	-2174	2.345	-10474	2.345	-3404	2.345	546	2.345	229	2.345	-48	2.345	-4367
2.34667	-2174	2.34667	-10465	2.34667	-3406	2.34667	580	2.34667	229	2.34667	-50	2.34667	-4367
2.34833	-2175	2.34833	-10456	2.34833	-3409	2.34833	616	2.34833	229	2.34833	-51	2.34833	-4367
2.35	-2176	2.35	-10448	2.35	-3411	2.35	653	2.35	229	2.35	-52	2.35	-4368
2.35167	-2177	2.35167	-10439	2.35167	-3413	2.35167	692	2.35167	229	2.35167	-53	2.35167	-4369
2.35333	-2179	2.35333	-10431	2.35333	-3415	2.35333	731	2.35333	230	2.35333	-54	2.35333	-4369
2.355	-2180	2.355	-10423	2.355	-3416	2.355	773	2.355	230	2.355	-56	2.355	-4371
2.35667	-2181	2.35667	-10415	2.35667	-3418	2.35667	816	2.35667	231	2.35667	-57	2.35667	-4372
2.35833	-2183	2.35833	-10407	2.35833	-3420	2.35833	860	2.35833	231	2.35833	-57	2.35833	-4373
2.36	-2185	2.36	-10399	2.36	-3421	2.36	905	2.36	232	2.36	-58	2.36	-4375
2.36167	-2186	2.36167	-10391	2.36167	-3422	2.36167	949	2.36167	233	2.36167	-59	2.36167	-4376
2.36333	-2188	2.36333	-10384	2.36333	-3424	2.36333	991	2.36333	234	2.36333	-59	2.36333	-4378
2.365	-2190	2.365	-10376	2.365	-3425	2.365	1032	2.365	236	2.365	-59	2.365	-4379
2.36667	-2192	2.36667	-10368	2.36667	-3426	2.36667	1071	2.36667	237	2.36667	-59	2.36667	-4380
2.36833	-2194	2.36833	-10360	2.36833	-3428	2.36833	1108	2.36833	238	2.36833	-59	2.36833	-4381
2.37	-2196	2.37	-10352	2.37	-3429	2.37	1142	2.37	240	2.37	-58	2.37	-4381
2.37167	-2197	2.37167	-10344	2.37167	-3430	2.37167	1173	2.37167	241	2.37167	-58	2.37167	-4382
2.37333	-2199	2.37333	-10337	2.37333	-3432	2.37333	1203	2.37333	243	2.37333	-57	2.37333	-4382
2.375	-2200	2.375	-10330	2.375	-3433	2.375	1229	2.375	245	2.375	-57	2.375	-4382
2.37667	-2200	2.37667	-10323	2.37667	-3434	2.37667	1253	2.37667	246	2.37667	-56	2.37667	-4382
2.37833	-2200	2.37833	-10316	2.37833	-3435	2.37833	1275	2.37833	248	2.37833	-55	2.37833	-4381
2.38	-2199	2.38	-10310	2.38	-3437	2.38	1295	2.38	250	2.38	-54	2.38	-4381
2.38167	-2197	2.38167	-10304	2.38167	-3438	2.38167	1312	2.38167	252	2.38167	-53	2.38167	-4381
2.38333	-2195	2.38333	-10299	2.38333	-3439	2.38333	1328	2.38333	254	2.38333	-52	2.38333	-4380
2.385	-2192	2.385	-10293	2.385	-3440	2.385	1342	2.385	256	2.385	-51	2.385	-4380
2.38667	-2188	2.38667	-10288	2.38667	-3441	2.38667	1355	2.38667	257	2.38667	-50	2.38667	-4380
2.38833	-2183	2.38833	-10283	2.38833	-3441	2.38833	1365	2.38833	260	2.38833	-49	2.38833	-4381
2.39	-2177	2.39	-10279	2.39	-3442	2.39	1375	2.39	261	2.39	-47	2.39	-4382
2.39167	-2171	2.39167	-10274	2.39167	-3442	2.39167	1383	2.39167	263	2.39167	-46	2.39167	-4383
2.39333	-2164	2.39333	-10270	2.39333	-3443	2.39333	1390	2.39333	265	2.39333	-45	2.39333	-4384
2.395	-2156	2.395	-10265	2.395	-3443	2.395	1396	2.395	267	2.395	-44	2.395	-4386
2.39667	-2148	2.39667	-10261	2.39667	-3443	2.39667	1401	2.39667	269	2.39667	-42	2.39667	-4388
2.39833	-2140	2.39833	-10257	2.39833	-3442	2.39833	1405	2.39833	271	2.39833	-41	2.39833	-4390
2.4	-2131	2.4	-10253	2.4	-3442	2.4	1408	2.4	273	2.4	-39	2.4	-4394
2.40167	-2121	2.40167	-10249	2.40167	-3441	2.40167	1411	2.40167	275	2.40167	-37	2.40167	-4397
2.40333	-2111	2.40333	-10245	2.40333	-3440	2.40333	1413	2.40333	276	2.40333	-36	2.40333	-4401
2.405	-2100	2.405	-10240	2.405	-3439	2.405	1415	2.405	278	2.405	-33	2.405	-4406
2.40667	-2089	2.40667	-10236	2.40667	-3437	2.40667	1417	2.40667	280	2.40667	-31	2.40667	-4411
2.40833	-2077	2.40833	-10232	2.40833	-3436	2.40833	1418	2.40833	282	2.40833	-29	2.40833	-4417
2.41	-2064	2.41	-10228	2.41	-3434	2.41	1420	2.41	283	2.41	-26	2.41	-4424
2.41167	-2052	2.41167	-10225	2.41167	-3431	2.41167	1421	2.41167	285	2.41167	-23	2.41167	-4431
2.41333	-2039	2.41333	-10222	2.41333	-3429	2.41333	1422	2.41333	287	2.41333	-21	2.41333	-4440
2.415	-2027	2.415	-10220	2.415	-3426	2.415	1423	2.415	288	2.415	-18	2.415	-4449
2.41667	-2015	2.41667	-10219	2.41667	-3422	2.41667	1424	2.41667	290	2.41667	-15	2.41667	-4458
2.41833	-2004	2.41833	-10218	2.41833	-3419	2.41833	1426	2.41833	291	2.41833	-12	2.41833	-4469
2.42	-1993	2.42	-10219	2.42	-3415	2.42	1427	2.42	292	2.42	-9	2.42	-4479
2.42167	-1983	2.42167	-10220	2.42167	-3412	2.42167	1429	2.42167	293	2.42167	-6	2.42167	-4489
2.42333	-1973	2.42333	-10223	2.42333	-3408	2.42333	1430	2.42333	295	2.42333	-3	2.42333	-4499
2.425	-1963	2.425	-10226	2.425	-3404	2.425	1431	2.425	296	2.425	-1	2.425	-4508
2.42667	-1954	2.42667	-10231	2.42667	-3400	2.42667	1433	2.42667	297	2.42667	2	2.42667	-4518
2.42833	-1946	2.42833	-10236	2.42833	-3396	2.42833	1434	2.42833	298	2.42833	5	2.42833	-4526
2.43	-1938	2.43	-10242	2.43	-3391	2.43	1436	2.43	299	2.43	8	2.43	-4535
2.43167	-1930	2.43167	-10248	2.43167	-3387	2.43167	1437	2.43167	300	2.43167	10	2.43167	-4543
2.43333	-1923	2.43333	-10255	2.43333	-3382	2.43333	1438	2.43333	301	2.43333	13	2.43333	-4551
2.435	-1916	2.435	-10262	2.435	-3378	2.435	1440	2.435	301	2.435	15	2.435	-4558
2.43667	-1910	2.43667	-10269	2.43667	-3373	2.43667	1441	2.43667	302	2.43667	17	2.43667	-4565
2.43833	-1904	2.43833	-10277	2.43833	-3368	2.43833	1443	2.43833	303	2.43833	19	2.43833	-4571
2.44	-1899	2.44	-10284	2.44	-3363	2.44	1444	2.44	303	2.44	21	2.44	-4577
2.44167	-1894	2.44167	-10292	2.44167	-3358	2.44167	1446	2.44167	303	2.44167	23	2.44167	-4583
2.44333	-1890	2.44333	-10301	2.44333	-3354	2.44333	1447	2.44333	304	2.44333	25	2.44333	-4588
2.445	-1885	2.445	-10309	2.445	-3349	2.445	1449	2.445	304	2.445	26	2.445	-4592
2.44667	-1881	2.44667	-10318	2.44667	-3345	2.44667	1451	2.44667	304	2.44667	27	2.44667	-4596
2.44833	-1877	2.44833	-10327	2.44833	-3341	2.44833	1452	2.44833	304	2.44833	28	2.44833	-4599
2.45	-1874	2.45	-10335	2.45	-3337	2.45	1454	2.45	303	2.45	29	2.45	-4602
2.45167	-1871	2.45167	-10343	2.45167	-3333	2.45167	1457	2.45167	303	2.45167	30	2.45167	-4604
2.45333	-1868	2.45333	-10350	2.45333	-3329	2.45333	1459	2.45333	303	2.45333	31	2.45333	-4606
2.455	-1865	2.455	-10357	2.455	-3325	2.455	1461	2.455	303	2.455	31	2.455	-4607
2.45667	-1863	2.45667	-10362	2.45667	-3321	2.45667	1464	2.45667	302	2.45667	32	2.45667	-4607
2.45833	-1861	2.45833	-10367	2.45833	-3317	2.45833	1467	2.45833	302	2.45833	33	2.45833	-4608
2.46	-1859	2.46	-10371	2.46	-3312	2.46	1469	2.46	302	2.46	33	2.46	-4607
2.46167	-1858	2.46167	-10374	2.46167	-3307	2.46167	1472	2.46167	301	2.46167	34	2.46167	-4607
2.46333	-1856	2.46333	-10377	2.46333	-3302	2.46333	1476	2.46333	301	2.46333	35	2.46333	-4606
2.465	-1855	2.465	-10378	2.465	-3297	2.465	1479	2.465	301	2.465	36	2.465	-4604
2.46667	-1854	2.46667	-10378	2.46667	-3291	2.46667	1482	2.46667	301	2.46667	37	2.46667	-4603
2.46833	-1854	2.46833	-10378	2.46833	-3285	2.46833	1485	2.46833	300	2.46833	38	2.46833	-4600
2.47	-1853	2.47	-10378	2.47	-3278	2.47	1488	2.47	299	2.47	39	2.47	-4598
2.47167	-1853	2.47167	-10376	2.47167	-3271	2.47167	1491	2.47167	298	2.47167	40	2.47167	-4595
2.47333	-1853	2.47333	-10375	2.47333	-3263	2.47333	1495	2.47333	296	2.47333	41	2.47333	-4592
2.475	-1854	2.475	-10373	2.475	-3255	2.475	1498	2.475	294	2.475	43	2.475	-4588
2.47667	-1854	2.47667	-10370	2.47667	-3246	2.47667	1502	2.47667	291	2.47667	44	2.47667	-4584
2.47833	-1855	2.47833	-10368	2.47833	-3237	2.47833	1506	2.47833	288	2.47833	46	2.47833	-4580
2.48	-1856	2.48	-10365	2.48	-3227	2.48	1509	2.48	285	2.48	47	2.48	-4575
2.48167	-1857	2.48167	-10362	2.48167	-3217	2.48167	1513	2.48167	281	2.48167	49	2.48167	-4570
2.48333	-1858	2.48333	-10359	2.48333	-3206	2.48333	1516	2.48333	276	2.48333	51	2.48333	-4565
2.485	-1860	2.485	-10355	2.485	-3194	2.485	1518	2.485	271	2.485	52	2.485	-4560
2.48667	-1862	2.48667	-10352	2.48667	-3182	2.48667	1521	2.48667	266	2.48667	54	2.48667	-4555
2.48833	-1864	2.48833	-10348	2.48833	-3170	2.48833	1522	2.48833	260	2.48833	56	2.48833	-4549
2.49	-1866	2.49	-10344	2.49	-3158	2.49	1523	2.49	254	2.49	57	2.49	-4544
2.49167	-1868	2.49167	-10340	2.49167	-3145	2.49167	1523	2.49167	247	2.49167	59	2.49167	-4538
2.49333	-1870	2.49333	-10336	2.49333	-3132	2.49333	1523	2.49333	241	2.49333	61	2.49333	-4532
2.495	-1872	2.495	-10332	2.495	-3119	2.495	1522	2.495	234	2.495	62	2.495	-4525
2.49667	-1874	2.49667	-10328	2.49667	-3106	2.49667	1520	2.49667	227	2.49667	64	2.49667	-4519
2.49833	-1876	2.49833	-10323	2.49833	-3093	2.49833	1518	2.49833	219	2.49833	65	2.49833	-4512
2.5	-1878	2.5	-10318	2.5	-3080	2.5	1514	2.5	212	2.5	67	2.5	-4505
2.50167	-1880	2.50167	-10313	2.50167	-3068	2.50167	1511	2.50167	204	2.50167	68	2.50167	-4499
2.50333	-1881	2.50333	-10308	2.50333	-3056	2.50333	1507	2.50333	195	2.50333	69	2.50333	-4492
2.505	-1882	2.505	-10302	2.505	-3045	2.505	1503	2.505	187	2.505	71	2.505	-4486
2.50667	-1883	2.50667	-10296	2.50667	-3035	2.50667	1498	2.50667	178	2.50667	72	2.50667	-4479
2.50833	-1883	2.50833	-10290	2.50833	-3025	2.50833	1493	2.50833	170	2.50833	73	2.50833	-4473
2.51	-1884	2.51	-10284	2.51	-3016	2.51	1488	2.51	162	2.51	74	2.51	-4467
2.51167	-1884	2.51167	-10278	2.51167	-3008	2.51167	1483	2.51167	154	2.51167	74	2.51167	-4460
2.51333	-1884	2.51333	-10272	2.51333	-3000	2.51333	1477	2.51333	147	2.51333	75	2.51333	-4454
2.515	-1884	2.515	-10267	2.515	-2993	2.515	1471	2.515	141	2.515	76	2.515	-4448
2.51667	-1883	2.51667	-10261	2.51667	-2987	2.51667	1465	2.51667	135	2.51667	76	2.51667	-4441
2.51833	-1882	2.51833	-10255	2.51833	-2982	2.51833	1459	2.51833	129	2.51833	76	2.51833	-4435
2.52	-1881	2.52	-10250	2.52	-2977	2.52	1453	2.52	124	2.52	77	2.52	-4429
2.52167	-1880	2.52167	-10244	2.52167	-2974	2.52167	1446	2.52167	120	2.52167	77	2.52167	-4423
2.52333	-1879	2.52333	-10239	2.52333	-2972	2.52333	1440	2.52333	116	2.52333	77	2.52333	-4418
2.525	-1878	2.525	-10233	2.525	-2971	2.525	1435	2.525	112	2.525	78	2.525	-4413
2.52667	-1876	2.52667	-10228	2.52667	-2971	2.52667	1429	2.52667	109	2.52667	78	2.52667	-4408
2.52833	-1875	2.52833	-10223	2.52833	-2974	2.52833	1424	2.52833	107	2.52833	78	2.52833	-4403
2.53	-1873	2.53	-10218	2.53	-2977	2.53	1420	2.53	104	2.53	78	2.53	-4398
2.53167	-1871	2.53167	-10213	2.53167	-2983	2.53167	1416	2.53167	103	2.53167	78	2.53167	-4394
2.53333	-1869	2.53333	-10208	2.53333	-2990	2.53333	1413	2.53333	101	2.53333	79	2.53333	-4390
2.535	-1867	2.535	-10203	2.535	-2998	2.535	1410	2.535	100	2.535	79	2.535	-4386
2.53667	-1865	2.53667	-10198	2.53667	-3009	2.53667	1408	2.53667	98	2.53667	80	2.53667	-4382
2.53833	-1863	2.53833	-10193	2.53833	-3020	2.53833	1406	2.53833	98	2.53833	80	2.53833	-4378
2.54	-1862	2.54	-10189	2.54	-3033	2.54	1405	2.54	97	2.54	81	2.54	-4375
2.54167	-1860	2.54167	-10184	2.54167	-3047	2.54167	1404	2.54167	96	2.54167	81	2.54167	-4372
2.54333	-1859	2.54333	-10180	2.54333	-3062	2.54333	1403	2.54333	96	2.54333	82	2.54333	-4369
2.545	-1857	2.545	-10175	2.545	-3077	2.545	1403	2.545	96	2.545	83	2.545	-4367
2.54667	-1856	2.54667	-10171	2.54667	-3092	2.54667	1404	2.54667	95	2.54667	84	2.54667	-4364
2.54833	-1855	2.54833	-10166	2.54833	-3108	2.54833	1404	2.54833	95	2.54833	85	2.54833	-4362
2.55	-1853	2.55	-10162	2.55	-3124	2.55	1405	2.55	95	2.55	87	2.55	-4360
2.55167	-1852	2.55167	-10157	2.55167	-3139	2.55167	1406	2.55167	95	2.55167	88	2.55167	-4358
2.55333	-1851	2.55333	-10153	2.55333	-3155	2.55333	1408	2.55333	96	2.55333	90	2.55333	-4356
2.555	-1850	2.555	-10149	2.555	-3170	2.555	1409	2.555	96	2.555	91	2.555	-4355
2.55667	-1849	2.55667	-10146	2.55667	-3184	2.55667	1411	2.55667	96	2.55667	93	2.55667	-4353
2.55833	-1848	2.55833	-10142	2.55833	-3198	2.55833	1414	2.55833	96	2.55833	94	2.55833	-4352
2.56	-1847	2.56	-10139	2.56	-3210	2.56	1416	2.56	96	2.56	96	2.56	-4350
2.56167	-1846	2.56167	-10136	2.56167	-3221	2.56167	1419	2.56167	96	2.56167	98	2.56167	-4349
2.56333	-1845	2.56333	-10134	2.56333	-3231	2.56333	1422	2.56333	97	2.56333	99	2.56333	-4348
2.565	-1844	2.565	-10131	2.565	-3239	2.565	1425	2.565	97	2.565	101	2.565	-4346
2.56667	-1843	2.56667	-10129	2.56667	-3246	2.56667	1428	2.56667	97	2.56667	103	2.56667	-4345
2.56833	-1842	2.56833	-10127	2.56833	-3251	2.56833	1432	2.56833	97	2.56833	104	2.56833	-4344
2.57	-1841	2.57	-10126	2.57	-3255	2.57	1435	2.57	98	2.57	106	2.57	-4342
2.57167	-1840	2.57167	-10124	2.57167	-3257	2.57167	1439	2.57167	98	2.57167	108	2.57167	-4341
2.57333	-1839	2.57333	-10123	2.57333	-3258	2.57333	1444	2.57333	98	2.57333	110	2.57333	-4339
2.575	-1838	2.575	-10123	2.575	-3257	2.575	1448	2.575	99	2.575	112	2.575	-4337
2.57667	-1837	2.57667	-10122	2.57667	-3255	2.57667	1453	2.57667	100	2.57667	113	2.57667	-4336
2.57833	-1836	2.57833	-10122	2.57833	-3251	2.57833	1458	2.57833	101	2.57833	115	2.57833	-4334
2.58	-1835	2.58	-10122	2.58	-3247	2.58	1463	2.58	102	2.58	117	2.58	-4332
2.58167	-1833	2.58167	-10122	2.58167	-3242	2.58167	1468	2.58167	103	2.58167	119	2.58167	-4329
2.58333	-1832	2.58333	-10122	2.58333	-3236	2.58333	1474	2.58333	105	2.58333	121	2.58333	-4327
2.585	-1831	2.585	-10123	2.585	-3229	2.585	1480	2.585	106	2.585	123	2.585	-4324
2.58667	-1830	2.58667	-10124	2.58667	-3222	2.58667	1485	2.58667	108	2.58667	124	2.58667	-4321
2.58833	-1828	2.58833	-10125	2.58833	-3214	2.58833	1491	2.58833	110	2.58833	126	2.58833	-4317
2.59	-1827	2.59	-10126	2.59	-3206	2.59	1497	2.59	112	2.59	128	2.59	-4313
2.59167	-1826	2.59167	-10127	2.59167	-3198	2.59167	1503	2.59167	114	2.59167	130	2.59167	-4308
2.59333	-1824	2.59333	-10128	2.59333	-3188	2.59333	1509	2.59333	117	2.59333	132	2.59333	-4303
2.595	-1823	2.595	-10129	2.595	-3178	2.595	1516	2.595	119	2.595	134	2.595	-4297
2.59667	-1822	2.59667	-10130	2.59667	-3168	2.59667	1522	2.59667	122	2.59667	135	2.59667	-4291
2.59833	-1821	2.59833	-10131	2.59833	-3158	2.59833	1529	2.59833	125	2.59833	137	2.59833	-4285
2.6	-1821	2.6	-10131	2.6	-3148	2.6	1536	2.6	128	2.6	139	2.6	-4278
2.60167	-1820	2.60167	-10132	2.60167	-3137	2.60167	1542	2.60167	131	2.60167	140	2.60167	-4271
2.60333	-1820	2.60333	-10133	2.60333	-3127	2.60333	1549	2.60333	135	2.60333	142	2.60333	-4264
2.605	-1819	2.605	-10133	2.605	-3118	2.605	1555	2.605	139	2.605	143	2.605	-4256
2.60667	-1819	2.60667	-10134	2.60667	-3108	2.60667	1562	2.60667	142	2.60667	144	2.60667	-4248
2.60833	-1820	2.60833	-10134	2.60833	-3099	2.60833	1568	2.60833	146	2.60833	145	2.60833	-4240
2.61	-1820	2.61	-10134	2.61	-3090	2.61	1573	2.61	150	2.61	146	2.61	-4232
2.61167	-1820	2.61167	-10134	2.61167	-3082	2.61167	1579	2.61167	153	2.61167	147	2.61167	-4223
2.61333	-1821	2.61333	-10134	2.61333	-3073	2.61333	1584	2.61333	157	2.61333	147	2.61333	-4214
2.615	-1822	2.615	-10135	2.615	-3065	2.615	1589	2.615	161	2.615	148	2.615	-4205
2.61667	-1822	2.61667	-10135	2.61667	-3057	2.61667	1594	2.61667	164	2.61667	148	2.61667	-4195
2.61833	-1823	2.61833	-10135	2.61833	-3050	2.61833	1599	2.61833	168	2.61833	149	2.61833	-4185
2.62	-1824	2.62	-10135	2.62	-3042	2.62	1604	2.62	171	2.62	149	2.62	-4175
2.62167	-1824	2.62167	-10136	2.62167	-3035	2.62167	1608	2.62167	174	2.62167	149	2.62167	-4165
2.62333	-1825	2.62333	-10136	2.62333	-3029	2.62333	1612	2.62333	178	2.62333	148	2.62333	-4156
2.625	-1826	2.625	-10137	2.625	-3022	2.625	1616	2.625	181	2.625	148	2.625	-4146
2.62667	-1827	2.62667	-10137	2.62667	-3016	2.62667	1620	2.62667	184	2.62667	147	2.62667	-4137
2.62833	-1827	2.62833	-10138	2.62833	-3010	2.62833	1623	2.62833	187	2.62833	147	2.62833	-4128
2.63	-1828	2.63	-10139	2.63	-3004	2.63	1626	2.63	190	2.63	146	2.63	-4120
2.63167	-1829	2.63167	-10140	2.63167	-2998	2.63167	1629	2.63167	193	2.63167	145	2.63167	-4112
2.63333	-1830	2.63333	-10141	2.63333	-2993	2.63333	1632	2.63333	196	2.63333	144	2.63333	-4103
2.635	-1831	2.635	-10142	2.635	-2987	2.635	1634	2.635	199	2.635	143	2.635	-4095
2.63667	-1832	2.63667	-10143	2.63667	-2982	2.63667	1637	2.63667	202	2.63667	142	2.63667	-4087
2.63833	-1832	2.63833	-10145	2.63833	-2977	2.63833	1639	2.63833	205	2.63833	141	2.63833	-4080
2.64	-1834	2.64	-10146	2.64	-2971	2.64	1640	2.64	208	2.64	140	2.64	-4072
2.64167	-1835	2.64167	-10148	2.64167	-2966	2.64167	1642	2.64167	211	2.64167	139	2.64167	-4065
2.64333	-1836	2.64333	-10149	2.64333	-2961	2.64333	1643	2.64333	213	2.64333	139	2.64333	-4058
2.645	-1837	2.645	-10151	2.645	-2956	2.645	1644	2.645	216	2.645	138	2.645	-4052
2.64667	-1838	2.64667	-10153	2.64667	-2952	2.64667	1645	2.64667	219	2.64667	138	2.64667	-4045
2.64833	-1840	2.64833	-10155	2.64833	-2946	2.64833	1646	2.64833	221	2.64833	137	2.64833	-4039
2.65	-1841	2.65	-10157	2.65	-2941	2.65	1647	2.65	224	2.65	137	2.65	-4033
2.65167	-1843	2.65167	-10159	2.65167	-2936	2.65167	1647	2.65167	227	2.65167	137	2.65167	-4028
2.65333	-1845	2.65333	-10161	2.65333	-2931	2.65333	1647	2.65333	229	2.65333	137	2.65333	-4022
2.655	-1847	2.655	-10163	2.655	-2926	2.655	1648	2.655	232	2.655	137	2.655	-4017
2.65667	-1850	2.65667	-10165	2.65667	-2920	2.65667	1648	2.65667	235	2.65667	137	2.65667	-4011
2.65833	-1852	2.65833	-10166	2.65833	-2915	2.65833	1648	2.65833	238	2.65833	138	2.65833	-4006
2.66	-1855	2.66	-10167	2.66	-2910	2.66	1648	2.66	240	2.66	138	2.66	-4001
2.66167	-1859	2.66167	-10168	2.66167	-2904	2.66167	1647	2.66167	243	2.66167	138	2.66167	-3997
2.66333	-1863	2.66333	-10169	2.66333	-2899	2.66333	1647	2.66333	246	2.66333	139	2.66333	-3994
2.665	-1867	2.665	-10170	2.665	-2894	2.665	1647	2.665	249	2.665	139	2.665	-3991
2.66667	-1871	2.66667	-10170	2.66667	-2889	2.66667	1646	2.66667	252	2.66667	139	2.66667	-3988
2.66833	-1876	2.66833	-10170	2.66833	-2883	2.66833	1646	2.66833	255	2.66833	140	2.66833	-3986
2.67	-1882	2.67	-10170	2.67	-2878	2.67	1645	2.67	258	2.67	140	2.67	-3985
2.67167	-1887	2.67167	-10170	2.67167	-2874	2.67167	1645	2.67167	261	2.67167	140	2.67167	-3984
2.67333	-1893	2.67333	-10170	2.67333	-2869	2.67333	1644	2.67333	264	2.67333	141	2.67333	-3985
2.675	-1898	2.675	-10169	2.675	-2864	2.675	1644	2.675	267	2.675	141	2.675	-3985
2.67667	-1904	2.67667	-10168	2.67667	-2859	2.67667	1643	2.67667	269	2.67667	141	2.67667	-3987
2.67833	-1909	2.67833	-10167	2.67833	-2854	2.67833	1643	2.67833	272	2.67833	142	2.67833	-3989
2.68	-1914	2.68	-10165	2.68	-2849	2.68	1642	2.68	275	2.68	142	2.68	-3991
2.68167	-1919	2.68167	-10164	2.68167	-2844	2.68167	1642	2.68167	277	2.68167	142	2.68167	-3994
2.68333	-1924	2.68333	-10162	2.68333	-2840	2.68333	1641	2.68333	280	2.68333	142	2.68333	-3996
2.685	-1929	2.685	-10160	2.685	-2835	2.685	1641	2.685	283	2.685	143	2.685	-4000
2.68667	-1934	2.68667	-10157	2.68667	-2830	2.68667	1640	2.68667	286	2.68667	143	2.68667	-4003
2.68833	-1939	2.68833	-10155	2.68833	-2826	2.68833	1640	2.68833	288	2.68833	143	2.68833	-4007
2.69	-1943	2.69	-10153	2.69	-2821	2.69	1640	2.69	291	2.69	143	2.69	-4010
2.69167	-1948	2.69167	-10150	2.69167	-2817	2.69167	1639	2.69167	294	2.69167	144	2.69167	-4014
2.69333	-1952	2.69333	-10148	2.69333	-2812	2.69333	1639	2.69333	296	2.69333	144	2.69333	-4018
2.695	-1955	2.695	-10146	2.695	-2808	2.695	1639	2.695	299	2.695	144	2.695	-4023
2.69667	-1959	2.69667	-10145	2.69667	-2803	2.69667	1638	2.69667	301	2.69667	145	2.69667	-4027
2.69833	-1962	2.69833	-10143	2.69833	-2798	2.69833	1638	2.69833	304	2.69833	145	2.69833	-4031
2.7	-1965	2.7	-10142	2.7	-2794	2.7	1638	2.7	306	2.7	146	2.7	-4035
2.70167	-1968	2.70167	-10141	2.70167	-2789	2.70167	1639	2.70167	309	2.70167	147	2.70167	-4039
2.70333	-1970	2.70333	-10141	2.70333	-2784	2.70333	1639	2.70333	311	2.70333	148	2.70333	-4042
2.705	-1972	2.705	-10141	2.705	-2779	2.705	1639	2.705	314	2.705	149	2.705	-4044
2.70667	-1974	2.70667	-10141	2.70667	-2774	2.70667	1640	2.70667	317	2.70667	150	2.70667	-4046
2.70833	-1975	2.70833	-10141	2.70833	-2769	2.70833	1641	2.70833	319	2.70833	151	2.70833	-4046
2.71	-1976	2.71	-10142	2.71	-2764	2.71	1642	2.71	322	2.71	153	2.71	-4046
2.71167	-1977	2.71167	-10142	2.71167	-2759	2.71167	1643	2.71167	324	2.71167	154	2.71167	-4045
2.71333	-1977	2.71333	-10142	2.71333	-2753	2.71333	1645	2.71333	327	2.71333	156	2.71333	-4043
2.715	-1977	2.715	-10141	2.715	-2747	2.715	1647	2.715	330	2.715	159	2.715	-4040
2.71667	-1976	2.71667	-10140	2.71667	-2742	2.71667	1649	2.71667	333	2.71667	161	2.71667	-4036
2.71833	-1975	2.71833	-10139	2.71833	-2736	2.71833	1652	2.71833	336	2.71833	164	2.71833	-4032
2.72	-1974	2.72	-10137	2.72	-2730	2.72	1655	2.72	340	2.72	167	2.72	-4027
2.72167	-1972	2.72167	-10135	2.72167	-2724	2.72167	1658	2.72167	343	2.72167	171	2.72167	-4023
2.72333	-1969	2.72333	-10131	2.72333	-2718	2.72333	1662	2.72333	347	2.72333	176	2.72333	-4019
2.725	-1966	2.725	-10128	2.725	-2711	2.725	1666	2.725	350	2.725	180	2.725	-4015
2.72667	-1963	2.72667	-10123	2.72667	-2705	2.72667	1670	2.72667	354	2.72667	186	2.72667	-4012
2.72833	-1959	2.72833	-10118	2.72833	-2699	2.72833	1675	2.72833	358	2.72833	192	2.72833	-4009
2.73	-1954	2.73	-10112	2.73	-2692	2.73	1681	2.73	362	2.73	198	2.73	-4006
2.73167	-1950	2.73167	-10106	2.73167	-2686	2.73167	1687	2.73167	366	2.73167	206	2.73167	-4005
2.73333	-1946	2.73333	-10100	2.73333	-2679	2.73333	1693	2.73333	371	2.73333	213	2.73333	-4004
2.735	-1942	2.735	-10093	2.735	-2671	2.735	1701	2.735	375	2.735	221	2.735	-4004
2.73667	-1939	2.73667	-10086	2.73667	-2664	2.73667	1708	2.73667	379	2.73667	229	2.73667	-4005
2.73833	-1937	2.73833	-10079	2.73833	-2657	2.73833	1717	2.73833	384	2.73833	238	2.73833	-4006
2.74	-1935	2.74	-10070	2.74	-2649	2.74	1726	2.74	389	2.74	247	2.74	-4008
2.74167	-1935	2.74167	-10062	2.74167	-2642	2.74167	1734	2.74167	394	2.74167	256	2.74167	-4010
2.74333	-1935	2.74333	-10053	2.74333	-2634	2.74333	1744	2.74333	399	2.74333	265	2.74333	-4013
2.745	-1936	2.745	-10044	2.745	-2627	2.745	1753	2.745	404	2.745	275	2.745	-4016
2.74667	-1938	2.74667	-10034	2.74667	-2619	2.74667	1762	2.74667	410	2.74667	285	2.74667	-4020
2.74833	-1941	2.74833	-10024	2.74833	-2612	2.74833	1771	2.74833	415	2.74833	296	2.74833	-4024
2.75	-1945	2.75	-10014	2.75	-2604	2.75	1780	2.75	420	2.75	306	2.75	-4028
2.75167	-1950	2.75167	-10004	2.75167	-2597	2.75167	1789	2.75167	425	2.75167	317	2.75167	-4033
2.75333	-1955	2.75333	-9995	2.75333	-2589	2.75333	1798	2.75333	430	2.75333	328	2.75333	-4038
2.755	-1961	2.755	-9986	2.755	-2581	2.755	1807	2.755	435	2.755	339	2.755	-4044
2.75667	-1969	2.75667	-9977	2.75667	-2573	2.75667	1816	2.75667	440	2.75667	350	2.75667	-4050
2.75833	-1976	2.75833	-9969	2.75833	-2565	2.75833	1825	2.75833	444	2.75833	360	2.75833	-4056
2.76	-1985	2.76	-9962	2.76	-2557	2.76	1834	2.76	449	2.76	369	2.76	-4062
2.76167	-1994	2.76167	-9955	2.76167	-2550	2.76167	1843	2.76167	453	2.76167	378	2.76167	-4068
2.76333	-2005	2.76333	-9948	2.76333	-2542	2.76333	1851	2.76333	457	2.76333	387	2.76333	-4074
2.765	-2016	2.765	-9942	2.765	-2535	2.765	1858	2.765	461	2.765	396	2.765	-4080
2.76667	-2028	2.76667	-9937	2.76667	-2528	2.76667	1865	2.76667	464	2.76667	403	2.76667	-4086
2.76833	-2041	2.76833	-9932	2.76833	-2521	2.76833	1871	2.76833	468	2.76833	411	2.76833	-4091
2.77	-2054	2.77	-9929	2.77	-2514	2.77	1877	2.77	471	2.77	418	2.77	-4096
2.77167	-2068	2.77167	-9926	2.77167	-2508	2.77167	1881	2.77167	473	2.77167	424	2.77167	-4101
2.77333	-2082	2.77333	-9925	2.77333	-2502	2.77333	1885	2.77333	476	2.77333	431	2.77333	-4106
2.775	-2095	2.775	-9926	2.775	-2496	2.775	1888	2.775	478	2.775	436	2.775	-4110
2.77667	-2108	2.77667	-9928	2.77667	-2490	2.77667	1891	2.77667	479	2.77667	441	2.77667	-4114
2.77833	-2121	2.77833	-9932	2.77833	-2484	2.77833	1892	2.77833	481	2.77833	446	2.77833	-4118
2.78	-2133	2.78	-9938	2.78	-2479	2.78	1893	2.78	481	2.78	450	2.78	-4122
2.78167	-2144	2.78167	-9946	2.78167	-2474	2.78167	1893	2.78167	482	2.78167	453	2.78167	-4125
2.78333	-2155	2.78333	-9956	2.78333	-2470	2.78333	1892	2.78333	482	2.78333	456	2.78333	-4129
2.785	-2165	2.785	-9967	2.785	-2465	2.785	1891	2.785	482	2.785	459	2.785	-4133
2.78667	-2174	2.78667	-9981	2.78667	-2461	2.78667	1889	2.78667	481	2.78667	461	2.78667	-4136
2.78833	-2183	2.78833	-9997	2.78833	-2458	2.78833	1886	2.78833	480	2.78833	462	2.78833	-4140
2.79	-2191	2.79	-10014	2.79	-2454	2.79	1883	2.79	479	2.79	463	2.79	-4143
2.79167	-2199	2.79167	-10032	2.79167	-2451	2.79167	1879	2.79167	478	2.79167	464	2.79167	-4147
2.79333	-2206	2.79333	-10051	2.79333	-2448	2.79333	1875	2.79333	476	2.79333	464	2.79333	-4150
2.795	-2213	2.795	-10072	2.795	-2446	2.795	1870	2.795	474	2.795	464	2.795	-4154
2.79667	-2220	2.79667	-10095	2.79667	-2444	2.79667	1865	2.79667	472	2.79667	464	2.79667	-4158
2.79833	-2226	2.79833	-10118	2.79833	-2442	2.79833	1860	2.79833	469	2.79833	463	2.79833	-4162
2.8	-2232	2.8	-10143	2.8	-2440	2.8	1855	2.8	467	2.8	463	2.8	-4166
2.80167	-2238	2.80167	-10170	2.80167	-2439	2.80167	1849	2.80167	464	2.80167	462	2.80167	-4171
2.80333	-2244	2.80333	-10198	2.80333	-2438	2.80333	1844	2.80333	461	2.80333	462	2.80333	-4176
2.805	-2250	2.805	-10228	2.805	-2437	2.805	1838	2.805	457	2.805	461	2.805	-4182
2.80667	-2256	2.80667	-10260	2.80667	-2437	2.80667	1833	2.80667	453	2.80667	461	2.80667	-4188
2.80833	-2261	2.80833	-10292	2.80833	-2436	2.80833	1827	2.80833	450	2.80833	460	2.80833	-4195
2.81	-2267	2.81	-10324	2.81	-2436	2.81	1822	2.81	446	2.81	459	2.81	-4202
2.81167	-2273	2.81167	-10355	2.81167	-2436	2.81167	1816	2.81167	442	2.81167	459	2.81167	-4210
2.81333	-2278	2.81333	-10386	2.81333	-2437	2.81333	1811	2.81333	438	2.81333	458	2.81333	-4219
2.815	-2284	2.815	-10416	2.815	-2437	2.815	1806	2.815	434	2.815	457	2.815	-4229
2.81667	-2289	2.81667	-10445	2.81667	-2438	2.81667	1800	2.81667	430	2.81667	456	2.81667	-4239
2.81833	-2294	2.81833	-10473	2.81833	-2439	2.81833	1795	2.81833	426	2.81833	454	2.81833	-4250
2.82	-2299	2.82	-10499	2.82	-2440	2.82	1789	2.82	422	2.82	453	2.82	-4262
2.82167	-2304	2.82167	-10524	2.82167	-2441	2.82167	1784	2.82167	418	2.82167	451	2.82167	-4275
2.82333	-2309	2.82333	-10548	2.82333	-2443	2.82333	1778	2.82333	414	2.82333	448	2.82333	-4288
2.825	-2313	2.825	-10571	2.825	-2444	2.825	1773	2.825	409	2.825	445	2.825	-4302
2.82667	-2318	2.82667	-10593	2.82667	-2445	2.82667	1768	2.82667	405	2.82667	442	2.82667	-4317
2.82833	-2322	2.82833	-10613	2.82833	-2446	2.82833	1764	2.82833	401	2.82833	439	2.82833	-4333
2.83	-2326	2.83	-10632	2.83	-2447	2.83	1759	2.83	397	2.83	435	2.83	-4350
2.83167	-2330	2.83167	-10649	2.83167	-2448	2.83167	1755	2.83167	392	2.83167	431	2.83167	-4368
2.83333	-2333	2.83333	-10664	2.83333	-2449	2.83333	1751	2.83333	388	2.83333	426	2.83333	-4387
2.835	-2337	2.835	-10677	2.835	-2450	2.835	1747	2.835	384	2.835	421	2.835	-4408
2.83667	-2339	2.83667	-10689	2.83667	-2451	2.83667	1743	2.83667	380	2.83667	416	2.83667	-4430
2.83833	-2342	2.83833	-10699	2.83833	-2452	2.83833	1739	2.83833	376	2.83833	411	2.83833	-4451
2.84	-2344	2.84	-10707	2.84	-2453	2.84	1736	2.84	372	2.84	405	2.84	-4473
2.84167	-2345	2.84167	-10713	2.84167	-2453	2.84167	1732	2.84167	368	2.84167	399	2.84167	-4494
2.84333	-2346	2.84333	-10717	2.84333	-2454	2.84333	1729	2.84333	364	2.84333	393	2.84333	-4515
2.845	-2347	2.845	-10719	2.845	-2454	2.845	1727	2.845	360	2.845	387	2.845	-4534
2.84667	-2347	2.84667	-10720	2.84667	-2454	2.84667	1724	2.84667	357	2.84667	380	2.84667	-4553
2.84833	-2347	2.84833	-10719	2.84833	-2453	2.84833	1722	2.84833	353	2.84833	373	2.84833	-4570
2.85	-2346	2.85	-10717	2.85	-2452	2.85	1721	2.85	350	2.85	366	2.85	-4586
2.85167	-2345	2.85167	-10714	2.85167	-2452	2.85167	1719	2.85167	347	2.85167	359	2.85167	-4601
2.85333	-2344	2.85333	-10709	2.85333	-2450	2.85333	1718	2.85333	344	2.85333	351	2.85333	-4615
2.855	-2342	2.855	-10702	2.855	-2449	2.855	1718	2.855	341	2.855	344	2.855	-4628
2.85667	-2339	2.85667	-10695	2.85667	-2447	2.85667	1718	2.85667	339	2.85667	338	2.85667	-4640
2.85833	-2336	2.85833	-10686	2.85833	-2445	2.85833	1718	2.85833	338	2.85833	332	2.85833	-4650
2.86	-2333	2.86	-10676	2.86	-2442	2.86	1719	2.86	336	2.86	326	2.86	-4659
2.86167	-2329	2.86167	-10665	2.86167	-2439	2.86167	1720	2.86167	336	2.86167	321	2.86167	-4666
2.86333	-2324	2.86333	-10652	2.86333	-2435	2.86333	1721	2.86333	335	2.86333	317	2.86333	-4672
2.865	-2319	2.865	-10638	2.865	-2431	2.865	1723	2.865	335	2.865	314	2.865	-4677
2.86667	-2313	2.86667	-10622	2.86667	-2425	2.86667	1726	2.86667	335	2.86667	311	2.86667	-4680
2.86833	-2307	2.86833	-10606	2.86833	-2420	2.86833	1728	2.86833	336	2.86833	309	2.86833	-4682
2.87	-2300	2.87	-10589	2.87	-2413	2.87	1732	2.87	337	2.87	307	2.87	-4682
2.87167	-2293	2.87167	-10572	2.87167	-2406	2.87167	1736	2.87167	339	2.87167	307	2.87167	-4681
2.87333	-2285	2.87333	-10554	2.87333	-2397	2.87333	1740	2.87333	341	2.87333	307	2.87333	-4678
2.875	-2277	2.875	-10536	2.875	-2388	2.875	1745	2.875	343	2.875	307	2.875	-4674
2.87667	-2270	2.87667	-10518	2.87667	-2378	2.87667	1751	2.87667	346	2.87667	309	2.87667	-4669
2.87833	-2261	2.87833	-10499	2.87833	-2368	2.87833	1757	2.87833	350	2.87833	310	2.87833	-4663
2.88	-2253	2.88	-10480	2.88	-2356	2.88	1764	2.88	354	2.88	312	2.88	-4656
2.88167	-2244	2.88167	-10461	2.88167	-2345	2.88167	1771	2.88167	358	2.88167	315	2.88167	-4649
2.88333	-2235	2.88333	-10441	2.88333	-2332	2.88333	1779	2.88333	363	2.88333	319	2.88333	-4641
2.885	-2225	2.885	-10421	2.885	-2319	2.885	1787	2.885	368	2.885	322	2.885	-4632
2.88667	-2216	2.88667	-10401	2.88667	-2306	2.88667	1796	2.88667	375	2.88667	327	2.88667	-4624
2.88833	-2206	2.88833	-10380	2.88833	-2291	2.88833	1805	2.88833	381	2.88833	332	2.88833	-4615
2.89	-2195	2.89	-10360	2.89	-2276	2.89	1815	2.89	389	2.89	337	2.89	-4606
2.89167	-2185	2.89167	-10339	2.89167	-2260	2.89167	1825	2.89167	397	2.89167	343	2.89167	-4597
2.89333	-2173	2.89333	-10319	2.89333	-2243	2.89333	1837	2.89333	406	2.89333	350	2.89333	-4588
2.895	-2162	2.895	-10299	2.895	-2226	2.895	1849	2.895	417	2.895	357	2.895	-4578
2.89667	-2150	2.89667	-10279	2.89667	-2207	2.89667	1861	2.89667	428	2.89667	364	2.89667	-4568
2.89833	-2138	2.89833	-10259	2.89833	-2188	2.89833	1875	2.89833	440	2.89833	372	2.89833	-4559
2.9	-2126	2.9	-10240	2.9	-2169	2.9	1889	2.9	454	2.9	380	2.9	-4549
2.90167	-2112	2.90167	-10220	2.90167	-2150	2.90167	1903	2.90167	469	2.90167	390	2.90167	-4540
2.90333	-2099	2.90333	-10200	2.90333	-2130	2.90333	1917	2.90333	485	2.90333	399	2.90333	-4531
2.905	-2084	2.905	-10180	2.905	-2111	2.905	1931	2.905	503	2.905	410	2.905	-4522
2.90667	-2069	2.90667	-10160	2.90667	-2091	2.90667	1945	2.90667	521	2.90667	422	2.90667	-4514
2.90833	-2053	2.90833	-10141	2.90833	-2071	2.90833	1959	2.90833	540	2.90833	434	2.90833	-4506
2.91	-2036	2.91	-10121	2.91	-2052	2.91	1972	2.91	559	2.91	447	2.91	-4499
2.91167	-2019	2.91167	-10102	2.91167	-2032	2.91167	1984	2.91167	579	2.91167	460	2.91167	-4492
2.91333	-2002	2.91333	-10083	2.91333	-2011	2.91333	1997	2.91333	599	2.91333	474	2.91333	-4485
2.915	-1985	2.915	-10064	2.915	-1990	2.915	2009	2.915	619	2.915	489	2.915	-4479
2.91667	-1968	2.91667	-10046	2.91667	-1970	2.91667	2020	2.91667	640	2.91667	503	2.91667	-4473
2.91833	-1951	2.91833	-10029	2.91833	-1949	2.91833	2032	2.91833	661	2.91833	517	2.91833	-4468
2.92	-1935	2.92	-10011	2.92	-1929	2.92	2043	2.92	682	2.92	532	2.92	-4462
2.92167	-1918	2.92167	-9994	2.92167	-1909	2.92167	2053	2.92167	704	2.92167	546	2.92167	-4457
2.92333	-1901	2.92333	-9977	2.92333	-1890	2.92333	2062	2.92333	727	2.92333	561	2.92333	-4452
2.925	-1884	2.925	-9960	2.925	-1872	2.925	2070	2.925	750	2.925	576	2.925	-4448
2.92667	-1866	2.92667	-9943	2.92667	-1855	2.92667	2078	2.92667	772	2.92667	591	2.92667	-4443
2.92833	-1849	2.92833	-9927	2.92833	-1838	2.92833	2084	2.92833	795	2.92833	606	2.92833	-4439
2.93	-1831	2.93	-9912	2.93	-1822	2.93	2089	2.93	817	2.93	621	2.93	-4434
2.93167	-1814	2.93167	-9897	2.93167	-1807	2.93167	2093	2.93167	839	2.93167	636	2.93167	-4430
2.93333	-1798	2.93333	-9883	2.93333	-1792	2.93333	2096	2.93333	861	2.93333	651	2.93333	-4425
2.935	-1783	2.935	-9870	2.935	-1777	2.935	2097	2.935	882	2.935	665	2.935	-4420
2.93667	-1769	2.93667	-9859	2.93667	-1764	2.93667	2097	2.93667	903	2.93667	678	2.93667	-4416
2.93833	-1755	2.93833	-9848	2.93833	-1750	2.93833	2097	2.93833	924	2.93833	691	2.93833	-4411
2.94	-1743	2.94	-9839	2.94	-1738	2.94	2095	2.94	944	2.94	703	2.94	-4406
2.94167	-1733	2.94167	-9831	2.94167	-1726	2.94167	2092	2.94167	964	2.94167	714	2.94167	-4401
2.94333	-1723	2.94333	-9824	2.94333	-1714	2.94333	2089	2.94333	984	2.94333	724	2.94333	-4396
2.945	-1714	2.945	-9818	2.945	-1703	2.945	2085	2.945	1004	2.945	733	2.945	-4390
2.94667	-1707	2.94667	-9813	2.94667	-1693	2.94667	2080	2.94667	1024	2.94667	741	2.94667	-4385
2.94833	-1701	2.94833	-9809	2.94833	-1683	2.94833	2076	2.94833	1043	2.94833	748	2.94833	-4378
2.95	-1696	2.95	-9806	2.95	-1673	2.95	2070	2.95	1062	2.95	755	2.95	-4372
2.95167	-1691	2.95167	-9803	2.95167	-1663	2.95167	2065	2.95167	1081	2.95167	761	2.95167	-4365
2.95333	-1688	2.95333	-9802	2.95333	-1653	2.95333	2059	2.95333	1099	2.95333	766	2.95333	-4358
2.955	-1686	2.955	-9801	2.955	-1644	2.955	2053	2.955	1117	2.955	770	2.955	-4350
2.95667	-1684	2.95667	-9801	2.95667	-1635	2.95667	2046	2.95667	1134	2.95667	774	2.95667	-4342
2.95833	-1683	2.95833	-9802	2.95833	-1626	2.95833	2039	2.95833	1151	2.95833	777	2.95833	-4334
2.96	-1682	2.96	-9804	2.96	-1617	2.96	2032	2.96	1169	2.96	780	2.96	-4326
2.96167	-1682	2.96167	-9806	2.96167	-1608	2.96167	2025	2.96167	1186	2.96167	782	2.96167	-4317
2.96333	-1682	2.96333	-9809	2.96333	-1599	2.96333	2017	2.96333	1204	2.96333	783	2.96333	-4309
2.965	-1683	2.965	-9812	2.965	-1590	2.965	2010	2.965	1221	2.965	785	2.965	-4301
2.96667	-1685	2.96667	-9817	2.96667	-1581	2.96667	2004	2.96667	1238	2.96667	785	2.96667	-4293
2.96833	-1686	2.96833	-9822	2.96833	-1572	2.96833	1997	2.96833	1255	2.96833	786	2.96833	-4286
2.97	-1689	2.97	-9827	2.97	-1563	2.97	1991	2.97	1272	2.97	786	2.97	-4278
2.97167	-1691	2.97167	-9834	2.97167	-1553	2.97167	1984	2.97167	1289	2.97167	786	2.97167	-4271
2.97333	-1693	2.97333	-9841	2.97333	-1543	2.97333	1978	2.97333	1305	2.97333	785	2.97333	-4264
2.975	-1696	2.975	-9850	2.975	-1533	2.975	1973	2.975	1322	2.975	785	2.975	-4257
2.97667	-1699	2.97667	-9860	2.97667	-1523	2.97667	1967	2.97667	1339	2.97667	784	2.97667	-4250
2.97833	-1702	2.97833	-9871	2.97833	-1513	2.97833	1961	2.97833	1355	2.97833	784	2.97833	-4244
2.98	-1704	2.98	-9883	2.98	-1502	2.98	1956	2.98	1372	2.98	783	2.98	-4238
2.98167	-1707	2.98167	-9897	2.98167	-1492	2.98167	1951	2.98167	1390	2.98167	783	2.98167	-4232
2.98333	-1709	2.98333	-9912	2.98333	-1483	2.98333	1947	2.98333	1407	2.98333	782	2.98333	-4226
2.985	-1712	2.985	-9928	2.985	-1473	2.985	1942	2.985	1425	2.985	782	2.985	-4221
2.98667	-1714	2.98667	-9946	2.98667	-1464	2.98667	1938	2.98667	1443	2.98667	782	2.98667	-4215
2.98833	-1717	2.98833	-9965	2.98833	-1456	2.98833	1935	2.98833	1461	2.98833	782	2.98833	-4210
2.99	-1719	2.99	-9985	2.99	-1447	2.99	1931	2.99	1478	2.99	783	2.99	-4205
2.99167	-1721	2.99167	-10005	2.99167	-1440	2.99167	1929	2.99167	1496	2.99167	784	2.99167	-4200
2.99333	-1723	2.99333	-10026	2.99333	-1432	2.99333	1926	2.99333	1513	2.99333	784	2.99333	-4196
2.995	-1725	2.995	-10046	2.995	-1425	2.995	1924	2.995	1531	2.995	785	2.995	-4191
2.99667	-1727	2.99667	-10067	2.99667	-1418	2.99667	1922	2.99667	1548	2.99667	786	2.99667	-4187
2.99833	-1728	2.99833	-10089	2.99833	-1411	2.99833	1921	2.99833	1566	2.99833	787	2.99833	-4182
3	-1729	3	-10110	3	-1405	3	1920	3	1584	3	788	3	-4177
3.00167	-1731	3.00167	-10132	3.00167	-1399	3.00167	1919	3.00167	1602	3.00167	789	3.00167	-4173
3.00333	-1732	3.00333	-10154	3.00333	-1393	3.00333	1919	3.00333	1620	3.00333	790	3.00333	-4168
3.005	-1733	3.005	-10177	3.005	-1388	3.005	1918	3.005	1638	3.005	791	3.005	-4164
3.00667	-1734	3.00667	-10201	3.00667	-1382	3.00667	1918	3.00667	1657	3.00667	792	3.00667	-4159
3.00833	-1734	3.00833	-10223	3.00833	-1377	3.00833	1918	3.00833	1674	3.00833	793	3.00833	-4155
3.01	-1735	3.01	-10246	3.01	-1372	3.01	1919	3.01	1692	3.01	793	3.01	-4150
3.01167	-1735	3.01167	-10267	3.01167	-1367	3.01167	1919	3.01167	1708	3.01167	794	3.01167	-4145
3.01333	-1735	3.01333	-10288	3.01333	-1362	3.01333	1920	3.01333	1724	3.01333	795	3.01333	-4140
3.015	-1734	3.015	-10307	3.015	-1357	3.015	1920	3.015	1739	3.015	796	3.015	-4135
3.01667	-1734	3.01667	-10324	3.01667	-1352	3.01667	1921	3.01667	1753	3.01667	796	3.01667	-4129
3.01833	-1733	3.01833	-10341	3.01833	-1348	3.01833	1922	3.01833	1767	3.01833	797	3.01833	-4124
3.02	-1732	3.02	-10355	3.02	-1343	3.02	1923	3.02	1780	3.02	798	3.02	-4118
3.02167	-1731	3.02167	-10369	3.02167	-1339	3.02167	1924	3.02167	1792	3.02167	798	3.02167	-4112
3.02333	-1729	3.02333	-10381	3.02333	-1335	3.02333	1925	3.02333	1803	3.02333	799	3.02333	-4107
3.025	-1727	3.025	-10391	3.025	-1331	3.025	1926	3.025	1814	3.025	799	3.025	-4101
3.02667	-1725	3.02667	-10400	3.02667	-1327	3.02667	1927	3.02667	1824	3.02667	800	3.02667	-4095
3.02833	-1722	3.02833	-10408	3.02833	-1324	3.02833	1928	3.02833	1834	3.02833	800	3.02833	-4089
3.03	-1719	3.03	-10415	3.03	-1321	3.03	1929	3.03	1843	3.03	801	3.03	-4083
3.03167	-1716	3.03167	-10421	3.03167	-1318	3.03167	1930	3.03167	1852	3.03167	801	3.03167	-4077
3.03333	-1713	3.03333	-10426	3.03333	-1316	3.03333	1931	3.03333	1860	3.03333	802	3.03333	-4071
3.035	-1710	3.035	-10430	3.035	-1314	3.035	1932	3.035	1868	3.035	802	3.035	-4065
3.03667	-1708	3.03667	-10434	3.03667	-1312	3.03667	1934	3.03667	1876	3.03667	803	3.03667	-4058
3.03833	-1705	3.03833	-10436	3.03833	-1310	3.03833	1935	3.03833	1883	3.03833	804	3.03833	-4052
3.04	-1702	3.04	-10438	3.04	-1309	3.04	1936	3.04	1889	3.04	805	3.04	-4046
3.04167	-1700	3.04167	-10440	3.04167	-1307	3.04167	1937	3.04167	1895	3.04167	805	3.04167	-4040
3.04333	-1698	3.04333	-10441	3.04333	-1307	3.04333	1938	3.04333	1901	3.04333	806	3.04333	-4034
3.045	-1696	3.045	-10442	3.045	-1306	3.045	1939	3.045	1907	3.045	808	3.045	-4029
3.04667	-1694	3.04667	-10442	3.04667	-1305	3.04667	1939	3.04667	1912	3.04667	809	3.04667	-4024
3.04833	-1692	3.04833	-10442	3.04833	-1305	3.04833	1940	3.04833	1916	3.04833	810	3.04833	-4019
3.05	-1691	3.05	-10441	3.05	-1305	3.05	1940	3.05	1920	3.05	812	3.05	-4015
3.05167	-1690	3.05167	-10440	3.05167	-1305	3.05167	1940	3.05167	1924	3.05167	813	3.05167	-4011
3.05333	-1690	3.05333	-10440	3.05333	-1306	3.05333	1940	3.05333	1927	3.05333	815	3.05333	-4007
3.055	-1689	3.055	-10438	3.055	-1306	3.055	1940	3.055	1929	3.055	816	3.055	-4004
3.05667	-1690	3.05667	-10437	3.05667	-1307	3.05667	1940	3.05667	1931	3.05667	817	3.05667	-4001
3.05833	-1691	3.05833	-10436	3.05833	-1308	3.05833	1939	3.05833	1933	3.05833	818	3.05833	-3999
3.06	-1692	3.06	-10434	3.06	-1310	3.06	1938	3.06	1934	3.06	819	3.06	-3997
3.06167	-1693	3.06167	-10433	3.06167	-1311	3.06167	1937	3.06167	1934	3.06167	820	3.06167	-3995
3.06333	-1696	3.06333	-10431	3.06333	-1313	3.06333	1936	3.06333	1934	3.06333	820	3.06333	-3994
3.065	-1699	3.065	-10429	3.065	-1315	3.065	1935	3.065	1933	3.065	820	3.065	-3994
3.06667	-1702	3.06667	-10427	3.06667	-1318	3.06667	1933	3.06667	1932	3.06667	820	3.06667	-3994
3.06833	-1706	3.06833	-10426	3.06833	-1321	3.06833	1931	3.06833	1930	3.06833	820	3.06833	-3995
3.07	-1710	3.07	-10424	3.07	-1324	3.07	1928	3.07	1928	3.07	819	3.07	-3996
3.07167	-1715	3.07167	-10422	3.07167	-1328	3.07167	1926	3.07167	1925	3.07167	818	3.07167	-3998
3.07333	-1720	3.07333	-10420	3.07333	-1332	3.07333	1922	3.07333	1922	3.07333	817	3.07333	-4001
3.075	-1725	3.075	-10418	3.075	-1336	3.075	1919	3.075	1918	3.075	815	3.075	-4004
3.07667	-1731	3.07667	-10416	3.07667	-1341	3.07667	1915	3.07667	1914	3.07667	813	3.07667	-4008
3.07833	-1737	3.07833	-10415	3.07833	-1346	3.07833	1911	3.07833	1910	3.07833	811	3.07833	-4012
3.08	-1743	3.08	-10413	3.08	-1351	3.08	1907	3.08	1905	3.08	809	3.08	-4017
3.08167	-1750	3.08167	-10411	3.08167	-1357	3.08167	1902	3.08167	1900	3.08167	807	3.08167	-4022
3.08333	-1757	3.08333	-10409	3.08333	-1363	3.08333	1897	3.08333	1895	3.08333	804	3.08333	-4028
3.085	-1764	3.085	-10407	3.085	-1369	3.085	1893	3.085	1890	3.085	802	3.085	-4034
3.08667	-1771	3.08667	-10405	3.08667	-1375	3.08667	1888	3.08667	1884	3.08667	799	3.08667	-4041
3.08833	-1779	3.08833	-10403	3.08833	-1382	3.08833	1884	3.08833	1879	3.08833	795	3.08833	-4048
3.09	-1787	3.09	-10401	3.09	-1389	3.09	1879	3.09	1874	3.09	792	3.09	-4056
3.09167	-1795	3.09167	-10399	3.09167	-1396	3.09167	1875	3.09167	1868	3.09167	789	3.09167	-4065
3.09333	-1802	3.09333	-10397	3.09333	-1403	3.09333	1871	3.09333	1863	3.09333	785	3.09333	-4074
3.095	-1809	3.095	-10395	3.095	-1411	3.095	1867	3.095	1858	3.095	782	3.095	-4084
3.09667	-1815	3.09667	-10392	3.09667	-1420	3.09667	1863	3.09667	1853	3.09667	778	3.09667	-4095
3.09833	-1820	3.09833	-10390	3.09833	-1428	3.09833	1859	3.09833	1847	3.09833	775	3.09833	-4106
3.1	-1825	3.1	-10388	3.1	-1436	3.1	1855	3.1	1842	3.1	771	3.1	-4117
3.10167	-1829	3.10167	-10385	3.10167	-1444	3.10167	1851	3.10167	1837	3.10167	768	3.10167	-4128
3.10333	-1832	3.10333	-10382	3.10333	-1451	3.10333	1848	3.10333	1832	3.10333	764	3.10333	-4139
3.105	-1834	3.105	-10380	3.105	-1459	3.105	1845	3.105	1827	3.105	761	3.105	-4151
3.10667	-1835	3.10667	-10377	3.10667	-1466	3.10667	1842	3.10667	1822	3.10667	757	3.10667	-4162
3.10833	-1835	3.10833	-10374	3.10833	-1473	3.10833	1839	3.10833	1817	3.10833	754	3.10833	-4173
3.11	-1834	3.11	-10371	3.11	-1479	3.11	1837	3.11	1812	3.11	751	3.11	-4184
3.11167	-1833	3.11167	-10368	3.11167	-1485	3.11167	1834	3.11167	1807	3.11167	748	3.11167	-4196
3.11333	-1831	3.11333	-10365	3.11333	-1491	3.11333	1832	3.11333	1803	3.11333	744	3.11333	-4207
3.115	-1828	3.115	-10362	3.115	-1497	3.115	1831	3.115	1798	3.115	741	3.115	-4219
3.11667	-1824	3.11667	-10360	3.11667	-1502	3.11667	1829	3.11667	1794	3.11667	738	3.11667	-4230
3.11833	-1819	3.11833	-10357	3.11833	-1506	3.11833	1828	3.11833	1790	3.11833	734	3.11833	-4242
3.12	-1814	3.12	-10354	3.12	-1510	3.12	1827	3.12	1786	3.12	731	3.12	-4252
3.12167	-1808	3.12167	-10352	3.12167	-1513	3.12167	1826	3.12167	1782	3.12167	728	3.12167	-4263
3.12333	-1802	3.12333	-10349	3.12333	-1515	3.12333	1826	3.12333	1778	3.12333	724	3.12333	-4272
3.125	-1794	3.125	-10347	3.125	-1516	3.125	1826	3.125	1773	3.125	721	3.125	-4282
3.12667	-1786	3.12667	-10345	3.12667	-1516	3.12667	1826	3.12667	1769	3.12667	717	3.12667	-4290
3.12833	-1777	3.12833	-10342	3.12833	-1515	3.12833	1826	3.12833	1765	3.12833	714	3.12833	-4297
3.13	-1767	3.13	-10340	3.13	-1513	3.13	1827	3.13	1761	3.13	710	3.13	-4304
3.13167	-1757	3.13167	-10339	3.13167	-1510	3.13167	1827	3.13167	1757	3.13167	706	3.13167	-4310
3.13333	-1747	3.13333	-10337	3.13333	-1505	3.13333	1828	3.13333	1753	3.13333	702	3.13333	-4315
3.135	-1738	3.135	-10335	3.135	-1500	3.135	1830	3.135	1750	3.135	698	3.135	-4320
3.13667	-1728	3.13667	-10334	3.13667	-1493	3.13667	1831	3.13667	1746	3.13667	694	3.13667	-4324
3.13833	-1719	3.13833	-10333	3.13833	-1485	3.13833	1833	3.13833	1742	3.13833	690	3.13833	-4327
3.14	-1710	3.14	-10332	3.14	-1476	3.14	1834	3.14	1739	3.14	687	3.14	-4330
3.14167	-1702	3.14167	-10331	3.14167	-1467	3.14167	1836	3.14167	1736	3.14167	683	3.14167	-4332
3.14333	-1694	3.14333	-10331	3.14333	-1457	3.14333	1838	3.14333	1734	3.14333	679	3.14333	-4333
3.145	-1686	3.145	-10330	3.145	-1447	3.145	1840	3.145	1731	3.145	676	3.145	-4334
3.14667	-1679	3.14667	-10330	3.14667	-1436	3.14667	1842	3.14667	1729	3.14667	672	3.14667	-4335
3.14833	-1672	3.14833	-10331	3.14833	-1424	3.14833	1844	3.14833	1727	3.14833	669	3.14833	-4334
3.15	-1666	3.15	-10331	3.15	-1411	3.15	1846	3.15	1725	3.15	665	3.15	-4334
3.15167	-1660	3.15167	-10332	3.15167	-1398	3.15167	1848	3.15167	1723	3.15167	662	3.15167	-4333
3.15333	-1654	3.15333	-10334	3.15333	-1384	3.15333	1850	3.15333	1721	3.15333	659	3.15333	-4331
3.155	-1649	3.155	-10336	3.155	-1369	3.155	1852	3.155	1719	3.155	656	3.155	-4329
3.15667	-1645	3.15667	-10339	3.15667	-1354	3.15667	1854	3.15667	1717	3.15667	653	3.15667	-4326
3.15833	-1641	3.15833	-10342	3.15833	-1338	3.15833	1856	3.15833	1715	3.15833	650	3.15833	-4323
3.16	-1637	3.16	-10346	3.16	-1323	3.16	1859	3.16	1714	3.16	648	3.16	-4320
3.16167	-1634	3.16167	-10351	3.16167	-1308	3.16167	1863	3.16167	1712	3.16167	645	3.16167	-4316
3.16333	-1631	3.16333	-10357	3.16333	-1294	3.16333	1870	3.16333	1710	3.16333	643	3.16333	-4312
3.165	-1629	3.165	-10363	3.165	-1280	3.165	1879	3.165	1708	3.165	641	3.165	-4308
3.16667	-1628	3.16667	-10370	3.16667	-1266	3.16667	1891	3.16667	1706	3.16667	639	3.16667	-4303
3.16833	-1626	3.16833	-10377	3.16833	-1253	3.16833	1906	3.16833	1704	3.16833	637	3.16833	-4299
3.17	-1626	3.17	-10385	3.17	-1241	3.17	1925	3.17	1701	3.17	636	3.17	-4293
3.17167	-1625	3.17167	-10394	3.17167	-1230	3.17167	1948	3.17167	1699	3.17167	634	3.17167	-4288
3.17333	-1625	3.17333	-10402	3.17333	-1219	3.17333	1976	3.17333	1697	3.17333	633	3.17333	-4282
3.175	-1626	3.175	-10412	3.175	-1208	3.175	2008	3.175	1694	3.175	632	3.175	-4275
3.17667	-1626	3.17667	-10421	3.17667	-1199	3.17667	2045	3.17667	1691	3.17667	631	3.17667	-4269
3.17833	-1627	3.17833	-10431	3.17833	-1189	3.17833	2087	3.17833	1689	3.17833	630	3.17833	-4263
3.18	-1629	3.18	-10442	3.18	-1181	3.18	2133	3.18	1686	3.18	630	3.18	-4258
3.18167	-1630	3.18167	-10453	3.18167	-1172	3.18167	2182	3.18167	1682	3.18167	629	3.18167	-4254
3.18333	-1632	3.18333	-10464	3.18333	-1165	3.18333	2233	3.18333	1679	3.18333	629	3.18333	-4251
3.185	-1634	3.185	-10476	3.185	-1157	3.185	2287	3.185	1676	3.185	628	3.185	-4250
3.18667	-1637	3.18667	-10488	3.18667	-1150	3.18667	2343	3.18667	1672	3.18667	628	3.18667	-4251
3.18833	-1639	3.18833	-10501	3.18833	-1144	3.18833	2402	3.18833	1669	3.18833	628	3.18833	-4254
3.19	-1642	3.19	-10514	3.19	-1138	3.19	2463	3.19	1665	3.19	627	3.19	-4259
3.19167	-1645	3.19167	-10526	3.19167	-1132	3.19167	2526	3.19167	1662	3.19167	627	3.19167	-4266
3.19333	-1648	3.19333	-10538	3.19333	-1126	3.19333	2592	3.19333	1658	3.19333	627	3.19333	-4276
3.195	-1651	3.195	-10549	3.195	-1121	3.195	2661	3.195	1655	3.195	627	3.195	-4288
3.19667	-1654	3.19667	-10560	3.19667	-1116	3.19667	2734	3.19667	1651	3.19667	627	3.19667	-4303
3.19833	-1657	3.19833	-10570	3.19833	-1111	3.19833	2809	3.19833	1648	3.19833	627	3.19833	-4319
3.2	-1660	3.2	-10580	3.2	-1106	3.2	2885	3.2	1645	3.2	627	3.2	-4337
3.20167	-1662	3.20167	-10589	3.20167	-1102	3.20167	2962	3.20167	1642	3.20167	627	3.20167	-4356
3.20333	-1665	3.20333	-10598	3.20333	-1098	3.20333	3037	3.20333	1638	3.20333	627	3.20333	-4377
3.205	-1668	3.205	-10606	3.205	-1094	3.205	3109	3.205	1635	3.205	627	3.205	-4398
3.20667	-1670	3.20667	-10614	3.20667	-1090	3.20667	3180	3.20667	1632	3.20667	627	3.20667	-4421
3.20833	-1672	3.20833	-10622	3.20833	-1086	3.20833	3247	3.20833	1629	3.20833	626	3.20833	-4444
3.21	-1675	3.21	-10630	3.21	-1083	3.21	3311	3.21	1626	3.21	626	3.21	-4469
3.21167	-1677	3.21167	-10638	3.21167	-1080	3.21167	3372	3.21167	1623	3.21167	626	3.21167	-4495
3.21333	-1679	3.21333	-10648	3.21333	-1076	3.21333	3430	3.21333	1620	3.21333	626	3.21333	-4522
3.215	-1681	3.215	-10658	3.215	-1073	3.215	3485	3.215	1618	3.215	625	3.215	-4550
3.21667	-1683	3.21667	-10670	3.21667	-1071	3.21667	3537	3.21667	1615	3.21667	625	3.21667	-4579
3.21833	-1685	3.21833	-10683	3.21833	-1068	3.21833	3586	3.21833	1613	3.21833	624	3.21833	-4608
3.22	-1687	3.22	-10697	3.22	-1066	3.22	3633	3.22	1611	3.22	624	3.22	-4638
3.22167	-1689	3.22167	-10714	3.22167	-1064	3.22167	3676	3.22167	1608	3.22167	623	3.22167	-4666
3.22333	-1691	3.22333	-10732	3.22333	-1062	3.22333	3717	3.22333	1607	3.22333	622	3.22333	-4694
3.225	-1693	3.225	-10752	3.225	-1061	3.225	3755	3.225	1605	3.225	621	3.225	-4720
3.22667	-1695	3.22667	-10774	3.22667	-1060	3.22667	3790	3.22667	1603	3.22667	619	3.22667	-4746
3.22833	-1698	3.22833	-10798	3.22833	-1059	3.22833	3822	3.22833	1601	3.22833	618	3.22833	-4770
3.23	-1700	3.23	-10823	3.23	-1059	3.23	3853	3.23	1599	3.23	616	3.23	-4793
3.23167	-1702	3.23167	-10848	3.23167	-1059	3.23167	3881	3.23167	1598	3.23167	614	3.23167	-4815
3.23333	-1704	3.23333	-10874	3.23333	-1059	3.23333	3907	3.23333	1596	3.23333	612	3.23333	-4836
3.235	-1707	3.235	-10901	3.235	-1060	3.235	3931	3.235	1594	3.235	610	3.235	-4855
3.23667	-1709	3.23667	-10929	3.23667	-1062	3.23667	3953	3.23667	1593	3.23667	608	3.23667	-4874
3.23833	-1712	3.23833	-10958	3.23833	-1063	3.23833	3973	3.23833	1591	3.23833	605	3.23833	-4891
3.24	-1715	3.24	-10987	3.24	-1065	3.24	3987	3.24	1589	3.24	603	3.24	-4908
3.24167	-1718	3.24167	-11018	3.24167	-1067	3.24167	3990	3.24167	1587	3.24167	600	3.24167	-4923
3.24333	-1721	3.24333	-11049	3.24333	-1070	3.24333	3981	3.24333	1585	3.24333	597	3.24333	-4938
3.245	-1724	3.245	-11082	3.245	-1072	3.245	3955	3.245	1583	3.245	594	3.245	-4953
3.24667	-1728	3.24667	-11116	3.24667	-1075	3.24667	3911	3.24667	1581	3.24667	590	3.24667	-4966
3.24833	-1731	3.24833	-11149	3.24833	-1078	3.24833	3846	3.24833	1579	3.24833	587	3.24833	-4980
3.25	-1735	3.25	-11182	3.25	-1082	3.25	3759	3.25	1576	3.25	583	3.25	-4992
3.25167	-1739	3.25167	-11214	3.25167	-1086	3.25167	3647	3.25167	1574	3.25167	579	3.25167	-5005
3.25333	-1743	3.25333	-11245	3.25333	-1089	3.25333	3510	3.25333	1571	3.25333	574	3.25333	-5018
3.255	-1747	3.255	-11274	3.255	-1094	3.255	3345	3.255	1568	3.255	570	3.255	-5030
3.25667	-1751	3.25667	-11300	3.25667	-1098	3.25667	3152	3.25667	1565	3.25667	566	3.25667	-5042
3.25833	-1755	3.25833	-11325	3.25833	-1102	3.25833	2931	3.25833	1562	3.25833	561	3.25833	-5054
3.26	-1759	3.26	-11348	3.26	-1107	3.26	2690	3.26	1558	3.26	557	3.26	-5066
3.26167	-1763	3.26167	-11369	3.26167	-1113	3.26167	2434	3.26167	1554	3.26167	553	3.26167	-5077
3.26333	-1767	3.26333	-11388	3.26333	-1118	3.26333	2165	3.26333	1550	3.26333	548	3.26333	-5088
3.265	-1772	3.265	-11405	3.265	-1124	3.265	1888	3.265	1546	3.265	544	3.265	-5098
3.26667	-1776	3.26667	-11420	3.26667	-1130	3.26667	1603	3.26667	1542	3.26667	539	3.26667	-5108
3.26833	-1781	3.26833	-11433	3.26833	-1136	3.26833	1311	3.26833	1537	3.26833	535	3.26833	-5118
3.27	-1786	3.27	-11445	3.27	-1143	3.27	1012	3.27	1533	3.27	530	3.27	-5127
3.27167	-1790	3.27167	-11455	3.27167	-1151	3.27167	707	3.27167	1529	3.27167	525	3.27167	-5136
3.27333	-1795	3.27333	-11465	3.27333	-1158	3.27333	395	3.27333	1524	3.27333	521	3.27333	-5144
3.275	-1799	3.275	-11473	3.275	-1167	3.275	74	3.275	1520	3.275	516	3.275	-5152
3.27667	-1804	3.27667	-11481	3.27667	-1175	3.27667	-255	3.27667	1516	3.27667	512	3.27667	-5160
3.27833	-1808	3.27833	-11488	3.27833	-1184	3.27833	-592	3.27833	1511	3.27833	508	3.27833	-5168
3.28	-1812	3.28	-11495	3.28	-1193	3.28	-928	3.28	1507	3.28	505	3.28	-5176
3.28167	-1816	3.28167	-11500	3.28167	-1202	3.28167	-1256	3.28167	1503	3.28167	501	3.28167	-5183
3.28333	-1820	3.28333	-11506	3.28333	-1211	3.28333	-1571	3.28333	1499	3.28333	498	3.28333	-5190
3.285	-1824	3.285	-11511	3.285	-1220	3.285	-1868	3.285	1495	3.285	495	3.285	-5197
3.28667	-1827	3.28667	-11516	3.28667	-1229	3.28667	-2146	3.28667	1491	3.28667	493	3.28667	-5203
3.28833	-1831	3.28833	-11521	3.28833	-1238	3.28833	-2401	3.28833	1487	3.28833	490	3.28833	-5210
3.29	-1834	3.29	-11526	3.29	-1246	3.29	-2634	3.29	1483	3.29	489	3.29	-5216
3.29167	-1837	3.29167	-11530	3.29167	-1255	3.29167	-2842	3.29167	1480	3.29167	487	3.29167	-5223
3.29333	-1840	3.29333	-11535	3.29333	-1264	3.29333	-3025	3.29333	1477	3.29333	485	3.29333	-5229
3.295	-1843	3.295	-11539	3.295	-1273	3.295	-3184	3.295	1474	3.295	484	3.295	-5235
3.29667	-1846	3.29667	-11543	3.29667	-1281	3.29667	-3319	3.29667	1471	3.29667	483	3.29667	-5242
3.29833	-1848	3.29833	-11547	3.29833	-1290	3.29833	-3430	3.29833	1468	3.29833	482	3.29833	-5248
3.3	-1851	3.3	-11551	3.3	-1298	3.3	-3522	3.3	1466	3.3	482	3.3	-5255
3.30167	-1853	3.30167	-11555	3.30167	-1306	3.30167	-3596	3.30167	1464	3.30167	481	3.30167	-5261
3.30333	-1854	3.30333	-11559	3.30333	-1313	3.30333	-3656	3.30333	1462	3.30333	481	3.30333	-5268
3.305	-1856	3.305	-11563	3.305	-1320	3.305	-3702	3.305	1460	3.305	481	3.305	-5275
3.30667	-1857	3.30667	-11567	3.30667	-1327	3.30667	-3737	3.30667	1458	3.30667	481	3.30667	-5281
3.30833	-1858	3.30833	-11570	3.30833	-1333	3.30833	-3763	3.30833	1456	3.30833	482	3.30833	-5288
3.31	-1859	3.31	-11574	3.31	-1338	3.31	-3779	3.31	1455	3.31	482	3.31	-5295
3.31167	-1859	3.31167	-11577	3.31167	-1344	3.31167	-3788	3.31167	1454	3.31167	482	3.31167	-5301
3.31333	-1858	3.31333	-11580	3.31333	-1348	3.31333	-3790	3.31333	1453	3.31333	483	3.31333	-5308
3.315	-1856	3.315	-11583	3.315	-1353	3.315	-3786	3.315	1452	3.315	484	3.315	-5316
3.31667	-1853	3.31667	-11585	3.31667	-1357	3.31667	-3777	3.31667	1451	3.31667	484	3.31667	-5323
3.31833	-1849	3.31833	-11586	3.31833	-1360	3.31833	-3763	3.31833	1450	3.31833	485	3.31833	-5331
3.32	-1844	3.32	-11587	3.32	-1364	3.32	-3745	3.32	1449	3.32	486	3.32	-5340
3.32167	-1838	3.32167	-11587	3.32167	-1367	3.32167	-3724	3.32167	1449	3.32167	486	3.32167	-5349
3.32333	-1830	3.32333	-11587	3.32333	-1370	3.32333	-3702	3.32333	1448	3.32333	487	3.32333	-5359
3.325	-1820	3.325	-11586	3.325	-1372	3.325	-3678	3.325	1448	3.325	487	3.325	-5370
3.32667	-1809	3.32667	-11585	3.32667	-1375	3.32667	-3654	3.32667	1448	3.32667	488	3.32667	-5382
3.32833	-1796	3.32833	-11583	3.32833	-1377	3.32833	-3629	3.32833	1447	3.32833	488	3.32833	-5395
3.33	-1782	3.33	-11582	3.33	-1379	3.33	-3605	3.33	1447	3.33	488	3.33	-5410
[truncated: 10,013 more rows]

## Sheet: LD LQ
Time	M01	M02	M03	M04	M05	M06	M07	M08	M09	M10	M11	M12	M13		LD	0.0356026
5	-3613	17078	-11401	1159	4256	10247	2731	1162	697	286	-13316	1941	3879		LQ	0.107887
5.00167	-3613	17078	-11396	1157	4254	10248	2730	1161	696	284	-13326	1949	3872
5.00333	-3614	17079	-11391	1154	4253	10249	2729	1160	694	283	-13337	1957	3865
5.005	-3614	17080	-11386	1152	4251	10249	2728	1159	692	282	-13348	1964	3857
5.00667	-3615	17081	-11380	1150	4251	10250	2727	1159	691	281	-13361	1971	3848
5.00833	-3616	17083	-11375	1148	4250	10250	2726	1158	689	280	-13373	1978	3839
5.01	-3617	17084	-11369	1146	4249	10251	2725	1157	687	279	-13386	1984	3829
5.01167	-3618	17086	-11364	1144	4249	10251	2724	1156	686	278	-13400	1990	3817
5.01333	-3619	17088	-11357	1142	4249	10251	2723	1155	684	278	-13415	1995	3805
5.015	-3621	17090	-11351	1140	4250	10252	2723	1154	682	278	-13430	2000	3792
5.01667	-3622	17092	-11344	1139	4250	10252	2722	1153	680	278	-13445	2005	3778
5.01833	-3624	17095	-11337	1138	4251	10252	2721	1152	679	278	-13460	2010	3763
5.02	-3625	17098	-11330	1137	4252	10252	2721	1150	677	278	-13476	2015	3747
5.02167	-3626	17100	-11322	1136	4254	10252	2721	1149	675	279	-13492	2019	3731
5.02333	-3626	17103	-11314	1136	4255	10252	2721	1148	673	280	-13508	2023	3714
5.025	-3626	17107	-11306	1137	4257	10253	2721	1146	671	281	-13525	2028	3697
5.02667	-3625	17110	-11297	1137	4259	10253	2720	1146	669	282	-13542	2032	3680
5.02833	-3623	17113	-11289	1139	4261	10254	2720	1146	667	283	-13560	2036	3662
5.03	-3621	17115	-11280	1140	4264	10254	2720	1147	665	285	-13579	2040	3644
5.03167	-3618	17118	-11271	1142	4266	10255	2720	1149	663	286	-13597	2044	3626
5.03333	-3615	17120	-11262	1145	4269	10255	2720	1152	661	288	-13617	2048	3607
5.035	-3610	17122	-11253	1148	4272	10256	2720	1157	659	290	-13636	2053	3588
5.03667	-3605	17124	-11243	1150	4274	10257	2720	1163	657	291	-13654	2057	3568
5.03833	-3600	17125	-11234	1154	4278	10258	2720	1171	656	293	-13672	2061	3547
5.04	-3594	17126	-11224	1158	4281	10259	2719	1180	654	295	-13689	2066	3527
5.04167	-3587	17127	-11214	1161	4285	10260	2719	1191	652	297	-13705	2070	3507
5.04333	-3581	17127	-11204	1166	4288	10262	2718	1204	650	299	-13720	2074	3487
5.045	-3574	17127	-11194	1170	4292	10263	2717	1219	648	301	-13734	2079	3469
5.04667	-3566	17127	-11184	1175	4296	10265	2717	1234	647	304	-13747	2083	3451
5.04833	-3559	17126	-11175	1180	4300	10267	2716	1250	645	306	-13759	2087	3435
5.05	-3551	17125	-11166	1186	4304	10265	2715	1267	643	308	-13770	2092	3419
5.05167	-3542	17124	-11157	1192	4308	10259	2713	1285	642	311	-13780	2097	3405
5.05333	-3534	17122	-11149	1198	4312	10245	2712	1303	641	313	-13789	2101	3392
5.055	-3525	17120	-11142	1204	4316	10221	2710	1322	639	316	-13797	2106	3380
5.05667	-3515	17118	-11135	1210	4320	10186	2709	1342	638	318	-13805	2111	3369
5.05833	-3506	17116	-11128	1216	4324	10137	2707	1362	637	321	-13811	2115	3360
5.06	-3498	17114	-11122	1221	4328	10074	2705	1383	636	324	-13817	2120	3351
5.06167	-3489	17111	-11116	1227	4332	9996	2702	1405	635	327	-13822	2125	3343
5.06333	-3481	17108	-11111	1232	4336	9900	2700	1428	634	329	-13826	2129	3337
5.065	-3474	17105	-11106	1237	4340	9787	2698	1451	634	333	-13829	2133	3331
5.06667	-3468	17102	-11101	1242	4344	9654	2695	1474	633	336	-13832	2138	3326
5.06833	-3462	17099	-11097	1247	4348	9503	2693	1496	633	339	-13834	2142	3321
5.07	-3456	17096	-11093	1252	4351	9333	2690	1517	632	342	-13836	2146	3317
5.07167	-3452	17092	-11090	1257	4354	9148	2688	1537	632	345	-13837	2149	3314
5.07333	-3448	17089	-11087	1261	4357	8946	2685	1556	632	347	-13838	2153	3311
5.075	-3445	17085	-11085	1265	4360	8727	2683	1574	631	350	-13838	2157	3309
5.07667	-3442	17082	-11083	1270	4363	8491	2680	1590	631	353	-13838	2160	3307
5.07833	-3440	17078	-11081	1274	4365	8237	2677	1605	631	355	-13838	2164	3305
5.08	-3438	17075	-11079	1278	4367	7964	2675	1619	630	358	-13838	2167	3304
5.08167	-3438	17071	-11078	1282	4369	7670	2672	1632	630	360	-13837	2170	3303
5.08333	-3437	17067	-11077	1285	4371	7352	2669	1643	629	362	-13836	2174	3302
5.085	-3437	17063	-11076	1289	4373	7011	2666	1653	629	364	-13835	2177	3302
5.08667	-3437	17059	-11076	1293	4375	6644	2663	1662	628	366	-13835	2180	3301
5.08833	-3437	17056	-11075	1297	4376	6252	2661	1670	628	368	-13834	2183	3301
5.09	-3438	17052	-11075	1301	4377	5843	2658	1677	627	370	-13832	2187	3302
5.09167	-3439	17048	-11075	1304	4379	5425	2656	1684	626	372	-13831	2190	3302
5.09333	-3441	17044	-11074	1308	4380	5004	2653	1689	625	373	-13830	2194	3303
5.095	-3442	17040	-11074	1311	4381	4585	2651	1694	625	375	-13829	2197	3303
5.09667	-3444	17036	-11073	1315	4382	4169	2649	1699	624	377	-13828	2201	3304
5.09833	-3446	17032	-11073	1318	4384	3759	2646	1703	623	378	-13826	2204	3305
5.1	-3448	17028	-11072	1321	4385	3355	2644	1707	622	379	-13825	2208	3306
5.10167	-3451	17024	-11072	1324	4386	2957	2642	1710	622	381	-13824	2211	3308
5.10333	-3453	17019	-11071	1326	4387	2565	2640	1713	621	382	-13822	2214	3309
5.105	-3455	17015	-11070	1329	4388	2178	2638	1716	620	383	-13821	2217	3310
5.10667	-3458	17011	-11069	1331	4390	1794	2636	1719	619	384	-13819	2220	3311
5.10833	-3460	17007	-11068	1333	4391	1413	2634	1723	618	385	-13818	2223	3312
5.11	-3463	17003	-11068	1335	4392	1039	2633	1727	617	386	-13816	2226	3313
5.11167	-3466	16999	-11067	1336	4393	674	2631	1732	617	387	-13815	2228	3314
5.11333	-3468	16995	-11066	1337	4395	322	2630	1737	616	387	-13813	2231	3315
5.115	-3471	16991	-11065	1338	4396	-19	2629	1743	615	388	-13812	2233	3315
5.11667	-3474	16988	-11064	1339	4397	-346	2627	1751	614	389	-13811	2235	3316
5.11833	-3476	16985	-11064	1340	4399	-660	2626	1759	613	389	-13810	2237	3316
5.12	-3479	16982	-11063	1340	4400	-963	2625	1769	612	389	-13810	2240	3317
5.12167	-3482	16979	-11062	1341	4401	-1254	2625	1780	611	389	-13811	2242	3317
5.12333	-3484	16976	-11062	1341	4403	-1536	2624	1792	610	390	-13812	2245	3317
5.125	-3486	16974	-11061	1341	4404	-1808	2624	1806	609	390	-13814	2247	3317
5.12667	-3489	16972	-11060	1341	4405	-2074	2624	1820	608	389	-13817	2250	3316
5.12833	-3491	16971	-11059	1341	4406	-2333	2624	1834	606	389	-13820	2252	3316
5.13	-3493	16970	-11059	1340	4407	-2585	2624	1849	604	389	-13824	2255	3316
5.13167	-3495	16971	-11058	1340	4408	-2829	2625	1865	602	388	-13830	2258	3316
5.13333	-3497	16972	-11057	1340	4408	-3064	2625	1881	600	387	-13835	2262	3316
5.135	-3499	16975	-11057	1340	4409	-3290	2626	1897	597	386	-13841	2265	3315
5.13667	-3500	16979	-11056	1339	4409	-3508	2628	1915	594	385	-13848	2269	3315
5.13833	-3502	16984	-11055	1339	4408	-3720	2629	1932	590	384	-13854	2272	3315
5.14	-3503	16991	-11055	1340	4408	-3924	2631	1950	587	383	-13861	2276	3314
5.14167	-3504	16999	-11054	1340	4407	-4124	2633	1969	582	381	-13868	2280	3314
5.14333	-3504	17009	-11053	1340	4406	-4319	2635	1989	578	379	-13874	2284	3314
5.145	-3504	17020	-11053	1341	4405	-4511	2637	2008	573	378	-13881	2288	3314
5.14667	-3503	17032	-11052	1342	4404	-4702	2639	2028	568	376	-13887	2292	3314
5.14833	-3502	17045	-11052	1344	4402	-4891	2641	2046	563	374	-13894	2296	3313
5.15	-3500	17059	-11051	1345	4401	-5076	2644	2064	558	372	-13900	2300	3313
5.15167	-3498	17073	-11051	1347	4399	-5256	2646	2082	553	370	-13907	2304	3313
5.15333	-3495	17088	-11051	1349	4398	-5428	2649	2098	548	368	-13913	2309	3313
5.155	-3491	17103	-11050	1351	4396	-5593	2651	2113	544	366	-13918	2313	3313
5.15667	-3487	17119	-11050	1352	4395	-5750	2654	2127	539	364	-13923	2318	3313
5.15833	-3483	17135	-11050	1354	4393	-5897	2657	2139	534	362	-13927	2322	3313
5.16	-3478	17151	-11050	1355	4391	-6037	2659	2151	529	360	-13930	2327	3313
5.16167	-3473	17169	-11051	1357	4390	-6167	2662	2162	525	358	-13932	2331	3314
5.16333	-3468	17187	-11051	1358	4388	-6290	2665	2171	520	356	-13933	2336	3314
5.165	-3462	17205	-11052	1358	4387	-6405	2667	2180	516	354	-13932	2340	3314
5.16667	-3457	17223	-11052	1359	4385	-6513	2670	2187	511	352	-13931	2344	3315
5.16833	-3451	17241	-11053	1359	4384	-6615	2672	2194	507	350	-13927	2349	3315
5.17	-3445	17258	-11054	1359	4382	-6710	2675	2200	503	349	-13923	2353	3315
5.17167	-3439	17275	-11055	1358	4381	-6799	2677	2205	500	348	-13916	2357	3316
5.17333	-3432	17291	-11056	1357	4380	-6881	2679	2210	497	347	-13909	2362	3316
5.175	-3426	17306	-11058	1357	4379	-6958	2681	2213	494	346	-13901	2366	3316
5.17667	-3419	17320	-11059	1356	4378	-7029	2683	2217	491	346	-13892	2370	3316
5.17833	-3413	17333	-11061	1355	4377	-7095	2685	2219	488	346	-13883	2375	3316
5.18	-3407	17345	-11063	1354	4377	-7157	2686	2221	486	346	-13873	2379	3316
5.18167	-3401	17357	-11066	1353	4376	-7214	2688	2223	484	347	-13862	2384	3316
5.18333	-3395	17367	-11068	1352	4376	-7268	2689	2224	482	348	-13852	2388	3316
5.185	-3390	17377	-11071	1351	4375	-7318	2691	2224	481	349	-13840	2393	3316
5.18667	-3385	17386	-11073	1350	4375	-7366	2692	2225	479	350	-13829	2398	3316
5.18833	-3380	17395	-11076	1349	4375	-7411	2693	2225	478	352	-13817	2402	3316
5.19	-3376	17402	-11078	1348	4375	-7453	2694	2224	477	354	-13804	2407	3316
5.19167	-3372	17410	-11081	1347	4375	-7493	2695	2223	476	356	-13791	2412	3316
5.19333	-3369	17417	-11083	1346	4375	-7530	2696	2222	475	358	-13778	2418	3316
5.195	-3366	17423	-11086	1346	4375	-7564	2697	2221	474	360	-13766	2423	3316
5.19667	-3364	17429	-11088	1346	4375	-7596	2698	2220	473	363	-13753	2429	3316
5.19833	-3361	17435	-11091	1346	4376	-7626	2698	2218	472	365	-13741	2434	3316
5.2	-3360	17440	-11093	1347	4376	-7654	2699	2216	471	368	-13729	2439	3317
5.20167	-3358	17445	-11096	1348	4376	-7680	2699	2214	470	371	-13717	2445	3317
5.20333	-3357	17450	-11098	1350	4377	-7704	2699	2211	469	373	-13707	2449	3317
5.205	-3356	17455	-11100	1352	4377	-7726	2700	2209	468	376	-13696	2454	3317
5.20667	-3356	17459	-11102	1355	4378	-7747	2700	2206	467	379	-13687	2458	3318
5.20833	-3355	17464	-11103	1359	4378	-7767	2700	2203	466	382	-13677	2463	3318
5.21	-3355	17468	-11104	1363	4379	-7786	2700	2201	465	385	-13669	2466	3319
5.21167	-3355	17472	-11105	1368	4379	-7803	2699	2198	464	388	-13660	2470	3319
5.21333	-3355	17476	-11106	1372	4379	-7819	2699	2196	463	390	-13653	2473	3320
5.215	-3355	17480	-11106	1377	4379	-7834	2699	2194	463	392	-13645	2477	3321
5.21667	-3355	17483	-11106	1381	4379	-7849	2698	2191	462	394	-13638	2480	3321
5.21833	-3355	17487	-11105	1384	4379	-7862	2697	2189	462	396	-13632	2482	3322
5.22	-3356	17490	-11104	1387	4379	-7874	2697	2188	461	398	-13626	2485	3323
5.22167	-3357	17493	-11102	1389	4378	-7886	2696	2186	461	399	-13621	2487	3324
5.22333	-3357	17497	-11100	1390	4378	-7896	2695	2185	461	401	-13616	2489	3325
5.225	-3358	17500	-11098	1390	4377	-7907	2694	2183	461	402	-13611	2491	3326
5.22667	-3359	17503	-11095	1389	4376	-7917	2694	2182	461	403	-13607	2493	3327
5.22833	-3360	17506	-11093	1387	4376	-7926	2693	2182	462	404	-13603	2494	3328
5.23	-3361	17509	-11090	1384	4375	-7935	2692	2181	463	404	-13600	2496	3329
5.23167	-3362	17512	-11087	1380	4374	-7943	2690	2181	465	405	-13596	2497	3330
5.23333	-3363	17515	-11085	1376	4373	-7951	2689	2181	467	405	-13593	2498	3332
5.235	-3364	17518	-11082	1370	4372	-7958	2688	2181	469	406	-13590	2499	3333
5.23667	-3365	17520	-11079	1364	4371	-7966	2687	2181	472	406	-13586	2499	3335
5.23833	-3366	17522	-11076	1357	4370	-7972	2685	2182	476	406	-13582	2500	3336
5.24	-3367	17525	-11073	1350	4369	-7979	2684	2183	480	405	-13578	2500	3338
5.24167	-3368	17527	-11070	1342	4368	-7985	2682	2184	485	405	-13572	2500	3339
5.24333	-3369	17529	-11067	1333	4367	-7991	2681	2185	490	405	-13567	2500	3341
5.245	-3370	17531	-11065	1324	4365	-7996	2679	2187	496	404	-13560	2500	3343
5.24667	-3371	17533	-11062	1314	4364	-8002	2678	2189	502	404	-13553	2500	3344
5.24833	-3372	17534	-11060	1303	4364	-8007	2676	2191	508	403	-13545	2500	3346
5.25	-3373	17536	-11058	1292	4363	-8012	2674	2193	515	403	-13535	2500	3348
5.25167	-3374	17537	-11057	1280	4362	-8017	2673	2194	521	402	-13525	2500	3350
5.25333	-3375	17538	-11056	1268	4362	-8022	2671	2196	528	401	-13514	2500	3351
5.255	-3376	17539	-11056	1257	4362	-8027	2670	2198	535	401	-13502	2500	3353
5.25667	-3377	17540	-11056	1246	4363	-8031	2668	2200	543	400	-13490	2499	3355
5.25833	-3378	17540	-11056	1235	4363	-8036	2666	2201	550	400	-13478	2499	3357
5.26	-3379	17540	-11057	1225	4364	-8040	2665	2203	558	399	-13466	2499	3359
5.26167	-3380	17540	-11059	1216	4366	-8044	2663	2204	566	399	-13453	2499	3361
5.26333	-3381	17540	-11060	1207	4368	-8047	2662	2206	574	398	-13441	2499	3363
5.265	-3382	17539	-11063	1199	4369	-8051	2660	2207	582	398	-13428	2499	3365
5.26667	-3384	17538	-11065	1192	4372	-8055	2659	2209	590	398	-13415	2499	3367
5.26833	-3385	17537	-11068	1186	4374	-8059	2658	2210	597	397	-13402	2499	3369
5.27	-3386	17536	-11070	1180	4376	-8062	2656	2211	605	397	-13389	2499	3370
5.27167	-3388	17535	-11073	1175	4378	-8066	2655	2212	612	397	-13376	2499	3372
5.27333	-3390	17534	-11077	1171	4381	-8069	2653	2213	618	397	-13363	2500	3374
5.275	-3391	17532	-11080	1167	4383	-8073	2652	2215	624	397	-13350	2501	3376
5.27667	-3393	17531	-11083	1164	4386	-8076	2650	2216	630	397	-13337	2502	3377
5.27833	-3395	17529	-11087	1161	4388	-8080	2649	2217	635	398	-13325	2503	3379
5.28	-3397	17528	-11091	1159	4391	-8083	2648	2218	640	398	-13314	2504	3381
5.28167	-3399	17526	-11094	1157	4394	-8087	2646	2219	644	398	-13304	2505	3382
5.28333	-3401	17525	-11098	1155	4396	-8091	2645	2220	648	399	-13295	2507	3384
5.285	-3403	17523	-11102	1154	4399	-8095	2644	2221	652	399	-13286	2508	3385
5.28667	-3405	17522	-11106	1153	4402	-8100	2643	2222	656	400	-13279	2510	3386
5.28833	-3408	17520	-11110	1152	4405	-8104	2642	2223	659	400	-13272	2512	3387
5.29	-3410	17519	-11113	1151	4407	-8109	2641	2224	662	401	-13267	2514	3388
5.29167	-3412	17517	-11116	1151	4409	-8114	2640	2224	666	402	-13262	2516	3389
5.29333	-3415	17516	-11119	1150	4412	-8119	2639	2225	669	402	-13258	2518	3389
5.295	-3417	17515	-11122	1150	4413	-8125	2638	2226	672	403	-13255	2521	3389
5.29667	-3419	17513	-11125	1151	4415	-8131	2637	2226	675	403	-13253	2523	3389
5.29833	-3422	17512	-11127	1152	4416	-8138	2636	2227	679	403	-13252	2525	3388
5.3	-3424	17511	-11129	1153	4417	-8145	2635	2227	682	404	-13252	2528	3388
5.30167	-3427	17511	-11131	1154	4418	-8152	2635	2227	686	404	-13252	2530	3387
5.30333	-3429	17510	-11132	1155	4419	-8160	2634	2227	689	404	-13254	2532	3386
5.305	-3431	17509	-11134	1157	4419	-8169	2634	2227	693	404	-13257	2534	3384
5.30667	-3433	17509	-11135	1160	4419	-8179	2633	2227	697	404	-13261	2536	3383
5.30833	-3434	17508	-11136	1162	4418	-8189	2633	2227	700	404	-13266	2538	3381
5.31	-3436	17508	-11137	1165	4418	-8200	2633	2227	704	404	-13273	2540	3379
5.31167	-3437	17507	-11138	1169	4418	-8211	2633	2226	708	403	-13280	2541	3377
5.31333	-3439	17507	-11139	1172	4417	-8222	2634	2226	712	403	-13288	2543	3374
5.315	-3440	17507	-11140	1176	4416	-8234	2634	2225	716	402	-13297	2545	3371
5.31667	-3441	17507	-11141	1179	4415	-8245	2635	2224	720	401	-13306	2546	3369
5.31833	-3442	17507	-11142	1183	4414	-8257	2636	2223	724	400	-13315	2547	3365
5.32	-3442	17508	-11143	1187	4412	-8269	2638	2222	728	399	-13325	2548	3362
5.32167	-3443	17508	-11144	1190	4411	-8282	2639	2221	732	397	-13335	2549	3360
5.32333	-3443	17508	-11145	1194	4410	-8294	2641	2219	736	396	-13345	2550	3358
5.325	-3443	17508	-11146	1198	4408	-8307	2644	2217	740	394	-13355	2551	3357
5.32667	-3444	17509	-11148	1201	4407	-8320	2647	2216	744	392	-13366	2551	3357
5.32833	-3444	17510	-11150	1205	4406	-8333	2650	2214	748	391	-13376	2551	3358
5.33	-3444	17510	-11151	1208	4405	-8347	2654	2212	752	389	-13387	2551	3361
5.33167	-3443	17511	-11154	1212	4404	-8360	2659	2210	755	387	-13399	2551	3366
5.33333	-3443	17513	-11156	1215	4403	-8373	2665	2208	758	385	-13410	2550	3372
5.335	-3443	17514	-11159	1218	4402	-8386	2671	2206	761	382	-13421	2550	3380
5.33667	-3443	17516	-11162	1221	4402	-8399	2678	2204	764	380	-13431	2549	3389
5.33833	-3442	17518	-11165	1224	4402	-8410	2686	2202	767	378	-13442	2548	3401
5.34	-3442	17520	-11169	1227	4402	-8422	2694	2200	769	375	-13452	2546	3414
5.34167	-3441	17523	-11173	1230	4402	-8433	2703	2198	772	372	-13461	2545	3429
5.34333	-3441	17526	-11178	1233	4402	-8444	2712	2196	774	369	-13469	2544	3444
5.345	-3440	17529	-11182	1235	4403	-8454	2722	2194	776	366	-13477	2543	3461
5.34667	-3440	17533	-11187	1238	4403	-8464	2732	2192	778	363	-13485	2541	3478
5.34833	-3440	17536	-11192	1240	4404	-8473	2742	2190	780	359	-13492	2540	3496
5.35	-3439	17540	-11197	1242	4405	-8482	2752	2188	781	355	-13498	2538	3515
5.35167	-3439	17544	-11202	1245	4406	-8491	2763	2186	783	352	-13504	2537	3535
5.35333	-3439	17547	-11207	1247	4407	-8500	2774	2183	785	348	-13509	2536	3555
5.355	-3439	17551	-11212	1249	4408	-8508	2785	2181	787	344	-13513	2534	3577
5.35667	-3438	17555	-11217	1251	4409	-8516	2797	2178	788	341	-13517	2533	3600
5.35833	-3438	17559	-11223	1253	4411	-8523	2809	2175	790	337	-13521	2532	3623
5.36	-3438	17563	-11228	1256	4412	-8530	2821	2172	792	334	-13523	2531	3647
5.36167	-3438	17568	-11233	1258	4414	-8537	2833	2169	794	330	-13525	2531	3671
5.36333	-3438	17572	-11239	1260	4416	-8544	2845	2166	796	327	-13526	2530	3695
5.365	-3438	17576	-11244	1263	4417	-8550	2856	2162	798	324	-13527	2530	3717
5.36667	-3438	17580	-11250	1266	4419	-8556	2867	2159	801	321	-13527	2531	3739
5.36833	-3438	17584	-11255	1269	4421	-8563	2878	2155	804	318	-13525	2532	3759
5.37	-3438	17588	-11260	1271	4423	-8569	2887	2151	807	315	-13524	2533	3779
5.37167	-3438	17592	-11264	1275	4425	-8574	2897	2148	812	312	-13521	2535	3797
5.37333	-3438	17595	-11269	1278	4426	-8580	2905	2144	817	310	-13518	2537	3813
5.375	-3438	17598	-11273	1281	4428	-8585	2913	2140	823	307	-13514	2539	3829
5.37667	-3438	17601	-11277	1284	4430	-8591	2921	2136	830	304	-13510	2542	3842
5.37833	-3438	17604	-11281	1286	4431	-8596	2927	2132	838	302	-13505	2545	3855
5.38	-3438	17606	-11284	1289	4433	-8600	2934	2127	847	299	-13499	2549	3867
5.38167	-3437	17608	-11288	1291	4434	-8605	2939	2123	857	296	-13493	2554	3877
5.38333	-3437	17610	-11291	1294	4436	-8610	2944	2118	868	293	-13485	2558	3886
5.385	-3437	17612	-11293	1296	4438	-8614	2948	2114	879	290	-13478	2564	3895
5.38667	-3437	17613	-11296	1297	4439	-8619	2952	2110	891	287	-13469	2569	3902
5.38833	-3436	17614	-11297	1299	4440	-8623	2955	2105	903	284	-13460	2576	3908
5.39	-3436	17614	-11299	1300	4442	-8628	2957	2101	916	281	-13450	2583	3914
5.39167	-3436	17615	-11299	1302	4443	-8632	2959	2097	929	278	-13439	2590	3918
5.39333	-3436	17615	-11299	1302	4444	-8636	2960	2094	942	276	-13428	2598	3922
5.395	-3435	17615	-11298	1303	4445	-8640	2961	2091	955	273	-13417	2607	3925
5.39667	-3435	17615	-11297	1304	4446	-8644	2961	2088	969	271	-13406	2616	3927
5.39833	-3435	17614	-11295	1304	4447	-8648	2961	2085	983	268	-13395	2625	3929
5.4	-3435	17614	-11292	1305	4447	-8652	2960	2083	997	266	-13385	2634	3930
5.40167	-3434	17613	-11289	1305	4448	-8656	2958	2081	1012	264	-13375	2643	3931
5.40333	-3433	17612	-11285	1305	4448	-8659	2957	2079	1027	262	-13367	2652	3931
5.405	-3433	17611	-11281	1306	4448	-8663	2954	2078	1041	261	-13359	2660	3931
5.40667	-3432	17609	-11276	1306	4448	-8667	2952	2077	1055	259	-13352	2668	3930
5.40833	-3431	17608	-11271	1306	4448	-8670	2950	2076	1069	258	-13346	2676	3929
5.41	-3430	17607	-11266	1306	4448	-8674	2948	2075	1082	257	-13341	2684	3928
5.41167	-3429	17605	-11261	1306	4447	-8678	2945	2075	1094	256	-13337	2691	3927
5.41333	-3427	17604	-11256	1307	4447	-8681	2943	2074	1106	256	-13333	2698	3925
5.415	-3425	17602	-11250	1307	4446	-8685	2940	2074	1117	255	-13331	2705	3924
5.41667	-3424	17600	-11245	1308	4446	-8688	2937	2074	1126	254	-13329	2712	3922
5.41833	-3422	17598	-11239	1309	4445	-8691	2934	2074	1135	254	-13328	2718	3920
5.42	-3420	17596	-11234	1311	4444	-8695	2932	2075	1143	254	-13327	2725	3918
5.42167	-3417	17594	-11228	1313	4443	-8698	2929	2075	1150	254	-13327	2731	3916
5.42333	-3415	17592	-11222	1315	4442	-8701	2926	2075	1157	254	-13327	2737	3913
5.425	-3412	17590	-11216	1318	4441	-8704	2924	2076	1162	254	-13327	2743	3911
5.42667	-3409	17588	-11211	1322	4440	-8707	2921	2077	1168	254	-13328	2748	3909
5.42833	-3406	17586	-11205	1325	4438	-8710	2919	2077	1172	253	-13330	2753	3907
5.43	-3403	17584	-11199	1330	4437	-8712	2917	2078	1176	253	-13332	2758	3905
5.43167	-3399	17582	-11194	1335	4436	-8715	2915	2079	1179	252	-13334	2763	3904
5.43333	-3395	17580	-11189	1340	4434	-8718	2913	2079	1182	251	-13336	2767	3902
5.435	-3391	17578	-11184	1345	4433	-8721	2911	2080	1185	249	-13338	2771	3901
5.43667	-3386	17576	-11179	1351	4432	-8724	2910	2081	1187	247	-13340	2775	3900
5.43833	-3382	17574	-11174	1357	4430	-8727	2908	2082	1189	245	-13342	2779	3899
5.44	-3377	17572	-11169	1363	4429	-8729	2907	2082	1191	242	-13344	2782	3898
5.44167	-3373	17570	-11164	1369	4427	-8732	2905	2083	1192	238	-13345	2785	3897
5.44333	-3368	17568	-11160	1376	4426	-8735	2904	2084	1193	234	-13345	2788	3897
5.445	-3364	17567	-11155	1383	4424	-8738	2903	2085	1194	230	-13345	2792	3896
5.44667	-3360	17565	-11152	1390	4423	-8741	2902	2086	1195	225	-13344	2795	3895
5.44833	-3356	17563	-11148	1398	4422	-8745	2901	2087	1195	220	-13343	2798	3894
5.45	-3352	17561	-11146	1406	4421	-8748	2900	2087	1195	214	-13340	2801	3893
5.45167	-3349	17559	-11144	1414	4420	-8752	2899	2088	1195	208	-13337	2804	3892
5.45333	-3345	17557	-11142	1422	4419	-8755	2898	2089	1195	202	-13334	2807	3891
5.455	-3342	17555	-11142	1430	4419	-8758	2897	2090	1195	195	-13330	2810	3889
5.45667	-3339	17553	-11142	1438	4419	-8762	2896	2091	1194	188	-13326	2813	3887
5.45833	-3336	17551	-11143	1446	4419	-8765	2895	2093	1193	181	-13321	2816	3885
5.46	-3333	17549	-11145	1454	4420	-8769	2893	2094	1192	173	-13317	2818	3883
5.46167	-3331	17546	-11147	1462	4420	-8772	2892	2095	1191	165	-13312	2820	3881
5.46333	-3329	17544	-11151	1470	4421	-8776	2891	2096	1190	156	-13307	2822	3878
5.465	-3327	17542	-11155	1478	4423	-8780	2890	2097	1189	147	-13303	2824	3875
5.46667	-3325	17540	-11159	1486	4424	-8783	2888	2099	1188	138	-13298	2825	3873
5.46833	-3324	17537	-11165	1493	4425	-8787	2887	2100	1186	130	-13294	2825	3870
5.47	-3323	17535	-11171	1501	4427	-8791	2886	2101	1185	121	-13289	2825	3868
5.47167	-3322	17533	-11178	1509	4428	-8795	2885	2103	1184	113	-13284	2825	3865
5.47333	-3322	17531	-11186	1516	4430	-8798	2884	2104	1183	106	-13280	2824	3862
5.475	-3322	17529	-11194	1523	4431	-8802	2882	2105	1181	99	-13276	2823	3859
5.47667	-3322	17527	-11204	1529	4433	-8805	2881	2106	1180	92	-13272	2821	3856
5.47833	-3323	17525	-11214	1535	4435	-8808	2880	2107	1179	86	-13268	2819	3853
5.48	-3323	17524	-11226	1540	4436	-8811	2879	2108	1178	81	-13265	2817	3851
5.48167	-3324	17522	-11238	1545	4438	-8814	2878	2109	1176	76	-13262	2814	3848
5.48333	-3325	17521	-11251	1548	4440	-8817	2877	2110	1175	72	-13259	2812	3845
5.485	-3327	17519	-11264	1551	4441	-8819	2876	2111	1174	68	-13257	2809	3843
5.48667	-3328	17518	-11277	1553	4443	-8821	2875	2111	1173	65	-13255	2807	3840
5.48833	-3329	17516	-11290	1555	4445	-8823	2874	2112	1172	62	-13253	2804	3838
5.49	-3331	17515	-11302	1555	4446	-8825	2873	2113	1171	60	-13252	2802	3837
5.49167	-3332	17514	-11315	1555	4447	-8827	2872	2113	1171	59	-13252	2800	3835
5.49333	-3334	17513	-11326	1554	4448	-8828	2871	2114	1170	59	-13251	2798	3834
5.495	-3336	17512	-11338	1552	4449	-8830	2870	2114	1170	59	-13251	2796	3833
5.49667	-3338	17511	-11348	1550	4449	-8832	2869	2114	1170	60	-13251	2795	3832
5.49833	-3340	17510	-11358	1546	4450	-8833	2868	2115	1170	62	-13251	2794	3832
5.5	-3342	17509	-11368	1541	4450	-8835	2867	2115	1170	64	-13250	2793	3832
5.50167	-3344	17509	-11377	1536	4450	-8837	2866	2115	1171	67	-13250	2793	3832
5.50333	-3346	17509	-11386	1529	4450	-8839	2865	2116	1171	71	-13250	2793	3832
5.505	-3348	17508	-11395	1522	4450	-8840	2864	2116	1172	75	-13249	2793	3833
5.50667	-3351	17508	-11402	1513	4450	-8842	2864	2116	1173	80	-13249	2794	3833
5.50833	-3353	17508	-11410	1503	4450	-8844	2863	2116	1175	85	-13248	2795	3834
5.51	-3355	17508	-11416	1492	4450	-8847	2863	2116	1176	90	-13247	2797	3835
5.51167	-3358	17509	-11423	1480	4450	-8849	2863	2117	1177	95	-13245	2799	3836
5.51333	-3360	17509	-11429	1467	4450	-8852	2863	2117	1179	100	-13244	2801	3837
5.515	-3363	17509	-11434	1455	4451	-8855	2863	2117	1180	106	-13242	2804	3838
5.51667	-3366	17510	-11439	1443	4451	-8858	2863	2117	1182	111	-13240	2808	3840
5.51833	-3369	17510	-11444	1430	4452	-8861	2864	2117	1183	116	-13237	2811	3841
5.52	-3372	17511	-11448	1418	4452	-8864	2865	2117	1185	122	-13234	2815	3842
5.52167	-3375	17511	-11453	1406	4453	-8868	2866	2117	1187	127	-13232	2819	3844
5.52333	-3378	17512	-11456	1395	4454	-8872	2868	2117	1189	132	-13228	2823	3845
5.525	-3381	17513	-11460	1384	4456	-8877	2869	2117	1190	138	-13225	2828	3846
5.52667	-3384	17514	-11464	1373	4457	-8882	2871	2117	1192	143	-13221	2832	3847
5.52833	-3387	17514	-11467	1362	4458	-8887	2873	2117	1193	148	-13216	2837	3848
5.53	-3391	17515	-11470	1352	4460	-8893	2875	2117	1194	153	-13212	2841	3849
5.53167	-3394	17516	-11473	1342	4461	-8898	2877	2117	1194	158	-13207	2846	3850
5.53333	-3398	17517	-11477	1333	4463	-8904	2879	2117	1194	163	-13201	2850	3850
5.535	-3402	17518	-11480	1324	4465	-8911	2881	2116	1194	167	-13196	2855	3850
5.53667	-3406	17519	-11483	1316	4467	-8917	2884	2116	1193	172	-13191	2860	3850
5.53833	-3410	17520	-11487	1308	4469	-8923	2886	2116	1192	176	-13185	2864	3850
5.54	-3414	17521	-11490	1302	4471	-8929	2889	2116	1190	181	-13180	2869	3850
5.54167	-3418	17522	-11493	1296	4473	-8935	2892	2116	1188	185	-13175	2873	3850
5.54333	-3422	17523	-11497	1290	4476	-8942	2895	2116	1185	189	-13170	2877	3849
5.545	-3425	17524	-11500	1285	4478	-8948	2897	2116	1182	194	-13166	2881	3849
5.54667	-3429	17526	-11504	1281	4479	-8955	2900	2116	1178	198	-13162	2885	3848
5.54833	-3433	17527	-11507	1278	4480	-8962	2903	2116	1174	202	-13157	2888	3848
5.55	-3437	17529	-11510	1275	4480	-8968	2905	2117	1170	205	-13154	2892	3847
5.55167	-3441	17530	-11513	1273	4480	-8975	2908	2117	1166	209	-13150	2895	3847
5.55333	-3445	17531	-11516	1271	4479	-8982	2911	2117	1161	213	-13146	2898	3847
5.555	-3449	17532	-11519	1270	4477	-8988	2913	2117	1157	216	-13143	2901	3847
5.55667	-3453	17533	-11522	1269	4474	-8994	2916	2117	1152	219	-13140	2904	3847
5.55833	-3457	17534	-11524	1269	4471	-9001	2918	2117	1146	222	-13137	2907	3847
5.56	-3461	17535	-11526	1269	4466	-9007	2921	2117	1141	225	-13135	2910	3847
5.56167	-3464	17535	-11528	1269	4461	-9012	2923	2117	1135	227	-13133	2913	3848
5.56333	-3468	17536	-11530	1269	4455	-9018	2926	2117	1129	230	-13131	2916	3848
5.565	-3471	17536	-11532	1269	4448	-9023	2928	2117	1123	232	-13129	2919	3849
5.56667	-3475	17536	-11533	1270	4441	-9029	2930	2116	1117	235	-13127	2923	3850
5.56833	-3478	17536	-11534	1271	4434	-9034	2932	2116	1111	237	-13126	2926	3851
5.57	-3481	17536	-11535	1272	4427	-9039	2934	2116	1106	239	-13125	2930	3853
5.57167	-3484	17535	-11535	1273	4419	-9044	2935	2116	1100	240	-13124	2935	3854
5.57333	-3488	17535	-11535	1274	4411	-9049	2937	2115	1095	242	-13124	2939	3856
5.575	-3490	17534	-11535	1275	4403	-9054	2939	2115	1091	243	-13123	2944	3858
5.57667	-3493	17533	-11534	1276	4395	-9059	2940	2114	1086	244	-13123	2950	3860
5.57833	-3496	17533	-11533	1276	4387	-9064	2941	2114	1082	245	-13122	2955	3863
5.58	-3499	17532	-11531	1276	4379	-9069	2942	2113	1078	246	-13122	2961	3865
5.58167	-3502	17530	-11529	1276	4371	-9074	2943	2113	1074	247	-13122	2967	3868
5.58333	-3504	17529	-11527	1274	4362	-9079	2944	2112	1071	247	-13122	2972	3871
5.585	-3507	17528	-11524	1273	4354	-9084	2944	2111	1068	247	-13121	2979	3874
5.58667	-3509	17526	-11522	1270	4347	-9089	2945	2110	1065	247	-13121	2985	3877
5.58833	-3511	17525	-11519	1267	4340	-9094	2945	2110	1063	247	-13120	2991	3879
5.59	-3514	17523	-11516	1263	4334	-9099	2945	2109	1060	247	-13119	2998	3882
5.59167	-3516	17521	-11514	1258	4328	-9105	2945	2108	1058	247	-13119	3005	3884
5.59333	-3518	17520	-11511	1253	4324	-9110	2945	2107	1056	246	-13118	3012	3886
5.595	-3521	17518	-11508	1248	4320	-9115	2944	2105	1055	245	-13117	3019	3888
5.59667	-3523	17516	-11505	1241	4317	-9120	2943	2104	1053	245	-13116	3027	3890
5.59833	-3525	17514	-11503	1235	4314	-9125	2942	2102	1052	244	-13115	3034	3892
5.6	-3528	17513	-11500	1227	4313	-9130	2940	2101	1051	243	-13113	3041	3894
5.60167	-3530	17511	-11497	1219	4312	-9135	2939	2099	1050	242	-13112	3048	3895
5.60333	-3532	17509	-11495	1210	4312	-9140	2937	2097	1049	241	-13110	3055	3897
5.605	-3533	17508	-11493	1201	4312	-9145	2935	2095	1049	240	-13109	3062	3898
5.60667	-3535	17506	-11491	1190	4313	-9150	2933	2093	1048	239	-13107	3068	3900
5.60833	-3537	17505	-11489	1179	4314	-9155	2931	2091	1048	238	-13105	3074	3901
5.61	-3538	17503	-11488	1167	4315	-9160	2929	2088	1049	237	-13103	3080	3902
5.61167	-3539	17502	-11487	1155	4316	-9165	2927	2086	1049	235	-13100	3085	3904
5.61333	-3541	17501	-11486	1142	4318	-9170	2925	2084	1050	234	-13098	3091	3905
5.615	-3542	17500	-11487	1130	4319	-9174	2923	2082	1051	232	-13095	3096	3906
5.61667	-3543	17498	-11487	1117	4320	-9179	2920	2079	1053	231	-13093	3101	3908
5.61833	-3543	17498	-11488	1105	4321	-9184	2918	2077	1055	229	-13090	3105	3909
5.62	-3544	17497	-11490	1093	4323	-9188	2916	2075	1057	227	-13087	3110	3910
5.62167	-3545	17496	-11492	1082	4324	-9192	2913	2073	1060	225	-13085	3114	3911
5.62333	-3545	17496	-11494	1072	4324	-9197	2911	2071	1063	223	-13082	3118	3913
5.625	-3546	17495	-11497	1062	4325	-9201	2909	2069	1066	221	-13079	3122	3914
5.62667	-3546	17495	-11499	1052	4326	-9205	2906	2067	1069	219	-13076	3126	3915
5.62833	-3546	17495	-11501	1044	4326	-9209	2904	2066	1072	216	-13072	3130	3916
5.63	-3546	17495	-11503	1035	4327	-9212	2902	2064	1076	214	-13069	3134	3917
5.63167	-3546	17495	-11505	1028	4327	-9216	2900	2062	1079	211	-13066	3137	3918
5.63333	-3546	17495	-11506	1020	4327	-9220	2898	2061	1083	207	-13062	3141	3919
5.635	-3546	17496	-11506	1013	4327	-9223	2896	2060	1086	204	-13059	3145	3920
5.63667	-3546	17496	-11506	1007	4327	-9226	2895	2059	1090	201	-13055	3148	3921
5.63833	-3546	17496	-11506	1001	4327	-9229	2893	2058	1094	197	-13051	3152	3922
5.64	-3546	17497	-11505	995	4327	-9232	2891	2057	1097	193	-13047	3155	3922
5.64167	-3546	17497	-11503	990	4327	-9235	2890	2056	1101	188	-13042	3159	3923
5.64333	-3545	17498	-11501	985	4327	-9238	2888	2055	1104	183	-13037	3163	3923
5.645	-3545	17498	-11498	980	4326	-9241	2887	2055	1108	178	-13032	3166	3923
5.64667	-3545	17499	-11495	976	4326	-9244	2885	2055	1111	174	-13027	3170	3924
5.64833	-3545	17499	-11491	972	4326	-9246	2884	2054	1114	169	-13021	3174	3924
5.65	-3544	17500	-11487	968	4325	-9249	2883	2054	1118	164	-13015	3177	3924
5.65167	-3544	17500	-11483	965	4325	-9251	2882	2054	1121	159	-13009	3181	3924
5.65333	-3544	17500	-11478	962	4325	-9254	2881	2053	1123	154	-13002	3185	3924
5.655	-3544	17500	-11473	959	4325	-9256	2880	2053	1126	149	-12995	3190	3924
5.65667	-3544	17500	-11467	956	4325	-9258	2879	2053	1128	145	-12988	3194	3924
5.65833	-3544	17500	-11461	954	4325	-9260	2878	2053	1131	140	-12981	3198	3924
5.66	-3544	17500	-11454	952	4325	-9263	2877	2053	1133	136	-12974	3202	3924
5.66167	-3544	17499	-11447	950	4325	-9265	2876	2052	1135	131	-12967	3206	3924
5.66333	-3544	17499	-11440	948	4325	-9267	2875	2052	1137	127	-12960	3210	3924
5.665	-3544	17498	-11433	947	4325	-9269	2874	2051	1138	123	-12954	3214	3924
5.66667	-3544	17497	-11425	946	4326	-9271	2873	2051	1140	119	-12947	3218	3924
5.66833	-3545	17496	-11418	945	4326	-9273	2873	2050	1142	116	-12940	3222	3924
5.67	-3545	17494	-11412	944	4326	-9275	2872	2050	1143	112	-12933	3226	3924
5.67167	-3545	17493	-11406	944	4326	-9277	2871	2049	1144	109	-12926	3229	3924
5.67333	-3545	17492	-11400	944	4326	-9279	2871	2048	1146	106	-12920	3233	3924
5.675	-3545	17491	-11395	945	4325	-9281	2870	2048	1147	104	-12913	3236	3924
5.67667	-3545	17490	-11391	946	4325	-9283	2870	2047	1148	101	-12907	3239	3924
5.67833	-3545	17488	-11387	947	4325	-9285	2869	2046	1149	99	-12901	3242	3925
5.68	-3545	17487	-11384	949	4324	-9287	2869	2046	1150	98	-12895	3245	3925
5.68167	-3545	17486	-11381	951	4321	-9289	2869	2045	1151	96	-12890	3247	3925
5.68333	-3545	17485	-11379	954	4313	-9292	2868	2045	1151	95	-12884	3249	3925
5.685	-3545	17484	-11377	958	4295	-9294	2868	2044	1152	94	-12880	3250	3925
5.68667	-3545	17482	-11376	962	4265	-9296	2868	2044	1153	93	-12875	3251	3925
5.68833	-3545	17481	-11375	967	4219	-9299	2867	2044	1154	92	-12872	3252	3925
5.69	-3545	17480	-11375	972	4156	-9301	2867	2043	1154	91	-12868	3252	3925
5.69167	-3546	17479	-11375	978	4073	-9304	2867	2044	1155	90	-12865	3252	3924
5.69333	-3546	17477	-11375	985	3968	-9307	2867	2044	1155	89	-12862	3251	3924
5.695	-3547	17476	-11376	991	3839	-9309	2867	2044	1156	87	-12859	3249	3923
5.69667	-3547	17474	-11377	998	3685	-9312	2868	2045	1156	86	-12856	3247	3922
5.69833	-3548	17473	-11379	1005	3504	-9314	2868	2046	1156	84	-12854	3245	3921
5.7	-3549	17471	-11381	1012	3296	-9317	2869	2048	1157	83	-12851	3242	3919
5.70167	-3550	17470	-11383	1019	3061	-9319	2869	2049	1157	81	-12849	3238	3918
5.70333	-3551	17468	-11386	1027	2807	-9322	2870	2051	1158	78	-12847	3234	3917
5.705	-3552	17466	-11388	1034	2535	-9324	2871	2054	1158	76	-12845	3229	3915
5.70667	-3553	17465	-11391	1041	2250	-9327	2872	2056	1158	74	-12843	3224	3913
5.70833	-3555	17463	-11395	1049	1952	-9329	2872	2059	1159	71	-12841	3218	3912
5.71	-3556	17461	-11398	1057	1642	-9331	2873	2061	1159	69	-12839	3211	3910
5.71167	-3558	17459	-11401	1065	1321	-9334	2874	2064	1160	67	-12837	3203	3909
5.71333	-3559	17458	-11405	1072	987	-9336	2874	2068	1161	64	-12835	3195	3907
5.715	-3561	17456	-11409	1080	640	-9338	2875	2071	1162	62	-12832	3186	3906
5.71667	-3563	17455	-11413	1087	279	-9340	2876	2074	1163	60	-12830	3176	3904
5.71833	-3564	17453	-11417	1094	-98	-9342	2876	2078	1164	59	-12828	3166	3903
5.72	-3565	17451	-11421	1101	-491	-9344	2877	2082	1165	57	-12826	3156	3902
5.72167	-3565	17450	-11425	1107	-898	-9346	2878	2086	1166	55	-12824	3146	3901
5.72333	-3565	17448	-11429	1113	-1308	-9347	2878	2091	1167	54	-12822	3136	3899
5.725	-3563	17447	-11434	1119	-1715	-9349	2879	2095	1169	52	-12820	3126	3899
5.72667	-3561	17446	-11438	1125	-2112	-9351	2880	2100	1170	51	-12818	3117	3897
5.72833	-3558	17444	-11441	1130	-2496	-9352	2881	2105	1171	51	-12816	3107	3897
5.73	-3553	17443	-11445	1135	-2865	-9353	2882	2109	1173	50	-12814	3097	3896
5.73167	-3547	17442	-11448	1140	-3216	-9355	2883	2114	1174	49	-12812	3088	3895
5.73333	-3540	17442	-11450	1145	-3549	-9356	2884	2118	1175	49	-12810	3079	3894
5.735	-3532	17442	-11453	1149	-3863	-9357	2885	2123	1176	49	-12808	3069	3894
5.73667	-3523	17442	-11455	1153	-4160	-9358	2887	2127	1177	50	-12806	3061	3894
5.73833	-3512	17442	-11456	1157	-4438	-9359	2888	2131	1178	51	-12804	3052	3893
5.74	-3501	17442	-11457	1160	-4700	-9360	2890	2136	1178	51	-12803	3044	3893
5.74167	-3490	17443	-11458	1163	-4945	-9361	2892	2140	1179	53	-12801	3037	3893
5.74333	-3478	17444	-11458	1166	-5174	-9362	2894	2144	1179	54	-12800	3031	3893
5.745	-3465	17446	-11458	1168	-5387	-9363	2896	2148	1180	56	-12799	3025	3893
5.74667	-3452	17448	-11457	1170	-5584	-9364	2898	2152	1180	58	-12798	3021	3893
5.74833	-3439	17450	-11457	1172	-5768	-9365	2900	2155	1180	61	-12797	3017	3893
5.75	-3425	17452	-11455	1173	-5937	-9366	2902	2159	1180	63	-12797	3014	3894
5.75167	-3410	17455	-11454	1174	-6095	-9366	2905	2162	1179	66	-12796	3012	3894
5.75333	-3394	17457	-11452	1174	-6240	-9367	2907	2165	1179	69	-12796	3010	3894
5.755	-3378	17460	-11449	1175	-6376	-9368	2910	2167	1178	73	-12796	3010	3894
5.75667	-3362	17464	-11446	1175	-6502	-9369	2913	2170	1177	77	-12796	3010	3895
5.75833	-3345	17467	-11443	1176	-6619	-9370	2915	2172	1176	81	-12796	3011	3895
5.76	-3330	17470	-11439	1176	-6729	-9371	2918	2174	1174	86	-12797	3012	3895
5.76167	-3314	17474	-11435	1176	-6833	-9372	2921	2176	1173	91	-12797	3013	3896
5.76333	-3300	17478	-11431	1176	-6929	-9373	2925	2177	1171	97	-12798	3015	3896
5.765	-3286	17482	-11426	1177	-7020	-9374	2928	2178	1169	102	-12799	3017	3896
5.76667	-3274	17486	-11422	1177	-7104	-9374	2931	2179	1168	108	-12800	3020	3897
5.76833	-3262	17490	-11417	1177	-7183	-9376	2934	2180	1166	114	-12801	3023	3897
5.77	-3251	17494	-11413	1178	-7256	-9377	2937	2181	1164	121	-12802	3026	3898
5.77167	-3242	17498	-11409	1179	-7325	-9378	2940	2181	1162	127	-12803	3029	3898
5.77333	-3233	17502	-11405	1179	-7390	-9379	2943	2181	1160	133	-12804	3033	3899
5.775	-3225	17505	-11401	1180	-7452	-9381	2945	2180	1158	139	-12806	3037	3899
5.77667	-3219	17509	-11397	1181	-7510	-9382	2948	2180	1157	146	-12807	3041	3899
5.77833	-3213	17512	-11394	1182	-7565	-9384	2951	2179	1155	152	-12808	3046	3900
5.78	-3207	17514	-11391	1184	-7618	-9386	2954	2177	1154	159	-12809	3051	3900
5.78167	-3203	17517	-11388	1185	-7670	-9388	2956	2176	1152	165	-12810	3057	3901
5.78333	-3198	17520	-11385	1187	-7719	-9391	2959	2174	1151	172	-12811	3063	3901
5.785	-3194	17522	-11383	1189	-7766	-9393	2961	2172	1149	179	-12812	3070	3901
5.78667	-3191	17524	-11381	1191	-7812	-9396	2963	2170	1148	185	-12813	3078	3902
5.78833	-3188	17527	-11379	1194	-7856	-9399	2966	2168	1147	191	-12814	3087	3902
5.79	-3185	17529	-11377	1197	-7898	-9403	2968	2165	1145	197	-12814	3096	3902
5.79167	-3182	17531	-11376	1200	-7940	-9406	2970	2163	1144	203	-12815	3106	3902
5.79333	-3180	17534	-11375	1202	-7980	-9410	2972	2161	1143	208	-12815	3118	3903
5.795	-3177	17537	-11375	1204	-8020	-9415	2973	2158	1142	212	-12815	3130	3903
5.79667	-3175	17540	-11374	1205	-8059	-9419	2975	2156	1141	217	-12815	3142	3903
5.79833	-3172	17543	-11375	1206	-8098	-9425	2977	2154	1140	220	-12815	3156	3903
5.8	-3170	17546	-11375	1205	-8138	-9431	2978	2151	1140	224	-12815	3170	3902
5.80167	-3168	17550	-11376	1203	-8177	-9437	2980	2149	1139	226	-12815	3184	3902
5.80333	-3166	17554	-11377	1199	-8217	-9444	2982	2147	1138	229	-12814	3198	3902
5.805	-3163	17558	-11379	1194	-8255	-9451	2984	2145	1137	231	-12813	3213	3901
5.80667	-3161	17563	-11380	1187	-8294	-9459	2986	2143	1137	232	-12813	3228	3901
5.80833	-3159	17568	-11381	1179	-8332	-9468	2989	2141	1136	234	-12812	3243	3900
5.81	-3157	17572	-11382	1169	-8370	-9477	2992	2139	1135	235	-12811	3259	3899
5.81167	-3155	17578	-11384	1157	-8408	-9487	2996	2138	1134	235	-12810	3275	3898
5.81333	-3153	17583	-11385	1144	-8446	-9497	3000	2137	1133	236	-12809	3292	3897
5.815	-3151	17588	-11386	1130	-8484	-9507	3006	2136	1131	236	-12809	3310	3895
5.81667	-3149	17594	-11386	1115	-8522	-9517	3011	2135	1130	235	-12808	3327	3893
5.81833	-3148	17600	-11387	1099	-8561	-9527	3018	2135	1128	235	-12808	3344	3892
5.82	-3146	17606	-11387	1082	-8601	-9538	3025	2135	1126	234	-12808	3361	3890
5.82167	-3145	17613	-11387	1064	-8641	-9549	3032	2135	1124	233	-12809	3377	3887
5.82333	-3144	17619	-11387	1045	-8682	-9559	3040	2136	1122	232	-12810	3392	3884
5.825	-3143	17626	-11387	1025	-8721	-9570	3048	2136	1119	230	-12812	3407	3881
5.82667	-3143	17633	-11387	1004	-8761	-9581	3056	2138	1117	229	-12815	3421	3877
5.82833	-3143	17640	-11386	981	-8799	-9593	3065	2139	1114	227	-12819	3434	3873
5.83	-3143	17646	-11386	958	-8837	-9605	3073	2140	1111	225	-12823	3446	3868
5.83167	-3144	17652	-11385	933	-8873	-9618	3082	2142	1109	224	-12828	3457	3862
5.83333	-3145	17658	-11385	909	-8909	-9633	3091	2143	1106	222	-12834	3468	3855
5.835	-3147	17664	-11385	885	-8944	-9650	3101	2145	1104	220	-12840	3478	3847
5.83667	-3149	17669	-11384	862	-8979	-9669	3111	2147	1101	218	-12847	3487	3838
5.83833	-3151	17673	-11384	840	-9013	-9690	3121	2149	1099	216	-12854	3496	3829
5.84	-3153	17677	-11384	819	-9046	-9715	3131	2151	1096	213	-12861	3504	3819
5.84167	-3156	17681	-11383	800	-9079	-9742	3141	2153	1094	211	-12869	3511	3807
5.84333	-3159	17685	-11383	782	-9112	-9773	3151	2156	1092	209	-12877	3517	3796
5.845	-3162	17688	-11383	765	-9144	-9808	3161	2158	1090	206	-12885	3523	3784
5.84667	-3164	17690	-11384	751	-9174	-9847	3170	2160	1088	204	-12893	3528	3771
5.84833	-3167	17692	-11384	737	-9205	-9889	3179	2163	1086	202	-12902	3532	3758
5.85	-3170	17694	-11385	725	-9234	-9935	3188	2165	1085	200	-12911	3536	3744
5.85167	-3173	17696	-11386	715	-9262	-9983	3196	2167	1083	197	-12921	3540	3729
5.85333	-3176	17697	-11388	706	-9290	-10032	3203	2169	1082	195	-12931	3542	3714
5.855	-3180	17698	-11390	698	-9317	-10082	3210	2171	1081	193	-12940	3544	3698
5.85667	-3183	17699	-11392	691	-9344	-10132	3217	2173	1081	192	-12949	3546	3682
5.85833	-3186	17699	-11395	686	-9371	-10184	3223	2175	1080	190	-12958	3547	3664
5.86	-3189	17699	-11399	681	-9397	-10236	3229	2176	1080	188	-12966	3548	3646
5.86167	-3192	17699	-11402	678	-9423	-10288	3234	2178	1080	187	-12974	3548	3628
5.86333	-3194	17699	-11407	676	-9449	-10341	3239	2179	1080	186	-12980	3548	3610
5.865	-3197	17698	-11411	674	-9475	-10395	3244	2180	1080	184	-12986	3548	3592
5.86667	-3199	17697	-11416	674	-9500	-10450	3249	2181	1080	183	-12991	3547	3575
5.86833	-3201	17696	-11421	674	-9524	-10506	3253	2182	1081	182	-12995	3545	3558
5.87	-3202	17695	-11426	675	-9547	-10561	3257	2183	1081	181	-12999	3544	3542
5.87167	-3204	17694	-11432	677	-9569	-10615	3261	2184	1082	180	-13001	3542	3526
5.87333	-3205	17692	-11438	679	-9591	-10667	3265	2185	1082	179	-13003	3539	3511
5.875	-3206	17691	-11444	682	-9612	-10716	3268	2185	1083	178	-13004	3536	3496
5.87667	-3206	17689	-11450	686	-9632	-10761	3272	2185	1084	176	-13005	3533	3482
5.87833	-3206	17687	-11457	689	-9652	-10802	3276	2186	1084	175	-13004	3530	3468
5.88	-3206	17685	-11464	692	-9672	-10840	3279	2186	1085	174	-13003	3527	3454
5.88167	-3205	17683	-11471	696	-9691	-10873	3282	2185	1086	173	-13002	3524	3441
5.88333	-3204	17681	-11478	700	-9709	-10902	3286	2185	1086	172	-13000	3521	3430
5.885	-3201	17678	-11486	704	-9727	-10926	3289	2185	1087	171	-12997	3518	3419
5.88667	-3199	17676	-11494	708	-9744	-10947	3291	2184	1088	170	-12994	3515	3408
5.88833	-3195	17673	-11501	712	-9761	-10963	3294	2183	1088	170	-12991	3512	3399
5.89	-3191	17670	-11509	716	-9776	-10975	3296	2182	1089	172	-12987	3509	3391
5.89167	-3185	17667	-11516	720	-9790	-10984	3298	2182	1089	174	-12982	3506	3384
5.89333	-3179	17664	-11524	724	-9804	-10991	3300	2181	1089	177	-12977	3504	3377
5.895	-3172	17661	-11531	728	-9817	-10996	3302	2180	1089	182	-12972	3502	3371
5.89667	-3164	17658	-11539	732	-9829	-10998	3303	2179	1089	188	-12967	3500	3366
5.89833	-3156	17655	-11547	736	-9840	-10999	3304	2178	1089	196	-12962	3498	3362
5.9	-3148	17652	-11554	739	-9851	-10998	3305	2177	1088	205	-12957	3497	3359
5.90167	-3139	17648	-11562	743	-9862	-10996	3305	2176	1088	216	-12952	3496	3356
5.90333	-3130	17645	-11570	747	-9871	-10993	3305	2175	1087	229	-12948	3495	3354
5.905	-3120	17641	-11577	750	-9881	-10989	3306	2174	1086	243	-12943	3495	3352
5.90667	-3111	17637	-11585	753	-9889	-10984	3305	2172	1085	258	-12939	3495	3351
5.90833	-3101	17634	-11592	757	-9897	-10978	3305	2171	1084	274	-12935	3496	3350
5.91	-3091	17630	-11598	760	-9905	-10971	3304	2170	1084	291	-12931	3498	3349
5.91167	-3080	17626	-11605	763	-9912	-10964	3303	2170	1083	308	-12928	3500	3349
5.91333	-3070	17622	-11611	765	-9919	-10956	3302	2169	1082	326	-12924	3502	3349
5.915	-3059	17618	-11616	766	-9925	-10948	3301	2168	1081	345	-12921	3505	3349
5.91667	-3047	17614	-11622	766	-9931	-10940	3300	2167	1081	364	-12918	3509	3349
5.91833	-3036	17610	-11627	765	-9937	-10932	3298	2167	1080	384	-12916	3512	3350
5.92	-3025	17606	-11632	762	-9942	-10924	3296	2166	1079	405	-12913	3516	3350
5.92167	-3014	17602	-11636	757	-9948	-10915	3294	2166	1079	427	-12911	3519	3351
5.92333	-3003	17598	-11641	750	-9952	-10906	3292	2166	1079	449	-12909	3523	3353
5.925	-2992	17594	-11645	742	-9957	-10897	3290	2166	1078	472	-12907	3526	3354
5.92667	-2982	17590	-11648	731	-9962	-10888	3288	2166	1078	495	-12906	3529	3355
5.92833	-2971	17585	-11652	718	-9966	-10879	3285	2166	1078	517	-12904	3532	3356
5.93	-2961	17581	-11655	702	-9970	-10870	3283	2166	1078	538	-12903	3535	3358
5.93167	-2950	17577	-11658	684	-9974	-10860	3281	2166	1078	558	-12902	3537	3359
5.93333	-2939	17573	-11661	666	-9978	-10851	3278	2167	1078	577	-12901	3540	3361
5.935	-2929	17569	-11663	645	-9982	-10841	3276	2168	1078	594	-12900	3541	3362
5.93667	-2918	17565	-11665	624	-9985	-10831	3273	2169	1078	611	-12899	3543	3363
5.93833	-2908	17561	-11667	602	-9989	-10821	3271	2170	1079	626	-12899	3545	3365
5.94	-2897	17557	-11669	580	-9992	-10812	3268	2172	1079	639	-12898	3546	3367
5.94167	-2887	17553	-11671	557	-9996	-10801	3266	2173	1079	651	-12897	3547	3368
5.94333	-2878	17549	-11673	533	-9999	-10791	3263	2175	1080	663	-12896	3548	3370
5.945	-2868	17545	-11674	508	-10003	-10781	3260	2177	1080	673	-12895	3548	3372
5.94667	-2859	17541	-11676	483	-10006	-10770	3258	2180	1081	682	-12893	3549	3373
5.94833	-2850	17537	-11678	457	-10010	-10758	3255	2182	1081	691	-12892	3550	3375
5.95	-2841	17534	-11679	430	-10013	-10745	3253	2185	1081	700	-12890	3550	3377
5.95167	-2833	17530	-11680	402	-10017	-10729	3250	2188	1082	709	-12888	3550	3379
5.95333	-2825	17527	-11682	375	-10020	-10709	3248	2190	1082	717	-12886	3551	3381
5.955	-2816	17524	-11684	348	-10024	-10684	3245	2194	1083	727	-12884	3551	3384
5.95667	-2808	17521	-11685	322	-10028	-10653	3243	2197	1083	736	-12881	3551	3386
5.95833	-2801	17519	-11687	296	-10032	-10615	3240	2200	1084	746	-12879	3552	3389
5.96	-2794	17516	-11689	271	-10037	-10570	3238	2203	1084	757	-12876	3552	3391
5.96167	-2787	17514	-11691	247	-10041	-10516	3237	2207	1084	769	-12873	3552	3394
5.96333	-2782	17511	-11693	224	-10046	-10454	3236	2211	1084	782	-12870	3552	3397
5.965	-2777	17509	-11696	201	-10051	-10382	3236	2215	1085	795	-12867	3552	3400
5.96667	-2772	17507	-11698	180	-10056	-10300	3237	2219	1085	809	-12864	3553	3403
5.96833	-2769	17506	-11701	159	-10061	-10208	3240	2223	1085	823	-12861	3553	3405
5.97	-2766	17504	-11703	139	-10067	-10105	3245	2226	1085	838	-12857	3553	3408
5.97167	-2764	17503	-11706	120	-10072	-9992	3251	2230	1085	853	-12854	3554	3412
5.97333	-2762	17501	-11709	101	-10078	-9867	3259	2234	1085	869	-12850	3554	3415
5.975	-2761	17500	-11712	82	-10084	-9729	3270	2237	1085	885	-12846	3555	3418
5.97667	-2761	17499	-11715	65	-10090	-9578	3282	2240	1085	901	-12842	3555	3421
5.97833	-2762	17498	-11719	48	-10096	-9413	3296	2243	1086	919	-12838	3556	3424
5.98	-2763	17497	-11722	31	-10103	-9231	3312	2245	1086	936	-12835	3556	3428
5.98167	-2764	17496	-11726	15	-10110	-9032	3330	2248	1086	955	-12831	3556	3431
5.98333	-2766	17496	-11730	-2	-10117	-8814	3349	2250	1087	974	-12828	3557	3435
5.985	-2768	17495	-11734	-18	-10124	-8576	3369	2253	1087	993	-12824	3557	3438
5.98667	-2770	17495	-11738	-33	-10131	-8317	3389	2254	1088	1012	-12820	3557	3441
5.98833	-2773	17495	-11742	-49	-10139	-8036	3411	2256	1089	1031	-12817	3557	3445
5.99	-2776	17494	-11746	-66	-10146	-7741	3433	2257	1089	1049	-12814	3557	3448
5.99167	-2779	17494	-11750	-82	-10153	-7436	3456	2258	1090	1066	-12810	3557	3451
5.99333	-2783	17494	-11754	-97	-10160	-7126	3479	2259	1091	1082	-12807	3557	3454
5.995	-2786	17494	-11758	-112	-10168	-6814	3504	2259	1092	1098	-12804	3556	3457
5.99667	-2790	17494	-11762	-126	-10175	-6500	3529	2259	1093	1112	-12801	3556	3461
5.99833	-2795	17493	-11767	-139	-10182	-6187	3555	2258	1095	1125	-12798	3556	3464
6	-2799	17493	-11771	-150	-10189	-5875	3582	2257	1096	1137	-12795	3555	3467
6.00167	-2803	17493	-11776	-161	-10196	-5562	3608	2255	1098	1148	-12792	3555	3470
6.00333	-2807	17493	-11780	-170	-10204	-5249	3634	2253	1099	1158	-12789	3555	3473
6.005	-2812	17492	-11785	-178	-10212	-4935	3659	2251	1101	1167	-12786	3555	3476
6.00667	-2817	17492	-11789	-185	-10221	-4619	3683	2249	1103	1175	-12784	3556	3479
6.00833	-2821	17492	-11793	-191	-10230	-4300	3705	2246	1105	1183	-12781	3557	3482
6.01	-2826	17492	-11796	-195	-10240	-3985	3726	2243	1107	1189	-12778	3558	3484
6.01167	-2831	17492	-11800	-199	-10251	-3676	3745	2240	1109	1195	-12776	3559	3487
6.01333	-2836	17492	-11803	-201	-10263	-3379	3762	2237	1110	1200	-12773	3561	3490
6.015	-2841	17493	-11805	-202	-10276	-3096	3778	2233	1112	1205	-12770	3563	3493
6.01667	-2846	17494	-11807	-202	-10291	-2827	3792	2230	1114	1209	-12768	3566	3495
6.01833	-2852	17496	-11809	-202	-10306	-2574	3805	2227	1116	1212	-12765	3568	3498
6.02	-2857	17497	-11810	-200	-10324	-2338	3816	2223	1118	1215	-12762	3571	3501
6.02167	-2862	17500	-11811	-198	-10342	-2118	3825	2219	1120	1217	-12759	3574	3504
6.02333	-2867	17502	-11812	-195	-10362	-1914	3834	2216	1122	1219	-12756	3577	3506
6.025	-2872	17505	-11812	-192	-10382	-1726	3841	2212	1124	1221	-12753	3580	3509
6.02667	-2877	17509	-11812	-187	-10403	-1553	3847	2207	1125	1222	-12750	3583	3512
6.02833	-2882	17512	-11812	-182	-10425	-1394	3853	2203	1127	1224	-12746	3586	3515
6.03	-2887	17516	-11811	-176	-10447	-1248	3858	2199	1128	1225	-12743	3589	3518
6.03167	-2891	17519	-11811	-170	-10470	-1116	3862	2195	1129	1225	-12739	3592	3520
6.03333	-2896	17523	-11810	-163	-10494	-995	3865	2191	1130	1226	-12735	3595	3523
6.035	-2901	17527	-11809	-157	-10518	-886	3868	2187	1130	1227	-12731	3598	3526
6.03667	-2905	17531	-11808	-150	-10543	-787	3870	2183	1130	1227	-12727	3600	3529
6.03833	-2910	17535	-11807	-143	-10569	-699	3872	2180	1130	1227	-12723	3603	3533
6.04	-2914	17539	-11806	-136	-10597	-619	3873	2177	1130	1228	-12719	3606	3536
6.04167	-2918	17543	-11804	-129	-10624	-548	3874	2174	1129	1228	-12715	3608	3539
6.04333	-2922	17547	-11803	-122	-10650	-484	3875	2171	1127	1228	-12712	3611	3543
6.045	-2926	17551	-11802	-116	-10674	-427	3876	2169	1126	1229	-12708	3613	3546
6.04667	-2929	17555	-11801	-109	-10695	-377	3876	2166	1124	1229	-12704	3616	3549
6.04833	-2932	17560	-11800	-103	-10710	-332	3876	2164	1122	1230	-12700	3618	3553
6.05	-2935	17564	-11799	-97	-10721	-293	3876	2163	1120	1230	-12697	3620	3556
6.05167	-2937	17568	-11799	-91	-10725	-258	3876	2161	1117	1230	-12693	3622	3559
6.05333	-2940	17572	-11798	-85	-10723	-227	3876	2160	1115	1231	-12690	3624	3563
6.055	-2941	17575	-11799	-80	-10714	-199	3876	2159	1112	1231	-12686	3626	3566
6.05667	-2943	17579	-11799	-74	-10697	-175	3876	2158	1109	1232	-12683	3628	3569
6.05833	-2944	17583	-11800	-69	-10673	-153	3876	2157	1106	1232	-12679	3630	3572
6.06	-2945	17586	-11801	-64	-10641	-133	3875	2157	1102	1233	-12676	3632	3576
6.06167	-2946	17589	-11803	-58	-10601	-116	3875	2156	1099	1233	-12673	3634	3579
6.06333	-2946	17593	-11805	-53	-10554	-100	3875	2156	1095	1233	-12670	3636	3582
6.065	-2946	17596	-11807	-48	-10500	-85	3876	2156	1091	1234	-12667	3637	3585
6.06667	-2946	17599	-11810	-42	-10438	-71	3876	2157	1087	1234	-12665	3639	3588
6.06833	-2945	17602	-11813	-37	-10369	-58	3878	2157	1083	1235	-12662	3640	3590
6.07	-2944	17605	-11815	-32	-10292	-47	3879	2157	1080	1235	-12660	3642	3593
6.07167	-2943	17608	-11818	-26	-10207	-36	3881	2157	1076	1235	-12657	3643	3595
6.07333	-2941	17611	-11821	-21	-10112	-26	3884	2158	1072	1236	-12655	3644	3597
6.075	-2938	17614	-11825	-15	-10009	-16	3887	2158	1069	1236	-12653	3646	3599
6.07667	-2936	17617	-11828	-10	-9895	-8	3890	2159	1065	1236	-12651	3647	3601
6.07833	-2933	17619	-11831	-4	-9772	0	3895	2159	1062	1237	-12649	3648	3602
6.08	-2930	17622	-11835	1	-9637	8	3899	2160	1059	1237	-12647	3649	3604
6.08167	-2927	17625	-11839	6	-9492	15	3905	2160	1056	1237	-12645	3650	3605
6.08333	-2924	17627	-11842	11	-9342	21	3910	2161	1053	1238	-12644	3651	3606
6.085	-2921	17630	-11846	16	-9187	27	3916	2163	1050	1238	-12643	3653	3608
6.08667	-2918	17633	-11850	21	-9031	32	3922	2169	1047	1238	-12642	3654	3609
6.08833	-2915	17635	-11854	26	-8875	37	3929	2181	1044	1238	-12641	3655	3610
6.09	-2911	17637	-11858	30	-8718	42	3935	2199	1042	1239	-12640	3656	3610
6.09167	-2908	17639	-11862	35	-8562	47	3942	2224	1039	1239	-12640	3657	3611
6.09333	-2905	17641	-11866	40	-8407	51	3949	2259	1037	1239	-12640	3658	3612
6.095	-2901	17642	-11871	44	-8252	56	3957	2303	1034	1240	-12640	3659	3612
6.09667	-2898	17643	-11875	48	-8097	60	3964	2358	1032	1240	-12641	3660	3613
6.09833	-2894	17644	-11879	52	-7941	65	3972	2424	1029	1240	-12641	3661	3613
6.1	-2891	17644	-11884	56	-7785	69	3980	2503	1027	1241	-12643	3663	3613
6.10167	-2887	17643	-11889	60	-7629	75	3988	2594	1025	1241	-12645	3664	3614
6.10333	-2885	17643	-11893	63	-7475	80	3996	2697	1023	1242	-12647	3665	3614
6.105	-2882	17642	-11898	66	-7325	85	4004	2811	1021	1243	-12650	3667	3614
6.10667	-2879	17640	-11903	69	-7180	91	4012	2933	1019	1243	-12653	3669	3614
6.10833	-2877	17639	-11907	72	-7041	97	4019	3062	1018	1244	-12657	3670	3613
6.11	-2875	17638	-11912	75	-6907	103	4025	3196	1016	1245	-12661	3672	3613
6.11167	-2873	17636	-11916	77	-6779	110	4032	3336	1014	1245	-12666	3674	3613
6.11333	-2871	17635	-11921	80	-6658	116	4038	3481	1013	1246	-12671	3676	3613
6.115	-2870	17634	-11925	82	-6542	123	4043	3631	1011	1247	-12677	3678	3613
6.11667	-2869	17633	-11929	84	-6431	129	4048	3786	1010	1247	-12683	3681	3613
6.11833	-2868	17633	-11933	86	-6326	136	4053	3947	1008	1248	-12689	3683	3612
6.12	-2867	17633	-11937	88	-6225	143	4057	4114	1007	1248	-12694	3686	3612
6.12167	-2867	17633	-11941	90	-6128	150	4061	4288	1006	1249	-12700	3688	3612
6.12333	-2866	17633	-11944	92	-6036	157	4065	4469	1004	1249	-12706	3691	3612
6.125	-2866	17633	-11948	93	-5949	164	4068	4653	1003	1250	-12711	3693	3611
6.12667	-2867	17634	-11951	95	-5868	171	4072	4836	1002	1250	-12716	3696	3611
6.12833	-2867	17635	-11954	96	-5791	178	4074	5015	1000	1251	-12722	3698	3610
6.13	-2868	17636	-11956	98	-5719	186	4077	5188	999	1251	-12727	3701	3610
6.13167	-2869	17637	-11958	99	-5652	193	4079	5354	997	1252	-12731	3704	3610
6.13333	-2870	17639	-11960	101	-5589	201	4081	5511	996	1253	-12736	3706	3609
6.135	-2871	17640	-11961	102	-5530	208	4083	5659	994	1254	-12740	3709	3609
6.13667	-2873	17642	-11962	103	-5475	215	4085	5799	992	1255	-12745	3712	3608
6.13833	-2874	17643	-11963	104	-5423	223	4086	5929	991	1256	-12748	3714	3608
6.14	-2876	17645	-11963	105	-5374	230	4087	6050	988	1257	-12751	3717	3607
6.14167	-2877	17647	-11962	106	-5328	237	4088	6162	986	1258	-12754	3719	3606
6.14333	-2878	17649	-11961	106	-5285	244	4089	6265	984	1259	-12756	3722	3605
6.145	-2879	17651	-11960	107	-5244	252	4090	6361	982	1261	-12757	3725	3604
6.14667	-2880	17653	-11959	107	-5207	259	4090	6448	979	1262	-12758	3727	3604
6.14833	-2880	17654	-11957	107	-5172	266	4091	6528	976	1264	-12758	3730	3603
6.15	-2880	17656	-11955	107	-5140	273	4091	6602	974	1265	-12758	3732	3602
6.15167	-2880	17658	-11953	107	-5110	281	4091	6669	971	1266	-12757	3735	3601
6.15333	-2879	17659	-11951	107	-5082	288	4091	6730	968	1267	-12756	3737	3600
6.155	-2878	17660	-11948	107	-5056	295	4091	6785	965	1268	-12754	3740	3598
6.15667	-2877	17661	-11945	106	-5032	302	4090	6836	962	1268	-12751	3742	3597
6.15833	-2875	17662	-11943	106	-5010	309	4090	6882	959	1269	-12749	3745	3596
6.16	-2872	17663	-11939	106	-4989	317	4090	6924	956	1269	-12746	3747	3595
6.16167	-2869	17663	-11936	106	-4969	324	4089	6962	953	1269	-12743	3750	3594
6.16333	-2865	17663	-11932	106	-4951	330	4089	6997	950	1269	-12740	3752	3592
6.165	-2861	17663	-11929	105	-4934	337	4088	7029	946	1269	-12736	3754	3591
6.16667	-2856	17663	-11926	105	-4919	345	4087	7058	943	1268	-12732	3756	3590
6.16833	-2850	17662	-11922	106	-4904	352	4087	7085	940	1267	-12728	3759	3589
6.17	-2843	17662	-11919	106	-4891	359	4086	7109	937	1266	-12724	3761	3588
6.17167	-2836	17661	-11916	106	-4879	366	4086	7131	934	1264	-12719	3763	3587
6.17333	-2827	17661	-11913	106	-4868	373	4085	7151	931	1262	-12714	3765	3586
6.175	-2818	17660	-11910	107	-4858	379	4084	7169	928	1260	-12709	3766	3585
6.17667	-2807	17659	-11908	108	-4849	386	4084	7186	925	1258	-12704	3768	3584
6.17833	-2797	17658	-11906	109	-4841	393	4083	7202	922	1255	-12699	3770	3583
6.18	-2786	17658	-11904	110	-4833	399	4082	7216	919	1252	-12694	3772	3583
6.18167	-2775	17657	-11902	111	-4827	405	4082	7229	916	1248	-12689	3773	3582
6.18333	-2764	17656	-11900	113	-4821	412	4081	7241	914	1245	-12684	3775	3582
6.185	-2753	17655	-11899	114	-4815	418	4080	7252	911	1241	-12678	3777	3581
6.18667	-2742	17654	-11898	116	-4810	424	4080	7262	908	1237	-12672	3778	3581
6.18833	-2732	17653	-11897	118	-4806	430	4079	7272	906	1233	-12667	3780	3581
6.19	-2721	17652	-11897	121	-4802	436	4078	7281	903	1228	-12661	3781	3581
6.19167	-2710	17651	-11897	123	-4799	442	4077	7289	901	1224	-12655	3782	3581
6.19333	-2699	17650	-11897	125	-4796	448	4076	7296	898	1219	-12649	3784	3581
6.195	-2688	17648	-11898	127	-4794	453	4076	7303	896	1215	-12643	3785	3581
6.19667	-2677	17647	-11899	129	-4792	459	4075	7310	893	1210	-12637	3786	3581
6.19833	-2667	17645	-11901	130	-4791	464	4074	7316	891	1205	-12631	3788	3582
6.2	-2656	17643	-11902	131	-4789	469	4072	7322	888	1200	-12625	3789	3582
6.20167	-2647	17640	-11905	130	-4789	474	4071	7327	886	1195	-12619	3790	3583
6.20333	-2638	17638	-11907	129	-4788	478	4070	7333	883	1189	-12613	3792	3583
6.205	-2629	17635	-11910	127	-4788	483	4069	7338	881	1184	-12607	3793	3584
6.20667	-2622	17632	-11913	124	-4788	487	4068	7343	878	1179	-12601	3795	3585
6.20833	-2614	17629	-11915	121	-4787	491	4066	7349	876	1173	-12596	3797	3586
6.21	-2608	17626	-11918	116	-4787	496	4065	7355	874	1168	-12590	3798	3587
6.21167	-2602	17623	-11921	110	-4787	500	4063	7362	872	1162	-12584	3800	3588
6.21333	-2597	17620	-11923	104	-4787	504	4061	7369	870	1156	-12578	3802	3589
6.215	-2592	17617	-11926	97	-4786	507	4059	7378	868	1151	-12572	3804	3590
6.21667	-2588	17614	-11928	90	-4786	511	4057	7387	866	1145	-12567	3806	3591
6.21833	-2584	17610	-11931	82	-4785	514	4055	7398	865	1139	-12561	3807	3592
6.22	-2581	17607	-11933	74	-4784	518	4052	7410	863	1133	-12556	3808	3593
6.22167	-2579	17604	-11935	66	-4783	521	4050	7424	862	1126	-12550	3809	3594
6.22333	-2576	17600	-11937	57	-4782	524	4047	7438	861	1120	-12545	3810	3595
6.225	-2575	17596	-11939	49	-4780	527	4044	7454	860	1113	-12540	3810	3596
6.22667	-2573	17593	-11941	39	-4779	529	4041	7471	859	1107	-12535	3809	3597
6.22833	-2572	17589	-11942	30	-4777	532	4038	7488	859	1101	-12531	3808	3598
6.23	-2571	17586	-11943	20	-4776	535	4035	7506	858	1095	-12526	3806	3599
6.23167	-2570	17582	-11944	10	-4774	537	4031	7525	858	1089	-12521	3804	3600
6.23333	-2570	17579	-11944	1	-4772	540	4027	7544	857	1084	-12517	3801	3601
6.235	-2570	17576	-11944	-9	-4770	542	4024	7564	857	1079	-12513	3797	3602
6.23667	-2570	17574	-11943	-18	-4768	544	4020	7584	856	1075	-12509	3793	3603
6.23833	-2570	17571	-11943	-26	-4766	547	4016	7605	856	1071	-12506	3788	3604
6.24	-2570	17569	-11941	-34	-4764	549	4011	7627	855	1067	-12503	3783	3605
6.24167	-2571	17567	-11939	-41	-4761	551	4007	7649	854	1064	-12501	3778	3606
6.24333	-2571	17565	-11937	-48	-4759	554	4003	7673	854	1061	-12500	3772	3607
6.245	-2572	17563	-11935	-54	-4757	556	3998	7696	853	1059	-12499	3767	3608
6.24667	-2573	17561	-11933	-59	-4755	559	3994	7720	852	1057	-12499	3760	3609
6.24833	-2574	17560	-11931	-63	-4753	561	3990	7743	852	1055	-12499	3754	3610
6.25	-2575	17559	-11928	-67	-4751	564	3986	7766	851	1054	-12500	3748	3611
6.25167	-2577	17558	-11926	-70	-4749	566	3982	7787	850	1053	-12502	3741	3612
6.25333	-2578	17558	-11924	-72	-4748	569	3978	7808	849	1052	-12505	3734	3613
6.255	-2579	17557	-11922	-74	-4747	571	3974	7828	848	1051	-12508	3727	3614
6.25667	-2581	17557	-11920	-75	-4746	573	3971	7847	847	1050	-12511	3720	3615
6.25833	-2583	17557	-11918	-76	-4745	576	3967	7866	847	1049	-12515	3713	3616
6.26	-2584	17556	-11916	-76	-4745	578	3963	7883	846	1049	-12520	3707	3618
6.26167	-2586	17557	-11914	-76	-4745	580	3960	7900	845	1049	-12524	3701	3619
6.26333	-2587	17557	-11913	-76	-4745	582	3956	7915	844	1048	-12529	3696	3620
6.265	-2589	17557	-11911	-75	-4745	585	3953	7931	843	1048	-12535	3692	3621
6.26667	-2590	17558	-11910	-74	-4746	587	3949	7945	842	1048	-12541	3689	3623
6.26833	-2591	17558	-11909	-73	-4747	589	3946	7958	841	1047	-12547	3686	3624
6.27	-2592	17558	-11908	-71	-4748	591	3943	7970	840	1047	-12554	3684	3626
6.27167	-2593	17559	-11907	-69	-4749	592	3940	7982	839	1047	-12561	3684	3627
6.27333	-2593	17559	-11906	-67	-4751	593	3937	7992	837	1046	-12568	3684	3629
6.275	-2594	17559	-11906	-64	-4753	594	3935	8002	835	1046	-12576	3685	3631
6.27667	-2594	17559	-11905	-62	-4754	594	3932	8011	833	1045	-12584	3687	3632
6.27833	-2594	17559	-11905	-59	-4757	593	3930	8019	831	1045	-12592	3689	3634
6.28	-2594	17559	-11905	-55	-4759	591	3928	8027	828	1044	-12600	3692	3636
6.28167	-2595	17558	-11906	-52	-4761	588	3926	8034	825	1043	-12608	3695	3638
6.28333	-2595	17558	-11906	-48	-4764	585	3924	8040	822	1041	-12617	3698	3640
6.285	-2595	17557	-11907	-44	-4767	580	3923	8046	818	1040	-12625	3701	3642
6.28667	-2595	17556	-11907	-39	-4769	574	3922	8052	815	1039	-12634	3704	3644
6.28833	-2595	17555	-11908	-34	-4772	568	3921	8057	811	1037	-12643	3707	3646
6.29	-2595	17554	-11909	-29	-4775	560	3920	8061	807	1036	-12652	3710	3648
6.29167	-2595	17553	-11909	-23	-4777	552	3919	8065	803	1035	-12661	3713	3650
6.29333	-2595	17551	-11910	-17	-4779	543	3919	8069	798	1034	-12671	3716	3652
6.295	-2595	17550	-11911	-11	-4781	533	3919	8072	794	1032	-12681	3719	3653
6.29667	-2596	17548	-11912	-6	-4783	522	3918	8076	789	1031	-12690	3721	3655
6.29833	-2596	17546	-11913	0	-4785	510	3918	8078	784	1030	-12699	3724	3657
6.3	-2597	17544	-11914	5	-4786	498	3919	8081	778	1029	-12708	3726	3658
6.30167	-2597	17542	-11915	11	-4788	485	3919	8083	773	1029	-12717	3728	3660
6.30333	-2598	17539	-11916	16	-4789	471	3919	8085	767	1028	-12725	3729	3661
6.305	-2599	17536	-11917	21	-4790	457	3920	8087	762	1027	-12734	3730	3661
6.30667	-2601	17534	-11918	25	-4791	441	3921	8089	756	1027	-12742	3731	3662
6.30833	-2602	17531	-11919	30	-4792	424	3922	8091	751	1026	-12749	3732	3661
6.31	-2604	17528	-11920	34	-4793	407	3923	8092	746	1025	-12756	3732	3661
6.31167	-2605	17524	-11921	38	-4793	389	3924	8094	743	1024	-12764	3731	3659
6.31333	-2608	17521	-11923	41	-4794	372	3925	8095	739	1024	-12770	3731	3657
6.315	-2610	17518	-11924	44	-4794	354	3926	8097	737	1023	-12777	3730	3655
6.31667	-2612	17515	-11926	45	-4794	337	3927	8098	735	1022	-12783	3728	3652
6.31833	-2615	17511	-11927	45	-4795	319	3929	8100	734	1020	-12788	3727	3648
6.32	-2618	17508	-11929	44	-4795	302	3930	8102	734	1019	-12793	3726	3644
6.32167	-2621	17504	-11931	41	-4795	285	3931	8103	735	1018	-12797	3724	3639
6.32333	-2624	17501	-11933	37	-4795	269	3933	8105	737	1016	-12800	3723	3634
6.325	-2627	17497	-11935	31	-4795	252	3935	8107	739	1014	-12802	3722	3629
6.32667	-2629	17493	-11937	24	-4795	236	3937	8109	743	1012	-12804	3721	3623
6.32833	-2632	17489	-11939	14	-4795	220	3939	8110	747	1010	-12805	3721	3617
6.33	-2635	17486	-11942	3	-4795	204	3942	8112	752	1008	-12805	3721	3610
6.33167	-2638	17482	-11944	-10	-4795	188	3945	8114	757	1005	-12805	3721	3603
6.33333	-2642	17478	-11947	-23	-4795	172	3948	8116	763	1003	-12803	3721	3596
6.335	-2645	17475	-11949	-38	-4796	157	3952	8118	770	1000	-12802	3722	3588
6.33667	-2648	17471	-11952	-54	-4796	143	3956	8120	778	998	-12800	3723	3580
6.33833	-2651	17468	-11955	-70	-4797	128	3961	8121	786	995	-12797	3725	3572
6.34	-2654	17465	-11958	-87	-4797	114	3966	8123	795	992	-12795	3726	3563
6.34167	-2657	17461	-11961	-105	-4798	100	3972	8125	806	989	-12792	3728	3554
6.34333	-2660	17458	-11965	-123	-4799	87	3977	8127	816	986	-12790	3730	3545
6.345	-2662	17455	-11968	-142	-4800	73	3983	8129	828	983	-12787	3732	3536
6.34667	-2665	17452	-11972	-161	-4801	60	3989	8130	839	980	-12785	3734	3528
6.34833	-2668	17451	-11975	-181	-4801	46	3996	8132	850	977	-12782	3737	3520
6.35	-2671	17450	-11979	-202	-4802	33	4002	8134	862	974	-12780	3739	3512
6.35167	-2674	17450	-11982	-223	-4803	19	4009	8135	873	971	-12777	3742	3505
6.35333	-2677	17452	-11986	-244	-4803	6	4016	8137	884	967	-12775	3744	3498
6.355	-2680	17455	-11989	-265	-4804	-6	4023	8138	895	964	-12773	3747	3491
6.35667	-2683	17460	-11993	-285	-4804	-18	4031	8139	905	961	-12771	3750	3485
6.35833	-2686	17467	-11997	-304	-4804	-29	4039	8140	916	958	-12769	3753	3479
6.36	-2689	17475	-12001	-322	-4804	-40	4047	8141	926	954	-12767	3756	3474
6.36167	-2692	17486	-12004	-338	-4803	-51	4056	8142	936	951	-12765	3759	3469
6.36333	-2694	17498	-12008	-353	-4803	-61	4064	8143	946	947	-12763	3761	3464
6.365	-2698	17513	-12012	-367	-4802	-71	4072	8144	955	944	-12761	3764	3459
6.36667	-2701	17528	-12016	-380	-4801	-81	4080	8144	964	940	-12758	3767	3455
6.36833	-2704	17545	-12019	-391	-4800	-90	4088	8143	973	936	-12756	3770	3451
6.37	-2707	17563	-12023	-401	-4799	-99	4096	8142	980	932	-12754	3773	3447
6.37167	-2710	17582	-12026	-410	-4798	-107	4104	8140	987	928	-12752	3775	3444
6.37333	-2713	17601	-12029	-418	-4797	-116	4111	8138	994	924	-12750	3778	3440
6.375	-2716	17621	-12033	-425	-4795	-123	4118	8134	999	920	-12748	3781	3437
6.37667	-2720	17642	-12035	-431	-4793	-130	4125	8129	1004	916	-12746	3784	3434
6.37833	-2723	17664	-12038	-436	-4792	-136	4133	8123	1009	912	-12744	3787	3430
6.38	-2726	17686	-12041	-440	-4790	-142	4140	8116	1013	908	-12742	3790	3427
6.38167	-2728	17710	-12044	-444	-4788	-148	4146	8108	1016	903	-12740	3792	3424
6.38333	-2731	17734	-12047	-447	-4785	-152	4153	8099	1018	899	-12739	3795	3421
6.385	-2733	17759	-12050	-450	-4783	-157	4160	8089	1020	894	-12738	3797	3418
6.38667	-2735	17784	-12052	-452	-4781	-160	4166	8078	1022	889	-12737	3799	3415
6.38833	-2736	17809	-12055	-454	-4778	-164	4172	8067	1023	885	-12736	3801	3412
6.39	-2737	17833	-12057	-455	-4776	-166	4179	8055	1023	880	-12735	3803	3410
6.39167	-2738	17856	-12060	-456	-4774	-169	4185	8043	1023	876	-12735	3805	3407
6.39333	-2738	17877	-12063	-457	-4771	-171	4192	8030	1023	872	-12735	3806	3404
6.395	-2738	17897	-12065	-458	-4769	-173	4198	8018	1022	868	-12735	3808	3401
6.39667	-2738	17916	-12068	-458	-4767	-175	4205	8004	1021	865	-12735	3809	3398
6.39833	-2737	17933	-12071	-459	-4764	-176	4211	7991	1020	862	-12736	3811	3394
6.4	-2736	17948	-12074	-459	-4762	-178	4218	7977	1018	859	-12736	3812	3391
6.40167	-2735	17962	-12076	-459	-4760	-179	4225	7963	1016	856	-12737	3813	3388
6.40333	-2733	17975	-12079	-460	-4757	-180	4232	7948	1014	853	-12738	3814	3385
6.405	-2731	17986	-12083	-460	-4755	-182	4239	7933	1011	851	-12740	3815	3382
6.40667	-2730	17996	-12086	-460	-4752	-183	4246	7918	1008	849	-12741	3816	3379
6.40833	-2728	18004	-12089	-461	-4749	-184	4252	7904	1005	848	-12743	3817	3377
6.41	-2725	18012	-12092	-461	-4746	-186	4259	7891	1002	846	-12744	3818	3374
6.41167	-2723	18019	-12095	-462	-4743	-187	4265	7878	1000	845	-12746	3819	3371
6.41333	-2720	18024	-12099	-463	-4740	-188	4272	7866	997	844	-12748	3819	3369
6.415	-2718	18029	-12102	-463	-4737	-189	4278	7855	994	844	-12751	3820	3366
6.41667	-2715	18033	-12106	-464	-4733	-190	4284	7845	991	843	-12753	3820	3364
6.41833	-2712	18037	-12110	-465	-4729	-192	4290	7835	989	843	-12757	3821	3361
6.42	-2710	18040	-12114	-467	-4725	-193	4296	7827	986	844	-12760	3821	3359
6.42167	-2708	18042	-12118	-468	-4721	-194	4302	7820	984	844	-12764	3822	3357
6.42333	-2706	18044	-12122	-469	-4717	-195	4308	7814	982	845	-12769	3822	3354
6.425	-2706	18045	-12126	-471	-4712	-196	4314	7808	980	847	-12774	3822	3352
6.42667	-2705	18046	-12131	-473	-4708	-196	4320	7803	978	848	-12780	3822	3350
6.42833	-2706	18047	-12135	-475	-4703	-197	4326	7799	976	849	-12787	3822	3348
6.43	-2707	18047	-12139	-478	-4699	-198	4331	7796	974	851	-12794	3822	3346
6.43167	-2708	18047	-12143	-480	-4694	-198	4336	7793	972	853	-12802	3822	3344
6.43333	-2711	18047	-12147	-483	-4689	-199	4341	7791	970	854	-12811	3822	3342
6.435	-2714	18047	-12151	-485	-4685	-199	4347	7789	969	856	-12820	3821	3339
6.43667	-2718	18046	-12155	-487	-4680	-199	4352	7787	968	858	-12829	3821	3337
6.43833	-2723	18045	-12160	-490	-4675	-199	4357	7786	966	860	-12839	3820	3335
6.44	-2728	18044	-12164	-491	-4671	-199	4362	7784	965	862	-12849	3820	3333
6.44167	-2734	18044	-12168	-493	-4666	-198	4367	7784	964	864	-12859	3819	3331
6.44333	-2740	18042	-12172	-495	-4661	-198	4371	7783	963	866	-12869	3818	3328
6.445	-2746	18041	-12176	-496	-4656	-197	4376	7783	962	868	-12880	3817	3326
6.44667	-2753	18040	-12180	-496	-4652	-196	4380	7783	961	870	-12890	3816	3324
6.44833	-2760	18038	-12184	-497	-4648	-194	4385	7782	959	871	-12901	3815	3322
6.45	-2767	18036	-12188	-497	-4644	-193	4389	7782	958	873	-12912	3813	3321
6.45167	-2776	18034	-12191	-496	-4640	-191	4393	7782	956	875	-12923	3812	3319
6.45333	-2784	18032	-12195	-495	-4636	-189	4397	7782	955	876	-12935	3810	3317
6.455	-2793	18029	-12199	-494	-4633	-187	4400	7782	953	878	-12946	3808	3315
6.45667	-2802	18026	-12202	-492	-4629	-185	4404	7782	950	879	-12956	3806	3314
6.45833	-2811	18023	-12206	-489	-4627	-183	4407	7782	948	880	-12966	3804	3312
6.46	-2821	18019	-12209	-486	-4624	-180	4410	7782	945	881	-12975	3802	3311
6.46167	-2830	18014	-12213	-482	-4621	-178	4413	7782	942	883	-12983	3801	3310
6.46333	-2839	18010	-12216	-478	-4619	-175	4416	7781	938	883	-12990	3799	3308
6.465	-2848	18005	-12219	-472	-4617	-172	4419	7781	935	884	-12996	3797	3307
6.46667	-2856	17999	-12223	-466	-4615	-169	4422	7781	931	884	-13000	3796	3306
6.46833	-2864	17993	-12226	-459	-4613	-166	4425	7780	927	885	-13004	3794	3305
6.47	-2872	17987	-12229	-451	-4611	-163	4427	7780	923	884	-13006	3793	3304
6.47167	-2880	17981	-12232	-443	-4610	-159	4429	7780	919	884	-13007	3792	3303
6.47333	-2888	17975	-12235	-434	-4609	-156	4431	7780	915	883	-13007	3791	3302
6.475	-2895	17969	-12238	-425	-4608	-153	4433	7780	910	882	-13006	3791	3302
6.47667	-2903	17963	-12241	-416	-4606	-150	4435	7781	906	880	-13005	3790	3301
6.47833	-2910	17957	-12244	-406	-4606	-147	4436	7781	901	878	-13002	3790	3300
6.48	-2917	17950	-12246	-397	-4605	-144	4438	7782	896	875	-12999	3790	3300
6.48167	-2923	17944	-12249	-387	-4604	-141	4439	7782	891	872	-12995	3790	3299
6.48333	-2930	17937	-12252	-378	-4604	-139	4440	7783	886	868	-12990	3791	3299
6.485	-2936	17931	-12254	-368	-4603	-136	4441	7784	880	865	-12984	3792	3298
6.48667	-2942	17924	-12257	-359	-4603	-133	4442	7786	875	860	-12978	3794	3298
6.48833	-2947	17917	-12259	-349	-4603	-131	4443	7787	870	856	-12971	3796	3297
6.49	-2953	17911	-12262	-340	-4604	-129	4444	7788	865	851	-12964	3798	3296
6.49167	-2958	17905	-12263	-330	-4604	-126	4444	7790	861	847	-12955	3800	3295
6.49333	-2964	17899	-12265	-321	-4605	-124	4445	7791	856	842	-12946	3803	3294
6.495	-2969	17893	-12267	-312	-4606	-122	4446	7793	852	837	-12937	3806	3293
6.49667	-2974	17888	-12268	-303	-4608	-120	4446	7795	848	832	-12928	3810	3292
6.49833	-2979	17883	-12270	-295	-4609	-118	4447	7797	845	827	-12918	3814	3290
6.5	-2984	17878	-12271	-287	-4611	-117	4447	7799	842	822	-12908	3818	3289
6.50167	-2989	17874	-12272	-280	-4614	-115	4448	7801	839	817	-12899	3822	3287
6.50333	-2993	17869	-12272	-273	-4616	-113	4448	7803	836	812	-12889	3826	3285
6.505	-2998	17865	-12273	-266	-4619	-112	4449	7805	833	806	-12880	3831	3282
6.50667	-3002	17861	-12274	-260	-4621	-111	4449	7807	831	801	-12870	3835	3280
6.50833	-3006	17858	-12274	-255	-4624	-109	4450	7809	829	796	-12860	3840	3278
6.51	-3011	17854	-12275	-250	-4626	-108	4451	7811	827	791	-12851	3844	3276
6.51167	-3015	17851	-12275	-245	-4628	-106	4451	7813	826	786	-12841	3849	3273
6.51333	-3019	17847	-12275	-241	-4631	-105	4452	7815	825	781	-12831	3854	3271
6.515	-3023	17844	-12276	-237	-4632	-103	4453	7816	824	777	-12822	3859	3269
6.51667	-3027	17841	-12276	-233	-4634	-102	4454	7818	823	772	-12813	3864	3266
6.51833	-3031	17838	-12277	-230	-4636	-100	4455	7819	822	768	-12804	3869	3264
6.52	-3035	17834	-12277	-227	-4637	-98	4456	7821	822	764	-12796	3874	3261
6.52167	-3039	17831	-12278	-224	-4639	-95	4457	7822	822	760	-12788	3878	3259
6.52333	-3043	17828	-12279	-222	-4640	-93	4459	7823	822	756	-12782	3882	3256
6.525	-3047	17825	-12280	-220	-4640	-90	4460	7824	822	753	-12775	3886	3254
6.52667	-3051	17821	-12281	-218	-4641	-87	4462	7825	823	749	-12770	3890	3252
6.52833	-3054	17818	-12282	-217	-4641	-83	4463	7826	823	746	-12765	3894	3250
6.53	-3058	17815	-12282	-216	-4641	-80	4465	7827	823	742	-12760	3897	3248
6.53167	-3062	17811	-12284	-214	-4641	-76	4467	7827	823	739	-12756	3900	3247
6.53333	-3066	17808	-12285	-214	-4641	-72	4469	7828	823	735	-12753	3902	3245
6.535	-3070	17804	-12286	-213	-4640	-68	4471	7828	823	732	-12750	3905	3244
6.53667	-3073	17801	-12287	-212	-4639	-63	4474	7829	823	729	-12747	3907	3243
6.53833	-3077	17797	-12289	-212	-4638	-59	4476	7830	823	726	-12745	3909	3242
6.54	-3081	17794	-12290	-212	-4636	-54	4479	7830	823	722	-12742	3911	3242
6.54167	-3085	17790	-12292	-211	-4634	-49	4482	7831	822	719	-12739	3913	3241
6.54333	-3088	17787	-12294	-211	-4632	-44	4485	7831	821	715	-12736	3914	3241
6.545	-3092	17783	-12295	-211	-4630	-39	4489	7832	821	712	-12732	3916	3241
6.54667	-3096	17779	-12296	-211	-4628	-33	4492	7833	820	708	-12729	3917	3241
6.54833	-3099	17775	-12297	-211	-4626	-27	4496	7834	819	705	-12725	3918	3241
6.55	-3103	17771	-12298	-211	-4623	-21	4500	7834	819	702	-12720	3920	3242
6.55167	-3106	17768	-12299	-211	-4621	-15	4504	7835	819	699	-12715	3921	3242
6.55333	-3110	17765	-12299	-211	-4618	-8	4508	7836	819	696	-12710	3923	3243
6.555	-3113	17761	-12299	-211	-4616	-2	4512	7837	819	694	-12704	3924	3244
6.55667	-3117	17758	-12298	-211	-4613	4	4517	7837	820	692	-12698	3925	3245
6.55833	-3120	17755	-12297	-212	-4611	10	4521	7838	821	690	-12691	3927	3246
6.56	-3124	17753	-12296	-212	-4608	16	4527	7839	822	688	-12684	3928	3248
6.56167	-3127	17750	-12294	-213	-4606	23	4532	7840	824	686	-12677	3930	3249
6.56333	-3131	17748	-12292	-214	-4603	29	4537	7840	826	685	-12670	3931	3251
6.565	-3134	17746	-12290	-216	-4600	35	4542	7841	829	684	-12661	3933	3252
6.56667	-3137	17744	-12287	-217	-4597	41	4548	7842	831	684	-12653	3934	3254
6.56833	-3141	17742	-12283	-219	-4594	47	4553	7842	835	683	-12644	3936	3255
6.57	-3144	17741	-12279	-221	-4591	53	4559	7843	838	683	-12634	3938	3257
6.57167	-3147	17740	-12274	-223	-4588	60	4564	7844	842	683	-12624	3940	3259
6.57333	-3151	17739	-12269	-226	-4585	66	4569	7844	846	683	-12613	3941	3261
6.575	-3154	17739	-12263	-229	-4582	72	4575	7845	850	684	-12603	3943	3263
6.57667	-3158	17739	-12257	-231	-4579	78	4580	7846	855	684	-12592	3945	3264
6.57833	-3161	17739	-12250	-234	-4575	83	4586	7846	861	685	-12581	3947	3266
6.58	-3165	17740	-12242	-237	-4572	89	4591	7847	866	686	-12571	3949	3268
6.58167	-3168	17741	-12233	-240	-4568	95	4596	7847	872	687	-12562	3951	3270
6.58333	-3171	17743	-12224	-243	-4565	100	4602	7848	879	688	-12552	3953	3272
6.585	-3175	17745	-12215	-246	-4561	106	4607	7849	885	689	-12543	3955	3274
6.58667	-3178	17748	-12205	-249	-4557	111	4612	7849	892	690	-12535	3958	3275
6.58833	-3181	17750	-12195	-252	-4553	117	4617	7850	898	692	-12527	3960	3277
6.59	-3185	17753	-12185	-256	-4549	123	4622	7850	905	693	-12519	3962	3278
6.59167	-3188	17756	-12175	-259	-4544	129	4626	7851	911	695	-12512	3965	3280
6.59333	-3191	17759	-12165	-262	-4540	135	4630	7851	917	696	-12505	3968	3281
6.595	-3194	17762	-12155	-265	-4535	141	4634	7852	923	698	-12499	3970	3281
6.59667	-3198	17765	-12145	-268	-4530	148	4639	7852	928	699	-12493	3973	3282
6.59833	-3201	17768	-12135	-270	-4525	154	4642	7853	934	700	-12487	3976	3283
6.6	-3204	17771	-12125	-272	-4520	161	4646	7853	939	702	-12482	3979	3283
6.60167	-3208	17774	-12114	-274	-4514	167	4650	7853	943	703	-12477	3982	3283
6.60333	-3211	17777	-12104	-276	-4509	174	4653	7854	948	704	-12472	3985	3283
6.605	-3214	17780	-12094	-278	-4503	181	4657	7854	952	706	-12468	3989	3283
6.60667	-3217	17783	-12084	-279	-4497	187	4660	7855	956	707	-12464	3992	3283
6.60833	-3219	17786	-12074	-279	-4490	194	4663	7855	960	708	-12460	3995	3283
6.61	-3222	17789	-12065	-280	-4484	200	4666	7855	963	709	-12457	3999	3282
6.61167	-3225	17792	-12057	-280	-4477	206	4669	7856	967	710	-12453	4002	3282
6.61333	-3227	17794	-12049	-280	-4470	213	4671	7856	969	711	-12450	4006	3281
6.615	-3230	17796	-12042	-280	-4462	219	4674	7856	972	712	-12447	4010	3281
6.61667	-3232	17798	-12035	-279	-4454	225	4676	7856	974	713	-12444	4014	3280
6.61833	-3234	17800	-12029	-279	-4446	232	4679	7857	976	715	-12442	4018	3279
6.62	-3236	17802	-12023	-278	-4438	238	4681	7857	978	716	-12440	4021	3278
6.62167	-3238	17803	-12018	-278	-4429	244	4683	7857	980	717	-12438	4024	3277
6.62333	-3240	17804	-12013	-277	-4420	250	4685	7857	981	718	-12436	4027	3276
6.625	-3242	17805	-12008	-276	-4411	256	4687	7857	982	719	-12434	4030	3275
6.62667	-3244	17807	-12004	-275	-4401	263	4689	7856	983	720	-12432	4032	3273
6.62833	-3246	17808	-12000	-275	-4392	270	4690	7856	983	721	-12430	4033	3272
6.63	-3248	17809	-11995	-274	-4383	277	4692	7856	983	722	-12429	4034	3270
6.63167	-3250	17810	-11991	-273	-4374	284	4693	7856	983	723	-12427	4035	3268
6.63333	-3252	17811	-11986	-272	-4364	292	4695	7856	982	724	-12426	4035	3266
6.635	-3254	17813	-11981	-272	-4355	300	4696	7856	981	725	-12425	4035	3264
6.63667	-3256	17815	-11975	-271	-4346	307	4697	7855	979	726	-12424	4034	3262
6.63833	-3258	17817	-11969	-270	-4337	315	4699	7855	977	728	-12423	4032	3260
6.64	-3260	17820	-11963	-270	-4327	322	4700	7855	974	728	-12422	4031	3257
6.64167	-3262	17823	-11956	-269	-4318	330	4701	7856	971	730	-12421	4029	3254
6.64333	-3264	17827	-11948	-269	-4309	337	4703	7856	967	731	-12421	4027	3251
6.645	-3266	17831	-11940	-268	-4300	343	4704	7856	963	732	-12420	4024	3248
6.64667	-3268	17835	-11932	-268	-4290	350	4705	7856	959	733	-12420	4021	3246
6.64833	-3270	17840	-11924	-268	-4281	356	4706	7857	955	734	-12419	4017	3243
6.65	-3272	17845	-11915	-267	-4272	362	4707	7857	951	735	-12419	4014	3240
6.65167	-3274	17850	-11905	-267	-4264	367	4708	7858	946	736	-12419	4009	3237
6.65333	-3276	17855	-11896	-267	-4255	372	4709	7858	942	737	-12419	4005	3234
6.655	-3278	17860	-11886	-267	-4246	377	4710	7859	937	738	-12419	4000	3231
6.65667	-3281	17865	-11875	-267	-4238	381	4710	7860	933	739	-12418	3995	3229
6.65833	-3283	17871	-11864	-267	-4229	385	4711	7861	929	739	-12418	3990	3226
6.66	-3286	17876	-11852	-266	-4220	388	4712	7862	924	740	-12418	3985	3223
6.66167	-3288	17882	-11840	-266	-4211	391	4712	7863	919	741	-12417	3980	3220
6.66333	-3291	17888	-11827	-266	-4202	393	4712	7864	915	742	-12417	3975	3218
6.665	-3294	17894	-11815	-265	-4193	395	4713	7865	910	743	-12416	3971	3216
6.66667	-3296	17900	-11802	-265	-4185	397	4713	7866	906	744	-12415	3966	3214
6.66833	-3299	17906	-11790	-264	-4176	398	4713	7867	902	745	-12414	3962	3212
6.67	-3301	17912	-11777	-264	-4168	399	4713	7869	898	746	-12412	3958	3210
6.67167	-3303	17918	-11765	-263	-4161	400	4713	7870	894	747	-12410	3954	3209
6.67333	-3306	17923	-11754	-262	-4153	400	4713	7871	890	749	-12408	3951	3208
6.675	-3308	17928	-11742	-261	-4146	401	4714	7872	887	750	-12406	3947	3207
6.67667	-3310	17932	-11732	-260	-4138	401	4714	7873	884	752	-12404	3944	3207
6.67833	-3312	17936	-11721	-259	-4131	401	4714	7874	881	754	-12401	3941	3207
6.68	-3314	17940	-11710	-258	-4124	401	4714	7875	879	756	-12399	3938	3207
6.68167	-3316	17943	-11700	-257	-4117	401	4714	7876	877	758	-12396	3935	3208
6.68333	-3318	17946	-11690	-256	-4111	401	4715	7877	875	761	-12394	3932	3209
6.685	-3320	17949	-11680	-255	-4104	401	4715	7878	873	764	-12391	3929	3210
6.68667	-3322	17951	-11671	-255	-4098	400	4716	7879	871	767	-12388	3927	3212
6.68833	-3323	17953	-11663	-254	-4093	400	4716	7880	870	770	-12385	3924	3214
6.69	-3325	17954	-11654	-253	-4087	400	4717	7881	868	773	-12382	3921	3217
6.69167	-3327	17955	-11646	-252	-4082	400	4718	7882	867	776	-12378	3918	3221
6.69333	-3328	17956	-11639	-251	-4077	400	4719	7883	866	780	-12375	3915	3225
6.695	-3330	17957	-11631	-251	-4073	400	4719	7884	865	783	-12371	3912	3229
6.69667	-3331	17958	-11624	-250	-4069	400	4721	7885	864	787	-12368	3909	3234
6.69833	-3333	17958	-11618	-250	-4065	400	4722	7886	863	791	-12364	3907	3240
6.7	-3335	17959	-11611	-250	-4061	400	4723	7887	862	794	-12361	3904	3246
6.70167	-3336	17959	-11605	-250	-4058	399	4724	7889	860	798	-12357	3901	3253
6.70333	-3338	17959	-11599	-250	-4055	399	4725	7890	859	803	-12354	3899	3259
6.705	-3339	17959	-11593	-250	-4052	399	4727	7891	858	807	-12351	3897	3266
6.70667	-3341	17959	-11587	-250	-4049	399	4728	7892	857	811	-12347	3895	3273
6.70833	-3342	17958	-11582	-251	-4046	398	4730	7894	856	815	-12344	3893	3281
6.71	-3343	17958	-11577	-252	-4044	398	4731	7895	855	819	-12341	3892	3288
6.71167	-3345	17957	-11572	-253	-4041	397	4733	7896	854	823	-12337	3891	3295
6.71333	-3346	17957	-11567	-254	-4039	397	4735	7897	853	826	-12334	3890	3303
6.715	-3347	17956	-11563	-255	-4037	396	4737	7899	852	830	-12331	3889	3311
6.71667	-3348	17956	-11559	-257	-4035	395	4738	7900	851	833	-12327	3889	3318
6.71833	-3349	17955	-11555	-260	-4033	395	4740	7901	850	837	-12324	3889	3327
6.72	-3350	17955	-11552	-262	-4031	394	4742	7902	849	840	-12320	3889	3335
6.72167	-3351	17954	-11548	-265	-4029	393	4744	7903	848	843	-12317	3889	3343
6.72333	-3352	17954	-11545	-269	-4028	392	4745	7904	847	846	-12313	3889	3350
6.725	-3353	17953	-11542	-272	-4026	392	4746	7906	847	849	-12310	3890	3358
6.72667	-3355	17953	-11539	-277	-4024	391	4746	7907	846	852	-12306	3891	3366
6.72833	-3356	17952	-11536	-282	-4023	390	4745	7908	845	854	-12302	3892	3373
6.73	-3357	17952	-11534	-287	-4021	389	4743	7909	845	857	-12298	3893	3379
6.73167	-3359	17952	-11531	-293	-4020	389	4741	7910	844	860	-12294	3895	3386
6.73333	-3360	17951	-11529	-299	-4019	388	4737	7910	844	862	-12289	3896	3392
6.735	-3362	17951	-11527	-306	-4017	388	4732	7911	844	865	-12285	3898	3398
6.73667	-3363	17951	-11525	-313	-4016	388	4726	7912	844	867	-12280	3901	3404
6.73833	-3365	17951	-11523	-321	-4015	388	4719	7912	844	869	-12276	3903	3409
6.74	-3367	17951	-11522	-329	-4014	388	4711	7913	844	872	-12271	3905	3414
6.74167	-3369	17951	-11520	-339	-4012	388	4701	7913	844	874	-12267	3907	3419
6.74333	-3371	17952	-11519	-348	-4011	389	4691	7913	844	876	-12262	3910	3424
6.745	-3373	17952	-11518	-358	-4010	390	4681	7913	845	878	-12258	3912	3428
6.74667	-3375	17953	-11516	-370	-4008	391	4671	7913	846	881	-12254	3915	3433
6.74833	-3376	17953	-11515	-381	-4007	393	4660	7913	846	883	-12249	3917	3437
6.75	-3379	17954	-11515	-394	-4005	394	4648	7913	847	885	-12245	3920	3441
6.75167	-3381	17955	-11514	-408	-4003	397	4637	7912	848	888	-12241	3922	3446
6.75333	-3383	17956	-11513	-421	-4000	399	4625	7912	849	890	-12236	3925	3450
6.755	-3385	17957	-11513	-435	-3997	402	4614	7912	850	892	-12232	3928	3454
6.75667	-3387	17958	-11513	-449	-3994	405	4602	7911	851	894	-12228	3930	3458
6.75833	-3389	17959	-11514	-462	-3991	409	4589	7911	853	896	-12225	3933	3463
6.76	-3391	17960	-11514	-475	-3987	413	4577	7910	854	899	-12221	3937	3467
6.76167	-3393	17961	-11515	-488	-3983	417	4564	7910	856	901	-12217	3940	3472
6.76333	-3395	17962	-11516	-500	-3979	421	4553	7909	857	903	-12214	3943	3476
6.765	-3397	17963	-11517	-512	-3975	426	4542	7909	859	906	-12211	3947	3480
6.76667	-3399	17964	-11519	-523	-3971	432	4532	7908	860	908	-12208	3951	3484
6.76833	-3401	17966	-11520	-534	-3967	438	4523	7908	862	910	-12205	3956	3488
6.77	-3403	17967	-11521	-545	-3963	444	4515	7907	863	912	-12202	3960	3492
6.77167	-3404	17968	-11523	-555	-3959	451	4508	7907	864	914	-12199	3966	3496
6.77333	-3406	17969	-11524	-565	-3955	457	4503	7906	865	916	-12196	3971	3499
6.775	-3407	17970	-11526	-574	-3952	464	4499	7906	866	918	-12194	3978	3503
6.77667	-3408	17971	-11527	-582	-3950	471	4497	7906	867	920	-12191	3984	3506
6.77833	-3409	17972	-11528	-589	-3947	479	4496	7905	868	922	-12188	3990	3509
6.78	-3410	17972	-11530	-595	-3945	486	4496	7905	868	923	-12185	3997	3512
6.78167	-3410	17973	-11531	-600	-3943	494	4498	7905	869	925	-12183	4003	3515
6.78333	-3410	17973	-11533	-604	-3941	502	4500	7905	869	927	-12180	4010	3518
6.785	-3409	17974	-11534	-607	-3940	510	4503	7905	869	928	-12177	4016	3521
6.78667	-3408	17974	-11535	-610	-3939	518	4507	7905	869	930	-12174	4023	3523
6.78833	-3406	17974	-11536	-611	-3938	527	4511	7905	869	931	-12170	4029	3526
6.79	-3403	17975	-11537	-611	-3938	535	4516	7905	869	932	-12167	4036	3528
6.79167	-3400	17975	-11538	-610	-3937	544	4521	7905	870	933	-12164	4042	3530
6.79333	-3396	17976	-11538	-609	-3937	553	4527	7905	870	934	-12160	4049	3532
6.795	-3392	17976	-11539	-607	-3938	562	4533	7905	871	935	-12156	4055	3533
6.79667	-3386	17977	-11539	-604	-3938	570	4539	7905	872	936	-12152	4062	3535
6.79833	-3380	17978	-11538	-602	-3938	579	4546	7905	873	937	-12148	4068	3536
6.8	-3374	17980	-11538	-599	-3939	587	4554	7906	875	938	-12143	4074	3538
6.80167	-3366	17981	-11537	-596	-3940	596	4561	7906	877	938	-12139	4080	3539
6.80333	-3357	17983	-11536	-593	-3941	604	4568	7906	880	939	-12134	4086	3540
6.805	-3348	17985	-11535	-590	-3942	613	4576	7906	882	939	-12130	4091	3541
[truncated: 1,317 more rows]

## Sheet: Rep. Int. Precision
Sample	Day				Precisão intermediária	CV		Repetibilidade		Day 01	Day 02	Day 03
[truncated: 10 more rows]

[truncated: 2 more sheets: Accuracy, Tablets]
