# Supplementary material for: Dissolution and uniformity of content of tablets developed with extract of Ximenia americana L
Source: PLoS One. 2018 May 24;13(5):e0197323. doi: 10.1371/journal.pone.0197323 (PMC5993115; doi:10.1371/journal.pone.0197323)
Supplement: S4 File — (XLSX) [file pone.0197323.s004.xlsx]

## Sheet: Specificity
WL	Extract	Tablet	Matrix
nm
190	0.833	1.207	0.536
191	0.928	1.238	0.607
192	1.074	1.4	0.753
193	1.348	1.658	0.952
194	1.626	1.972	1.138
195	1.877	2.223	1.231
196	2.102	2.429	1.252
197	2.315	2.672	1.242
198	2.459	2.795	1.211
199	2.581	2.917	1.167
200	2.701	3.036	1.13
201	2.789	3.058	1.086
202	2.894	3.195	1.044
203	2.959	2.959	0.999
204	3.012	3.188	0.956
205	2.931	3.232	0.922
206	2.966	3.267	0.887
207	3.122	3.122	0.849
208	3.151	3.327	0.813
209	3.177	3.177	0.781
210	3.076	3.377	0.748
211	3.096	3.221	0.718
212	3.112	3.413	0.689
213	3.254	3.431	0.66
214	3.27	3.446	0.635
215	3.158	3.459	0.61
216	3.294	3.294	0.588
217	3.179	3.48	0.568
218	3.189	3.49	0.55
219	3.196	3.497	0.531
220	3.204	3.329	0.516
221	3.211	3.336	0.501
222	3.121	3.343	0.49
223	3.126	3.348	0.479
224	3.053	3.354	0.468
225	2.993	3.361	0.459
226	2.941	3.242	0.451
227	2.896	3.248	0.445
228	2.814	3.254	0.439
229	2.749	3.084	0.434
230	2.665	3.091	0.429
231	2.574	3.03	0.426
232	2.5	2.926	0.423
233	2.422	2.843	0.42
234	2.343	2.773	0.417
235	2.266	2.713	0.415
236	2.191	2.635	0.413
237	2.118	2.567	0.41
238	2.042	2.507	0.408
239	1.971	2.438	0.406
240	1.889	2.362	0.404
241	1.806	2.283	0.401
242	1.719	2.206	0.399
243	1.636	2.121	0.396
244	1.555	2.043	0.394
245	1.469	1.95	0.391
246	1.385	1.856	0.388
247	1.308	1.766	0.385
248	1.237	1.686	0.384
249	1.176	1.61	0.381
250	1.125	1.549	0.379
251	1.081	1.487	0.377
252	1.04	1.432	0.374
253	1.009	1.389	0.373
254	0.985	1.35	0.371
255	0.966	1.318	0.37
256	0.952	1.292	0.369
257	0.941	1.271	0.367
258	0.934	1.254	0.366
259	0.931	1.242	0.366
260	0.929	1.231	0.365
261	0.933	1.227	0.365
262	0.936	1.222	0.364
263	0.941	1.223	0.363
264	0.949	1.224	0.363
265	0.957	1.226	0.363
266	0.966	1.231	0.362
267	0.977	1.238	0.361
268	0.986	1.243	0.36
269	0.996	1.252	0.361
270	1.005	1.257	0.36
271	1.012	1.264	0.36
272	1.021	1.268	0.36
273	1.025	1.275	0.359
274	1.028	1.28	0.359
275	1.031	1.281	0.359
276	1.031	1.282	0.358
277	1.031	1.283	0.358
278	1.029	1.282	0.357
279	1.026	1.279	0.357
280	1.019	1.274	0.356
281	1.011	1.269	0.356
282	1.001	1.263	0.355
283	0.987	1.25	0.355
284	0.973	1.236	0.355
285	0.956	1.222	0.354
286	0.94	1.208	0.353
287	0.924	1.193	0.353
288	0.906	1.178	0.352
289	0.89	1.162	0.352
290	0.875	1.145	0.351
291	0.861	1.132	0.35
292	0.848	1.119	0.35
293	0.836	1.107	0.35
294	0.825	1.094	0.349
295	0.813	1.083	0.349
296	0.803	1.072	0.348
297	0.794	1.062	0.348
298	0.783	1.052	0.347
299	0.774	1.042	0.346
300	0.764	1.034	0.346
301	0.755	1.024	0.345
302	0.746	1.016	0.345
303	0.739	1.006	0.345
304	0.729	0.998	0.344
305	0.72	0.987	0.344
306	0.714	0.98	0.343
307	0.709	1.005	0.348
308	0.703	0.993	0.348
309	0.692	0.986	0.349
310	0.684	0.973	0.347
311	0.677	0.962	0.347
312	0.669	0.953	0.346
313	0.662	0.946	0.346
314	0.656	0.942	0.346
315	0.648	0.933	0.346
316	0.641	0.925	0.347
317	0.636	0.916	0.347
318	0.628	0.908	0.345
319	0.624	0.901	0.344
320	0.616	0.893	0.344
321	0.609	0.884	0.344
322	0.603	0.874	0.343
323	0.6	0.873	0.343
324	0.591	0.861	0.343
325	0.585	0.854	0.342
326	0.578	0.846	0.342
327	0.572	0.837	0.342
328	0.564	0.83	0.341
329	0.557	0.821	0.34
330	0.549	0.81	0.341
331	0.542	0.802	0.34
332	0.532	0.79	0.338
333	0.524	0.781	0.339
334	0.516	0.774	0.339
335	0.507	0.763	0.339
336	0.498	0.755	0.338
337	0.488	0.744	0.337
338	0.478	0.733	0.336
339	0.473	0.725	0.336
340	0.466	0.718	0.336
341	0.448	0.696	0.339
342	0.439	0.688	0.338
343	0.429	0.676	0.338
344	0.421	0.665	0.338
345	0.413	0.656	0.336
346	0.405	0.645	0.335
347	0.397	0.637	0.335
348	0.387	0.628	0.334
349	0.381	0.617	0.334
350	0.372	0.607	0.333
351	0.365	0.599	0.332
352	0.357	0.591	0.333
353	0.351	0.584	0.331
354	0.345	0.576	0.331
355	0.337	0.569	0.33
356	0.332	0.559	0.33
357	0.326	0.554	0.329
358	0.32	0.547	0.328
359	0.316	0.542	0.328
360	0.312	0.537	0.328
361	0.308	0.531	0.327
362	0.304	0.526	0.328
363	0.3	0.521	0.327
364	0.296	0.516	0.327
365	0.293	0.513	0.326
366	0.285	0.496	0.323
367	0.282	0.493	0.324
368	0.28	0.489	0.324
369	0.276	0.485	0.323
370	0.273	0.482	0.322
371	0.272	0.479	0.323
372	0.27	0.476	0.323
373	0.266	0.473	0.321
374	0.265	0.47	0.321
375	0.264	0.468	0.322
376	0.261	0.464	0.32
377	0.259	0.462	0.32
378	0.258	0.459	0.319
379	0.257	0.458	0.32
380	0.254	0.455	0.318
381	0.253	0.452	0.318
382	0.252	0.451	0.318
383	0.25	0.449	0.318
384	0.25	0.447	0.318
385	0.248	0.445	0.317
386	0.248	0.444	0.318
387	0.247	0.442	0.318
388	0.245	0.44	0.317
389	0.244	0.438	0.316
390	0.243	0.437	0.316
391	0.242	0.435	0.316
392	0.242	0.434	0.317
393	0.241	0.432	0.316
394	0.24	0.431	0.316
395	0.24	0.43	0.316
396	0.238	0.428	0.315
397	0.237	0.427	0.314
398	0.236	0.425	0.314
399	0.236	0.425	0.314
400	0.236	0.424	0.315
401	0.234	0.422	0.314
402	0.234	0.42	0.313
403	0.234	0.42	0.314
404	0.232	0.418	0.313
405	0.232	0.417	0.313
406	0.231	0.417	0.313
407	0.231	0.415	0.313
408	0.23	0.413	0.313
409	0.229	0.412	0.312
410	0.229	0.411	0.312
411	0.229	0.411	0.313
412	0.227	0.41	0.313
413	0.226	0.408	0.312
414	0.226	0.407	0.311
415	0.226	0.406	0.312
416	0.225	0.405	0.312
417	0.224	0.404	0.312
418	0.224	0.403	0.312
419	0.223	0.402	0.312
420	0.222	0.4	0.311
421	0.222	0.4	0.311
422	0.222	0.399	0.311
423	0.222	0.399	0.311
424	0.222	0.398	0.311
425	0.22	0.396	0.31
426	0.22	0.396	0.31
427	0.219	0.394	0.31
428	0.219	0.394	0.31
429	0.219	0.393	0.31
430	0.219	0.393	0.31
431	0.218	0.391	0.31
432	0.218	0.391	0.309
433	0.217	0.39	0.31
434	0.217	0.39	0.309
435	0.217	0.389	0.31
436	0.216	0.388	0.309
437	0.216	0.388	0.309
438	0.216	0.387	0.309
439	0.216	0.386	0.308
440	0.215	0.386	0.308
441	0.215	0.385	0.307
442	0.215	0.384	0.308
443	0.214	0.384	0.308
444	0.214	0.383	0.309
445	0.214	0.383	0.308
446	0.213	0.382	0.308
447	0.213	0.382	0.308
448	0.212	0.38	0.307
449	0.212	0.38	0.307
450	0.212	0.38	0.307
451	0.212	0.379	0.307
452	0.212	0.378	0.307
453	0.211	0.377	0.307
454	0.211	0.377	0.308
455	0.21	0.376	0.307
456	0.21	0.375	0.308
457	0.21	0.375	0.308
458	0.21	0.374	0.308
459	0.209	0.374	0.308
460	0.209	0.373	0.308
461	0.209	0.372	0.307
462	0.209	0.372	0.307
463	0.208	0.371	0.307
464	0.208	0.371	0.306
465	0.208	0.371	0.306
466	0.208	0.37	0.306
467	0.207	0.369	0.306
468	0.208	0.369	0.306
469	0.207	0.368	0.305
470	0.207	0.368	0.305
471	0.207	0.367	0.305
472	0.207	0.366	0.305
473	0.206	0.365	0.304
474	0.206	0.366	0.305
475	0.206	0.365	0.305
476	0.205	0.364	0.304
477	0.205	0.364	0.304
478	0.205	0.363	0.305
479	0.205	0.363	0.304
480	0.205	0.362	0.304
481	0.204	0.362	0.303
482	0.204	0.362	0.304
483	0.204	0.361	0.303
484	0.203	0.36	0.303
485	0.203	0.36	0.303
486	0.203	0.359	0.303
487	0.203	0.359	0.303
488	0.203	0.359	0.303
489	0.202	0.359	0.303
490	0.202	0.358	0.303
491	0.202	0.358	0.303
492	0.202	0.357	0.303
493	0.202	0.357	0.302
494	0.202	0.356	0.302
495	0.201	0.355	0.302
496	0.201	0.355	0.301
497	0.201	0.354	0.301
498	0.201	0.354	0.301
499	0.201	0.354	0.301
500	0.201	0.353	0.301
501	0.2	0.353	0.301
502	0.2	0.352	0.301
503	0.2	0.352	0.3
504	0.2	0.352	0.301
505	0.2	0.351	0.301
506	0.199	0.351	0.301
507	0.199	0.35	0.301
508	0.199	0.35	0.3
509	0.198	0.349	0.3
510	0.198	0.349	0.3
511	0.198	0.348	0.3
512	0.197	0.348	0.3
513	0.197	0.347	0.3
514	0.197	0.346	0.299
515	0.196	0.346	0.299
516	0.196	0.345	0.299
517	0.195	0.345	0.299
518	0.195	0.344	0.298
519	0.195	0.343	0.298
520	0.194	0.343	0.297
521	0.194	0.342	0.297
522	0.194	0.342	0.297
523	0.193	0.341	0.297
524	0.193	0.341	0.297
525	0.193	0.34	0.297
526	0.192	0.34	0.297
527	0.192	0.339	0.297
528	0.191	0.339	0.297
529	0.191	0.338	0.297
530	0.19	0.338	0.296
531	0.19	0.337	0.296
532	0.19	0.337	0.296
533	0.189	0.336	0.296
534	0.189	0.336	0.296
535	0.189	0.335	0.296
536	0.188	0.335	0.295
537	0.188	0.333	0.296
538	0.187	0.332	0.296
539	0.187	0.332	0.296
540	0.187	0.331	0.296
541	0.186	0.331	0.296
542	0.186	0.33	0.295
543	0.186	0.33	0.295
544	0.185	0.329	0.295
545	0.185	0.329	0.294
546	0.185	0.329	0.294
547	0.184	0.328	0.294
548	0.184	0.328	0.294
549	0.184	0.327	0.294
550	0.184	0.327	0.294
551	0.183	0.326	0.294
552	0.182	0.325	0.293
553	0.183	0.324	0.294
554	0.182	0.325	0.294
555	0.182	0.324	0.294
556	0.182	0.324	0.293
557	0.182	0.323	0.294
558	0.182	0.323	0.293
559	0.181	0.323	0.293
560	0.181	0.323	0.293
561	0.181	0.322	0.294
562	0.18	0.322	0.293
563	0.18	0.321	0.293
564	0.18	0.32	0.293
565	0.18	0.32	0.292
566	0.179	0.32	0.292
567	0.179	0.32	0.292
568	0.179	0.319	0.292
569	0.179	0.318	0.292
570	0.178	0.318	0.292
571	0.178	0.318	0.292
572	0.178	0.318	0.292
573	0.177	0.317	0.292
574	0.177	0.317	0.292
575	0.178	0.317	0.292
576	0.177	0.316	0.292
577	0.177	0.316	0.292
578	0.177	0.315	0.292
579	0.176	0.315	0.292
580	0.176	0.314	0.291
581	0.176	0.314	0.291
582	0.176	0.314	0.291
583	0.175	0.313	0.291
584	0.175	0.313	0.291
585	0.175	0.313	0.291
586	0.174	0.313	0.29
587	0.174	0.312	0.29
588	0.174	0.312	0.29
589	0.174	0.312	0.29
590	0.174	0.311	0.29
591	0.174	0.311	0.29
592	0.174	0.311	0.29
593	0.173	0.31	0.29
594	0.172	0.31	0.29
595	0.173	0.309	0.29
596	0.172	0.309	0.29
597	0.172	0.309	0.29
598	0.172	0.308	0.289
599	0.172	0.308	0.289
600	0.172	0.308	0.289
601	0.171	0.307	0.289
602	0.171	0.307	0.289
603	0.171	0.307	0.289
604	0.17	0.307	0.289
605	0.171	0.307	0.289
606	0.17	0.306	0.289
607	0.17	0.305	0.289
608	0.169	0.305	0.289
609	0.169	0.305	0.288
610	0.169	0.305	0.288
611	0.169	0.304	0.288
612	0.169	0.304	0.288
613	0.168	0.303	0.288
614	0.168	0.303	0.288
615	0.168	0.303	0.287
616	0.167	0.303	0.287
617	0.167	0.302	0.287
618	0.167	0.302	0.287
619	0.167	0.302	0.287
620	0.167	0.301	0.287
621	0.167	0.301	0.287
622	0.166	0.301	0.287
623	0.165	0.3	0.286
624	0.165	0.3	0.287
625	0.166	0.3	0.287
626	0.166	0.3	0.287
627	0.166	0.299	0.286
628	0.165	0.299	0.286
629	0.165	0.299	0.286
630	0.165	0.299	0.286
631	0.165	0.298	0.286
632	0.165	0.298	0.286
633	0.164	0.297	0.286
634	0.164	0.297	0.286
635	0.164	0.297	0.286
636	0.163	0.296	0.286
637	0.163	0.296	0.286
638	0.163	0.296	0.286
639	0.163	0.295	0.286
640	0.162	0.295	0.285
641	0.163	0.295	0.285
642	0.163	0.295	0.285
643	0.162	0.294	0.284
644	0.162	0.294	0.284
645	0.162	0.294	0.284
646	0.162	0.294	0.284
647	0.161	0.293	0.284
648	0.161	0.293	0.284
649	0.161	0.293	0.284
650	0.161	0.292	0.284
651	0.161	0.292	0.284
652	0.161	0.292	0.284
653	0.161	0.292	0.284
654	0.16	0.292	0.284
655	0.16	0.291	0.284
656	0.16	0.291	0.284
657	0.16	0.291	0.284
658	0.16	0.29	0.284
659	0.16	0.29	0.284
660	0.159	0.29	0.284
661	0.159	0.29	0.284
662	0.16	0.29	0.285
663	0.159	0.289	0.284
664	0.159	0.289	0.284
665	0.159	0.289	0.284
666	0.159	0.288	0.284
667	0.159	0.288	0.284
668	0.159	0.288	0.284
669	0.159	0.288	0.284
670	0.158	0.288	0.284
671	0.158	0.288	0.284
672	0.158	0.287	0.284
673	0.158	0.287	0.284
674	0.158	0.287	0.284
675	0.158	0.287	0.284
676	0.158	0.286	0.284
677	0.158	0.286	0.284
678	0.157	0.286	0.284
679	0.157	0.286	0.284
680	0.158	0.285	0.284
681	0.157	0.285	0.284
682	0.157	0.285	0.284
683	0.157	0.285	0.284
684	0.157	0.285	0.284
685	0.157	0.285	0.284
686	0.157	0.285	0.284
687	0.157	0.284	0.284
688	0.157	0.284	0.284
689	0.156	0.284	0.284
690	0.156	0.284	0.284
691	0.156	0.284	0.284
692	0.156	0.283	0.284
693	0.156	0.283	0.284
694	0.156	0.283	0.284
695	0.156	0.282	0.284
696	0.156	0.282	0.284
697	0.156	0.282	0.283
698	0.156	0.282	0.283
699	0.156	0.282	0.283
700	0.156	0.281	0.283
701	0.156	0.282	0.283
702	0.156	0.281	0.283
703	0.155	0.281	0.283
704	0.155	0.281	0.282
705	0.155	0.281	0.282
706	0.155	0.281	0.282
707	0.155	0.281	0.282
708	0.155	0.281	0.282
709	0.154	0.28	0.282
710	0.154	0.28	0.282
711	0.154	0.28	0.282
712	0.154	0.28	0.282
713	0.154	0.28	0.282
714	0.154	0.28	0.282
715	0.154	0.279	0.281
716	0.154	0.279	0.281
717	0.154	0.279	0.281
718	0.153	0.279	0.281
719	0.153	0.279	0.281
720	0.154	0.279	0.281
721	0.153	0.279	0.281
722	0.153	0.278	0.281
723	0.153	0.278	0.281
724	0.153	0.278	0.281
725	0.153	0.278	0.281
726	0.153	0.278	0.281
727	0.153	0.278	0.281
728	0.153	0.277	0.281
729	0.153	0.277	0.281
730	0.153	0.277	0.281
731	0.153	0.277	0.28
732	0.152	0.277	0.28
733	0.152	0.277	0.28
734	0.152	0.277	0.28
735	0.152	0.277	0.28
736	0.152	0.277	0.28
737	0.152	0.276	0.279
738	0.152	0.277	0.279
739	0.152	0.277	0.279
740	0.151	0.276	0.279
741	0.152	0.276	0.279
742	0.151	0.276	0.279
743	0.151	0.276	0.279
744	0.151	0.275	0.278
745	0.151	0.275	0.278
746	0.151	0.275	0.278
747	0.151	0.275	0.278
748	0.151	0.274	0.278
749	0.151	0.274	0.278
750	0.151	0.274	0.277
751	0.15	0.274	0.277
752	0.151	0.274	0.277
753	0.15	0.274	0.277
754	0.15	0.274	0.277
755	0.15	0.274	0.277
756	0.151	0.274	0.277
757	0.15	0.274	0.277
758	0.15	0.274	0.277
759	0.15	0.273	0.277
760	0.15	0.274	0.277
761	0.15	0.274	0.277
762	0.15	0.274	0.278
763	0.15	0.274	0.277
764	0.15	0.274	0.277
765	0.15	0.274	0.277
766	0.15	0.274	0.277
767	0.149	0.274	0.277
768	0.149	0.273	0.277
769	0.149	0.273	0.277
770	0.149	0.273	0.277
771	0.149	0.273	0.277
772	0.149	0.273	0.277
773	0.148	0.272	0.277
774	0.149	0.272	0.277
775	0.149	0.272	0.277
776	0.149	0.272	0.277
777	0.148	0.272	0.277
778	0.148	0.272	0.277
779	0.148	0.272	0.277
780	0.148	0.271	0.277
781	0.148	0.271	0.277
782	0.148	0.271	0.277
783	0.148	0.271	0.277
784	0.148	0.271	0.277
785	0.148	0.271	0.277
786	0.148	0.271	0.277
787	0.147	0.27	0.276
788	0.147	0.271	0.276
789	0.147	0.271	0.276
790	0.147	0.27	0.276
791	0.147	0.27	0.276
792	0.147	0.27	0.276
793	0.147	0.27	0.275
794	0.147	0.269	0.275
795	0.147	0.27	0.275
796	0.147	0.269	0.275
797	0.147	0.269	0.275
798	0.147	0.269	0.275
799	0.147	0.269	0.275
800	0.147	0.269	0.275
801	0.146	0.269	0.275
802	0.146	0.269	0.275
803	0.146	0.269	0.275
804	0.146	0.269	0.275
805	0.146	0.269	0.275
806	0.146	0.269	0.275
807	0.146	0.268	0.275
808	0.146	0.268	0.275
809	0.146	0.268	0.275
810	0.146	0.268	0.275
811	0.145	0.268	0.274
812	0.146	0.268	0.274
813	0.146	0.268	0.274
814	0.145	0.268	0.274
815	0.146	0.268	0.274
816	0.146	0.268	0.274
817	0.146	0.267	0.274
818	0.146	0.268	0.274
819	0.146	0.267	0.274
820	0.145	0.267	0.274
821	0.145	0.268	0.274
822	0.145	0.267	0.274
823	0.145	0.267	0.274
824	0.145	0.267	0.274
825	0.145	0.267	0.274
826	0.145	0.266	0.274
827	0.145	0.267	0.274
828	0.145	0.267	0.274
829	0.145	0.267	0.275
830	0.145	0.267	0.275
831	0.145	0.266	0.274
832	0.145	0.266	0.274
833	0.145	0.266	0.275
834	0.145	0.266	0.275
835	0.145	0.266	0.275
836	0.145	0.266	0.275
837	0.145	0.266	0.275
838	0.145	0.266	0.275
839	0.145	0.266	0.276
840	0.145	0.266	0.275
841	0.145	0.266	0.276
842	0.145	0.266	0.275
843	0.145	0.266	0.275
844	0.144	0.266	0.275
845	0.145	0.266	0.276
846	0.145	0.266	0.276
847	0.145	0.266	0.276
848	0.145	0.266	0.276
849	0.144	0.265	0.275
850	0.144	0.265	0.275
851	0.144	0.265	0.276
852	0.144	0.265	0.276
853	0.144	0.265	0.275
854	0.144	0.265	0.275
855	0.144	0.265	0.275
856	0.144	0.265	0.275
857	0.144	0.264	0.275
858	0.144	0.265	0.276
859	0.144	0.265	0.276
860	0.144	0.264	0.275
861	0.144	0.264	0.275
862	0.144	0.264	0.276
863	0.144	0.264	0.276
864	0.143	0.264	0.275
865	0.144	0.264	0.275
866	0.143	0.264	0.275
867	0.143	0.264	0.275
868	0.144	0.264	0.275
869	0.144	0.263	0.276
870	0.143	0.263	0.276
871	0.143	0.263	0.276
872	0.143	0.263	0.275
873	0.143	0.263	0.276
874	0.143	0.263	0.275
875	0.143	0.264	0.275
876	0.143	0.263	0.276
877	0.143	0.263	0.275
878	0.143	0.264	0.276
879	0.143	0.264	0.276
880	0.143	0.264	0.276
881	0.143	0.264	0.275
882	0.142	0.264	0.275
883	0.142	0.264	0.275
884	0.143	0.265	0.275
885	0.142	0.265	0.275
886	0.143	0.265	0.275
887	0.143	0.265	0.275
888	0.142	0.264	0.275
889	0.143	0.264	0.275
890	0.142	0.264	0.275
891	0.142	0.264	0.275
892	0.142	0.264	0.275
893	0.142	0.265	0.275
894	0.142	0.264	0.275
895	0.142	0.264	0.275
896	0.142	0.264	0.275
897	0.142	0.264	0.274
898	0.142	0.264	0.274
899	0.142	0.264	0.274
900	0.142	0.264	0.274
901	0.142	0.264	0.274
902	0.142	0.264	0.275
903	0.142	0.264	0.275
904	0.142	0.264	0.275
905	0.142	0.264	0.275
906	0.142	0.264	0.275
907	0.142	0.264	0.275
908	0.142	0.264	0.275
909	0.142	0.264	0.275
910	0.142	0.264	0.275
911	0.142	0.264	0.275
912	0.142	0.264	0.275
913	0.142	0.264	0.275
914	0.142	0.263	0.275
915	0.141	0.263	0.275
916	0.141	0.263	0.275
917	0.141	0.263	0.275
918	0.141	0.263	0.275
919	0.141	0.264	0.275
920	0.141	0.263	0.275
921	0.141	0.264	0.275
922	0.141	0.264	0.275
923	0.141	0.264	0.275
924	0.141	0.264	0.275
925	0.141	0.263	0.275
926	0.141	0.263	0.275
927	0.141	0.263	0.275
928	0.141	0.263	0.275
929	0.141	0.263	0.275
930	0.141	0.263	0.276
931	0.141	0.262	0.276
932	0.14	0.262	0.276
933	0.14	0.262	0.276
934	0.141	0.262	0.276
935	0.141	0.262	0.276
936	0.141	0.263	0.276
937	0.141	0.263	0.276
938	0.141	0.263	0.276
939	0.141	0.262	0.276
940	0.141	0.262	0.276
941	0.141	0.263	0.277
942	0.141	0.262	0.276
943	0.141	0.262	0.276
944	0.14	0.262	0.276
945	0.141	0.262	0.276
946	0.14	0.262	0.276
947	0.14	0.262	0.276
948	0.14	0.261	0.276
949	0.14	0.261	0.276
950	0.14	0.261	0.276
951	0.14	0.262	0.277
952	0.14	0.261	0.276
953	0.141	0.261	0.277
954	0.14	0.261	0.276
955	0.14	0.261	0.276
956	0.14	0.261	0.276
957	0.14	0.261	0.276
958	0.14	0.261	0.277
959	0.14	0.26	0.277
960	0.14	0.26	0.277
961	0.14	0.26	0.277
962	0.14	0.26	0.277
963	0.14	0.26	0.277
964	0.14	0.26	0.277
965	0.14	0.26	0.277
966	0.14	0.26	0.277
967	0.14	0.259	0.277
968	0.139	0.259	0.277
969	0.14	0.259	0.277
970	0.14	0.259	0.277
971	0.139	0.259	0.277
972	0.139	0.258	0.277
973	0.139	0.258	0.277
974	0.139	0.258	0.278
975	0.139	0.258	0.278
976	0.139	0.258	0.278
977	0.139	0.258	0.278
978	0.139	0.258	0.278
979	0.139	0.258	0.277
980	0.139	0.258	0.277
981	0.139	0.258	0.277
982	0.139	0.259	0.277
983	0.139	0.258	0.277
984	0.139	0.258	0.278
985	0.138	0.258	0.277
986	0.138	0.258	0.278
987	0.139	0.258	0.278
988	0.139	0.258	0.277
989	0.138	0.258	0.277
990	0.138	0.258	0.277
991	0.138	0.258	0.277
992	0.138	0.259	0.277
993	0.138	0.258	0.277
994	0.138	0.258	0.276
995	0.138	0.258	0.276
996	0.138	0.258	0.276
997	0.138	0.258	0.276
998	0.138	0.257	0.276
999	0.138	0.257	0.276
1000	--	--	--
1001	--	--	--
1002	--	--	--
1003	--	--	--
1004	--	--	--
1005	--	--	--
1006	--	--	--
1007	--	--	--
1008	--	--	--
1009	--	--	--
1010	--	--	--
1011	--	--	--
1012	--	--	--
1013	--	--	--
1014	--	--	--
1015	--	--	--
1016	--	--	--
1017	--	--	--
1018	--	--	--
1019	--	--	--
1020	--	--	--
1021	--	--	--
1022	--	--	--
1023	--	--	--
1024	--	--	--
1025	--	--	--
1026	--	--	--
1027	--	--	--
1028	--	--	--
1029	--	--	--
1030	--	--	--
1031	--	--	--
1032	--	--	--
1033	--	--	--
1034	--	--	--
1035	--	--	--
1036	--	--	--
1037	--	--	--
1038	--	--	--
1039	--	--	--
1040	--	--	--
1041	--	--	--
1042	--	--	--
1043	--	--	--
1044	--	--	--
1045	--	--	--
1046	--	--	--
1047	--	--	--
1048	--	--	--
1049	--	--	--
1050	--	--	--
1051	--	--	--
1052	--	--	--
1053	--	--	--
1054	--	--	--
1055	--	--	--
1056	--	--	--
1057	--	--	--
1058	--	--	--
1059	--	--	--
1060	--	--	--
1061	--	--	--
1062	--	--	--
1063	--	--	--
1064	--	--	--
1065	--	--	--
1066	--	--	--
1067	--	--	--
1068	--	--	--
1069	--	--	--
1070	--	--	--
1071	--	--	--
1072	--	--	--
1073	--	--	--
1074	--	--	--
1075	--	--	--
1076	--	--	--
1077	--	--	--
1078	--	--	--
1079	--	--	--
1080	--	--	--
1081	--	--	--
1082	--	--	--
1083	--	--	--
1084	--	--	--
1085	--	--	--
1086	--	--	--
1087	--	--	--
1088	--	--	--
1089	--	--	--
1090	--	--	--
1091	--	--	--
1092	--	--	--
1093	--	--	--
1094	--	--	--
1095	--	--	--
1096	--	--	--
1097	--	--	--
1098	--	--	--
1099	--	--	--
1100	--	--	--

## Sheet: Linearity
WL	50	100	125	150	175	200	300
nm
300	0.1185	0.2848	0.2437	0.2932	0.3401	0.3572	0.6222
299	0.1195	0.2879	0.2492	0.2976	0.3485	0.3644	0.6366
298	0.1197	0.2915	0.2517	0.305	0.354	0.3719	0.6539
297	0.1203	0.2916	0.2559	0.314	0.3631	0.3807	0.6677
296	0.1205	0.2963	0.2603	0.3173	0.3697	0.3882	0.6857
295	0.1238	0.2993	0.268	0.3256	0.3813	0.398	0.706
294	0.1248	0.304	0.2721	0.3338	0.3859	0.4082	0.7235
293	0.1233	0.3064	0.2788	0.3392	0.3965	0.4178	0.7423
292	0.1299	0.3115	0.2854	0.3499	0.4084	0.4283	0.7622
291	0.1324	0.3181	0.2943	0.3571	0.4235	0.4411	0.7829
290	0.1339	0.3234	0.3001	0.3658	0.4311	0.4523	0.8076
289	0.1361	0.3243	0.3038	0.374	0.4409	0.4639	0.832
288	0.1401	0.3337	0.3139	0.3864	0.4544	0.4784	0.8555
287	0.1423	0.3381	0.3234	0.3974	0.4664	0.4914	0.8832
286	0.1435	0.3426	0.3275	0.4043	0.4748	0.5019	0.9049
285	0.1492	0.3472	0.337	0.4141	0.4854	0.5138	0.9315
284	0.1506	0.3501	0.3429	0.4251	0.4976	0.5271	0.9525
283	0.1524	0.3557	0.3482	0.4327	0.5052	0.538	0.9732
282	0.1527	0.3595	0.3542	0.4387	0.5136	0.5454	0.9899
281	0.1564	0.3602	0.3563	0.4441	0.521	0.5524	1.0004
280	0.156	0.3603	0.3571	0.445	0.5239	0.557	1.0114
279	0.1552	0.3594	0.3599	0.4476	0.5288	0.5587	1.0196
278	0.1561	0.363	0.3596	0.4483	0.5272	0.5596	1.0216
277	0.1548	0.3619	0.3604	0.4501	0.5294	0.5617	1.0216
276	0.1555	0.3605	0.3615	0.4517	0.528	0.5617	1.0232
275	0.1568	0.3593	0.3615	0.4514	0.5306	0.5617	1.0213
274	0.1562	0.3585	0.3569	0.4485	0.5258	0.5575	1.0154
273	0.1519	0.3534	0.3546	0.4419	0.5195	0.5492	1.0059
272	0.1495	0.3504	0.35	0.4379	0.5117	0.543	0.9948
271	0.1487	0.3477	0.3443	0.4342	0.5066	0.5378	0.9821
270	0.15	0.3466	0.3426	0.4288	0.4997	0.5312	0.9659
269	0.1479	0.3402	0.3384	0.4213	0.4917	0.5216	0.9497
268	0.1473	0.3377	0.3291	0.4137	0.4818	0.5131	0.9292
267	0.1479	0.3342	0.3265	0.4063	0.4737	0.5031	0.912
266	0.1445	0.3299	0.3214	0.3976	0.4652	0.4937	0.8913
265	0.1402	0.3264	0.3125	0.3883	0.4563	0.4816	0.8717
264	0.1413	0.3236	0.3096	0.3859	0.4514	0.4766	0.8576
263	0.1397	0.319	0.3045	0.3811	0.4435	0.4658	0.8403
262	0.1384	0.3148	0.2957	0.3733	0.4379	0.4591	0.8228
261	0.1405	0.3154	0.296	0.3704	0.4333	0.4558	0.8131
260	0.1402	0.3151	0.2941	0.3667	0.4277	0.4481	0.8018
259	0.1393	0.3165	0.292	0.3635	0.4247	0.4464	0.7974
258	0.1419	0.318	0.2953	0.365	0.428	0.4466	0.7958
257	0.1453	0.3243	0.3001	0.3703	0.4325	0.4501	0.7987
256	0.1499	0.3298	0.3071	0.3771	0.4415	0.4588	0.809
255	0.1553	0.3366	0.3149	0.3857	0.4525	0.4678	0.8245
254	0.1628	0.3466	0.328	0.3979	0.4673	0.4818	0.8489
253	0.1682	0.3573	0.3392	0.4117	0.482	0.4991	0.8787
252	0.1764	0.3744	0.3573	0.4338	0.5067	0.5218	0.9218
251	0.1852	0.3897	0.3769	0.4586	0.537	0.5502	0.9731
250	0.1966	0.4113	0.4023	0.4908	0.5728	0.5872	1.0404

## Sheet: LD LQ
M01	0.0286		LD	12.8977
M04	0.0143		LQ	39.0841
M07	0.0412
M10	0.0436
M11	0.0368
M12	0.0327
M13	0.0393
M14	0.0246
M15	0.0323
M16	0.0143
M17	0.0267
M18	0.0065
M20	0.0375
M21	0.0206
M22	0.0298
M23	0.0215
M24	0.0216
M25	0.0232
M26	0.0075
M27	0.0012

## Sheet: Rep. Int. Precision
Sample					Repeatability					Intermediary precision
	Day 01	Day 02	Day 03			Dia 01	Dia 02	Dia 03		Low	5.23435
Extrato 50 n1	0.1388	0.1317	0.1354		Low	2.40376	5.96541	9.99408		Medium	9.44523
Extrato 50 n2		0.1433	0.1128		Medium	6.18102	1.35661	1.06205		High	8.93983
Extrato 50 n3	0.1436		0.1343		High	4.3416	5.06128	2.99506
Extrato 175 n1	0.5606	0.489	0.4407
Extrato 175 n2	0.5008	0.4998	0.4487
Extrato 175 n3	0.5562	0.4876	0.4491
Extrato 300 n1	0.9803	0.8873	0.7786
Extrato 300 n2	0.9015	0.9707	0.7973
Extrato 300 n3	0.9239	0.9691	0.8262

## Sheet: Accuracy
Low
	Measures	Average	Calculated	GA (ug/mL)		Accuracy (%)
				Measured	Calculated	Intra-day	Inter-day
Day 01	0.1547	0.1515	0.1347	55.6	50	111.2	104.326
	0.1603
	0.1395
Day 02	0.1554	0.128033		47.7778		95.5556
	0.0971
	0.1316
Day 03	0.1555	0.144033		53.1111		106.222
	0.1221
	0.1545
			Average	52.163
Medium
	Measures	Average	Calculated	GA (ug/mL)		Accuracy (%)
				Measured	Calculated	Intra-day	Inter-day
Day 01	0.5782	0.571667	0.5097	195.656	175	111.803	101.469
	0.5606
	0.5762
Day 02	0.4876	0.4691		161.467		92.2667
	0.489
	0.4307
Day 03	0.5248	0.511467		175.589		100.337
	0.5098
	0.4998
			Average	177.57
High
	Measures	Average	Calculated	GA (ug/mL)		Accuracy (%)
				Measured	Calculated	Intra-day	Inter-day
Day 01	0.9	0.874067	0.8847	296.456	300	98.8185	93.2691
	0.8677
	0.8545
Day 02	0.7436	0.763933		259.744		86.5815
	0.7696
	0.7786
Day 03	0.7896	0.834367		283.222		94.4074
	0.8873
	0.8262
			Average	279.807

## Sheet: Robustness
ANALIST
Levels	Low				Levels	Medium				Levels	High
	Analist 00	Analist 01	Analist 02			Analist 00	Analist 01	Analist 02			Analist 00	Analist 01	Analist 02
n01	0.1054	0.1446	0.1229		n01	0.4407	0.5785	0.4635		n01	0.7786	0.9468	0.8763
n02	0.1128	0.1262	0.1268		n02	0.4487	0.5663			n02	0.7173	0.9447	0.9312
n03	0.1343	0.1316	0.1254		n03		0.4786	0.4675		n03	0.8262	0.9514	0.8437
CV%	0	8.76855	4.26036		CV%	0	12.6011	3.15957		CV%	0	12.9537	8.77749
TEMPERATURE
Levels	Low				Levels	Medium				Levels	High
	Normal	30 °C	40 °C			Normal	30 °C	40 °C			Normal	30 °C	40 °C
n01	0.1217	0.1351	0.1316		n01	0.5606	0.4684	0.4383		n01	0.8873	0.7748	0.7514
n02	0.1533	0.1298	0.1355		n02	0.5008	0.4551	0.4325		n02	0.9707	0.7567	0.7414
n03		0.1279	0.1366		n03	0.5762	0.4505	0.4267		n03	0.9691	0.7389	0.7366
CV%	0	3.54633	1.54138		CV%	0	13.5657	18.5346		CV%	0	17.3382	18.9575
