# Supplementary material for: Dissolution and uniformity of content of tablets developed with extract of Ximenia americana L
Source: PLoS One. 2018 May 24;13(5):e0197323. doi: 10.1371/journal.pone.0197323 (PMC5993115; doi:10.1371/journal.pone.0197323)
Supplement: S5 File — (XLSX) [file pone.0197323.s005.xlsx]

## Sheet: Powder properties
	Volume (mL)
X. americana	n1	n2	n3		Sample mass (g)	10.01
Volume Bruto	31	30	31		Bulk density	0.326413
V 10	21	21	25		Compaction density	0.556111
V 500	19	18	19		Hausner ratio	1.7037
V 1250	18	18	18		Carr index	41.3043
V 1250	18	18	18		Densification index	3.66667
Repose angle
Flow time	Infinite
Formulation 01	n1	n2	n3		Sample mass (g)	9.95
Volume Bruto	21	21	22		Bulk density	0.414844
V 10	20	21	22		Compaction density	0.520588
V 500	17	17	17		Hausner ratio	1.2549
V 1250	17	17	17		Carr index	20.3125
V 1250	17	17	17		Densification index	4
Repose angle	< 25°
Flow time	0,91 s
Formulation 02	n1	n2	n3		Sample mass (g)	10.5
Volume Bruto	22	22	23		Bulk density	0.416418
V 10	22	22	23		Compaction density	0.58125
V 500	17	17	17		Hausner ratio	1.39583
V 1250	16	16	16		Carr index	28.3582
V 1250	16	16	16		Densification index	5.33333
Repose angle	< 25°
Flow time	0,78 s
Formulation 03	n1	n2	n3		Sample mass (g)	10.01
Volume Bruto	27	28	27		Bulk density	0.36622
V 10	22	24	23		Compaction density	0.588824
V 500	18	17	17		Hausner ratio	1.60784
V 1250	17	17	17		Carr index	37.8049
V 1250	17	17	17		Densification index	5.66667
Repose angle	< 25°
Flow time	0,62 s

## Sheet: Weight
Measures (g)	Measures (mg)
0.3138	313.8
0.2904	290.4
0.3077	307.7
0.3022	302.2
0.3105	310.5
0.2913	291.3
0.2908	290.8
0.2908	290.8
0.2834	283.4
0.3007	300.7
0.2936	293.6
0.3117	311.7
0.2945	294.5
0.2888	288.8
0.3093	309.3
0.3108	310.8
0.3038	303.8
0.2975	297.5
0.3122	312.2
0.3054	305.4
0.3094	309.4
0.3124	312.4
0.3053	305.3
0.2988	298.8
0.301	301
0.3091	309.1
0.2954	295.4
0.3123	312.3
0.311	311
0.3021	302.1

## Sheet: Friability
Before test
Sample	20 tablets
Mass	6,2372 g
PM:	0,31186 g
After test
Sample	20 tablets
Mass	6,2157 g
PM:	0,310785 g

## Sheet: Disintegration
Disitegration times:
Time (s)
340	05min40s
562	09min22s
236	03min56s
312	05min12s
388	06min28s

## Sheet: Hardness
N	kgf
54.5	5.6
24.5	2.5
72.5	7.4
23.5	2.4
67	6.9
29.5	3
41	4.2
57.5	5.9
19.5	2
62	6.3
45.15	4.62
18.8799	1.93484
