# Supplementary material for: Dissolution and uniformity of content of tablets developed with extract of Ximenia americana L
Source: PLoS One. 2018 May 24;13(5):e0197323. doi: 10.1371/journal.pone.0197323 (PMC5993115; doi:10.1371/journal.pone.0197323)
Supplement: S6 File — (XLSX) [file pone.0197323.s006.xlsx]

## Sheet: Dissolution profiles
Time (min)	%
10	19.7313	9.60058	7.2549	56.9136	67.5018	10.6123	36.7929	57.4437
15	46.6812	47.8504	51.4815	102.324	103.253	28.6918	48.2001	93.4132
20	57.0225	58.3733	54.1685	104.365	107.589	47.2344	42.8471	106.609
25	78.976	81.4089	73.7545	108.439	101.895	61.8022	74.7779	106.993
30	55.679	66.9426	63.3261	87.175	86.7175	55.512	64.5629	75.9768
45	39.252	44.4009	34.3428	84.6551	83.6964	74.6913	75.7831	77.4147
60	36.7901	52.1351	79.5861	84.8657	70.915	73.4371	63.1837	73.8635

## Sheet: Dissolution robustness
	T 0 / R 0	T -1 / R 0	CV%
Time (min)	Assay 03	Assay 01
5	7.04936	5.90592	12.4819
10	15.0326	15.0465	0.0652121
15	30.2264	31.1356	2.09557
20	45.0407	52.6423	11.0052
25	63.6554	53.6865	12.0146
30	62.279	57.1049	6.12917
45	72.4693	59.189	14.2651
60	71.1505	72.4151	1.24573
	T 0 / R 0	T +1 / R 0	CV%
Time (min)	Assay 03	Assay 05
5	7.04936	40.4698	99.4623
10	15.0326	55.789	81.3852
15	30.2264	67.0957	53.5759
20	45.0407	70.4119	31.0779
25	63.6554	67.1923	3.82275
30	62.279	74.4584	12.5966
45	72.4693	87.3676	13.1818
60	71.1505	74.3177	3.07914
	T 0 / R 0	T 0 / R -1	CV%
Time (min)	Assay 03	Assay 02
5	7.04936	26.4838	81.962
10	15.0326	52.0659	78.0539
15	30.2264	62.9398	49.6573
20	45.0407	60.5123	20.729
25	63.6554	65.4879	2.00675
30	62.279	71.3882	9.63768
45	72.4693	86.635	12.5913
60	71.1505	81.7031	9.76336
	T 0 / R 0	T 0 / R +1	CV%
Time (min)	Assay 03	Assay 04
5	7.04936	13.4988	44.3879
10	15.0326	38.8432	62.5016
15	30.2264	62.3216	49.0444
20	45.0407	51.3593	9.26954
25	63.6554	61.1045	2.89146
30	62.279	70.0082	8.2629
45	72.4693	72.7191	0.243326
60	71.1505	80.933	9.09671
